# Supplementary material for: Comparative analysis of detoxification-related gene superfamilies across five hemipteran species
Source: BMC Genomics. 2022 Nov 17;23:757. doi: 10.1186/s12864-022-08974-y (PMC9670383; doi:10.1186/s12864-022-08974-y)
Supplement: Supplementary file 1 — Additional file 1: Supplementary information 1. Table A. Comparison between superfamilies, families, and total detoxification genes by Chi-square test on the analyzed species. Table B. Two-by-two contingency table of Chi-square tests on detoxification-related genes vs. the total number of genes from each species. Table C. Two-by-two contingency table of Chi-square tests on CYP superfamily/clans vs. the total number of genes belonging to other detoxification-related superfamilies/clans. Table D. Two-by-two contingency table of Chi-square tests on CCE superfamily/class/family vs. the total number of genes belonging to other detoxification-related superfamilies/classes. Table E. Two-by-two contingency table of Chi-square tests on GST superfamily/class vs. the total number of genes belonging to other detoxification-related superfamilies/classes. [file 12864_2022_8974_MOESM1_ESM.xlsx]

## Sheet: Table A
Table A. Comparison between superfamilies, families, and total detoxification genes by Chi-square test on the analyzed species.
* Significative differences between hypothesis.
Superfamily	Class/Clade	Hhal vs Clec	Hhal vs Rpro	Clec vs Rpro	Nlug vs Clec	Nlug vs Rpro	Nlug vs Hhal	Nlug vs Nvir	Nvir vs Clec	Nvir vs Rpro	Nvir vs Hhal
CYPs	Mitochondrial					P<0,05	P<0,05
	CYP2						P<0,05
	CYP3				P<0,001	P<0,001	P<0,001	P<0,001
	CYP4			P<0,02	P<0,0025		P<0,025		P<0,05
	Subtotal			P<0,05
CCEs	Dietary class				P<0,05	P<0,02	P<0,01	P<0,02
	A-Esterases				P<0,05	P<0,02	P<0,01	P<0,02
	Hormone and pheromone processing class					P<0,05	P<0,001	P<0,001	P<0,02	P<0,025
	B-Esterases					P<0,05	P<0,001	P<0,001	P<0,02	P<0,025
	Neurodevelopmental class						P<0,025	P<0,005	P<0,02	P<0,025
	Neuroligin							P<0,02		P<0,02
	I class
	Neurotactin
	Gliotactin
	Glutactin
	Acetylcholinesterases
	Subtotal		P<0,001	P<0,001		P<0,001				P<0,001
GSTs	Microsomal
	Delta
	Epsilon
	Omega
	Sigma
	Theta
	Zeta
	Subtotal
GSTs vs Total genes	Total		P<0,05				P<0,005
CCEs vs Total genes	Total					P<0,005	P<0,001
CYPs vs Total genes	Total	P<0,001		P<0,001		P<0,001	P<0,001
CYPs + CCEs + GSTs vs Total genes	Total	P<0,001		P<0,001		P<0,001	P<0,001

## Sheet: Table B
Two-by-two contingency table of Chi-square tests on detoxification-related genes vs. the total number of genes from each species.
	Rhodnius prolixus	Nilaparvata lugens	Total		190	137.781	19.7909
Detoxification enzymes	190	135	325		15548	15600.2	0.174793	34.6591	H1 accepted	P<0.001
Rest of genes	15548	21250	36798		135	187.219	14.5648
Total	15738	21385	37123		21250	21197.8	0.128636
	Nilaparvata lugens	Cimex lectularius			135	148.964	1.30907
Detoxification enzymes	135	116	251		21250	21236	0.00918274	3.24281	H0 accepted
Rest of genes	21250	14532	35782		116	102.036	1.91115
Total	21385	14648	36033		14532	14546	0.0134061
	Halyomorpha halys	Nilaparvata lugens			234	162.714	31.231
Detoxification enzymes	234	135	369		16634	16705.3	0.304198	56.4095	H1 accepted	P<0.001
Rest of genes	16634	21250	37884		135	206.286	24.6343
Total	16868	21385	38253		21250	21178.7	0.239945
	Rhodnius prolixus	Halyomorpha halys	Total		190	204.653	1.04913
Detoxification enzymes	190	234	424		15548	15533.3	0.0138223	2.05469	H0 accepted
Rest of genes	15548	16634	32182		234	219.347	0.978846
Total	15738	16868	32606		16634	16648.7	0.0128964
	Rhodnius prolixus	Cimex lectularius			190	158.488	6.26533
Detoxification enzymes	190	116	306		15548	15579.5	0.0637364	13.1291	H1 accepted	P<0.001
Rest of genes	15548	14532	30080		116	147.512	6.73155
Total	15738	14648	30386		14532	14500.5	0.0684792
	Halyomorpha halys	Cimex lectularius			234	187.327	11.6287
Detoxification enzymes	234	116	350		16634	16680.7	0.130592	25.3007	H1 accepted	P<0.001
Rest of genes	16634	14532	31166		116	162.673	13.3911
Total	16868	14648	31516		14532	14485.3	0.150384

## Sheet: Table C
Table C. Two-by-two contingency table of Chi-square tests on CYP superfamily/clans vs. the total number of genes belonging to other detoxification-related superfamilies/clans.
CYPs
				DF	Proportions		Chi-Square	Ʃchi	H0: The amount of CYPs in each clan is independent of the species.
	Rhodnius prolixus	Halyomorpha Halys	Total	1	7	7.34959	0.0166289		H1: The amount of CYPs in each clan depends directly on the species
Mitochondrial	7	9	16		106	105.65	0.00115679	Table Chi-Square:	3.84
Rest of CYPs	106	124	230		9	8.65041	0.0141283	0.0328968	H0 accepted
Total	113	133	246		124	124.35	0.000982839
					6	5.5122	0.0431686
Cyp2	6	6	12		107	107.488	0.00221377	0.0839403	H0 accepted
Rest of CYPs	107	127	234		6	6.4878	0.0366771
Total	113	133	246		127	126.512	0.00188087
					53	58.7967	0.571499
Cyp3	53	75	128		60	54.2033	0.619931	2.2037	H0 accepted
Rest of CYPs	60	58	118		75	69.2033	0.485559
Total	113	133	246		58	63.7967	0.526708
					47	41.3415	0.774502
Cyp4	47	43	90		66	71.6585	0.446828	2.259	H0 accepted
Rest of CYPs	66	90	156		43	48.6585	0.658035
Total	113	133	246		90	84.3415	0.379636
	Rhodnius prolixus	Cimex lectularius	Total	1	7	9.41667	0.620206
Mitochondrial	7	7	14		106	103.583	0.0563824	2.06667	H0 accepted
Rest of CYPs	106	48	154		7	4.58333	1.27424
Total	113	55	168		48	50.4167	0.11584
					6	8.07143	0.531606
Cyp2	6	6	12		107	104.929	0.0408927	1.74872	H0 accepted
Rest of CYPs	107	49	156		6	3.92857	1.09221
Total	113	55	168		49	51.0714	0.084016
					53	55.8274	0.143193
Cyp3	53	30	83		60	57.1726	0.139824	0.864487	H0 accepted
Rest of CYPs	60	25	85		30	27.1726	0.294196
Total	113	55	168		25	27.8274	0.287274
					47	39.6845	1.34854
Cyp4	47	12	59		66	73.3155	0.729944	6.34883	H1 accepted	P<0.02
Rest of CYPs	66	43	109		12	19.3155	2.77064
Total	113	55	168		43	35.6845	1.4997
	Nilaparvata lugens	Nezara viridula	Total	1	11	7.77778	1.33492
Mitochondrial	11	6	17		59	62.2222	0.166865	2.76835	H0 accepted
Rest of CYPs	59	77	136		6	9.22222	1.12584
Total	70	83	153		77	73.7778	0.14073
					9	5.94771	1.56639
Cyp2	9	4	13		61	64.0523	0.145451	3.15557	H0 accepted
Rest of CYPs	61	79	140		4	7.05229	1.32105
Total	70	83	153		79	75.9477	0.122669
					16	26.0784	3.89497
Cyp3	16	41	57		54	43.9216	2.31264	11.4429	H1 accepted	P<0.001
Rest of CYPs	54	42	96		41	30.9216	3.28492
Total	70	83	153		42	52.0784	1.95042
					34	30.1961	0.479195
Cyp4	34	32	66		36	39.8039	0.363527	1.55345	H0 accepted
Rest of CYPs	36	51	87		32	35.8039	0.404141
Total	70	83	153		51	47.1961	0.306589
	Halyomorpha Halys	Nezara viridula	Total	1	9	9.23611	0.00603592
Mitochondrial	9	6	15		124	123.764	0.000450442	0.0168802	H0 accepted
Rest of CYPs	124	77	201		6	5.76389	0.00967202
Total	133	83	216		77	77.2361	0.000721793
					6	6.15741	0.00402395
Cyp2	6	4	10		127	126.843	0.000195337	0.0109803	H0 accepted
Rest of CYPs	127	79	206		4	3.84259	0.00644801
Total	133	83	216		79	79.1574	0.00031301
					75	71.4259	0.178843
Cyp3	75	41	116		58	61.5741	0.207458	1.00531	H0 accepted
Rest of CYPs	58	42	100		41	44.5741	0.286579
Total	133	83	216		42	38.4259	0.332432
					43	46.1806	0.219052
Cyp4	43	32	75		90	86.8194	0.116517	0.873287	H0 accepted
Rest of CYPs	90	51	141		32	28.8194	0.351011
Total	133	83	216		51	54.1806	0.186708
	Nilaparvata lugens	Cimex lectularius	Total	1	11	10.08	0.0839683
Mitochondrial	11	7	18		59	59.92	0.0141255	0.22294	H0 accepted
Rest of CYPs	59	48	107		7	7.92	0.106869
Total	70	55	125		48	47.08	0.0179779
					9	8.4	0.0428571
Cyp2	9	6	15		61	61.6	0.00584416	0.110685	H0 accepted
Rest of CYPs	61	49	110		6	6.6	0.0545455
Total	70	55	125		49	48.4	0.00743802
					16	25.76	3.69789
Cyp3	16	30	46		54	44.24	2.1532	13.2979	H1 accepted	P<0.001
Rest of CYPs	54	25	79		30	20.24	4.7064
Total	70	55	125		25	34.76	2.74044
					34	25.76	2.63578
Cyp4	34	12	46		36	44.24	1.53476	9.47848	H1 accepted	P<0.0025
Rest of CYPs	36	43	79		12	20.24	3.35462
Total	70	55	125		43	34.76	1.95333
	Nezara viridula	Cimex lectularius	Total	1	6	7.81884	0.423104
Mitochondrial	6	7	13		77	75.1812	0.0440028	1.17201	H0 accepted
Rest of CYPs	77	48	125		7	5.18116	0.638502
Total	83	55	138		48	49.8188	0.0664042
					4	6.01449	0.674734
Cyp2	4	6	10		79	76.9855	0.0527136	1.82523	H0 accepted
Rest of CYPs	79	49	128		6	3.98551	1.01823
Total	83	55	138		49	51.0145	0.0795496
					41	42.7029	0.0679079
Cyp3	41	30	71		42	40.2971	0.0719621	0.350946	H0 accepted
Rest of CYPs	42	25	67		30	28.2971	0.102479
Total	83	55	138		25	26.7029	0.108597
					32	26.4638	1.15818
Cyp4	32	12	44		51	56.5362	0.542128	4.26623	H1 accepted	P<0.05
Rest of CYPs	51	43	94		12	17.5362	1.7478
Total	83	55	138		43	37.4638	0.81812
	Nilaparvata lugens	Rhodnius prolixus	Total	1	11	6.88525	2.45906
Mitochondrial	11	7	18		59	63.1148	0.268261	4.4168	H1 accepted	P<0.05
Rest of CYPs	59	106	165		7	11.1148	1.52331
Total	70	113	183		106	101.885	0.166179
					9	5.7377	1.85485
Cyp2	9	6	15		61	64.2623	0.165611	3.27207	H0 accepted
Rest of CYPs	61	107	168		6	9.2623	1.14902
Total	70	113	183		107	103.738	0.102591
					16	26.3934	4.09282
Cyp3	16	53	69		54	43.6066	2.47723	10.64	H1 accepted	P<0.0025
Rest of CYPs	54	60	114		53	42.6066	2.53538
Total	70	113	183		60	70.3934	1.53457
					34	30.9836	0.293659
Cyp4	34	47	81		36	39.0164	0.2332	0.853233	H0 accepted
Rest of CYPs	36	66	102		47	50.0164	0.181913
Total	70	113	183		66	62.9836	0.14446
	Nezara viridula	Rhodnius prolixus	Total	1	6	5.5051	0.0444904
Mitochondrial	6	7	13		77	77.4949	0.00316052	0.0826511	H0 accepted
Rest of CYPs	77	106	183		7	7.4949	0.0326788
Total	83	113	196		106	105.505	0.00232144
					4	4.23469	0.0130071
Cyp2	4	6	10		79	78.7653	0.000699308	0.023774	H0 accepted
Rest of CYPs	79	107	186		6	5.76531	0.00955391
Total	83	113	196		107	107.235	0.000513651
					41	39.8061	0.0358071
Cyp3	41	53	94		42	43.1939	0.0329987	0.119345	H0 accepted
Rest of CYPs	42	60	102		53	54.1939	0.0263008
Total	83	113	196		60	58.8061	0.024238
					32	33.4541	0.0632017
Cyp4	32	47	79		51	49.5459	0.0426746	0.183644	H0 accepted
Rest of CYPs	51	66	117		47	45.5459	0.0464225
Total	83	113	196		66	67.4541	0.0313451
	Halyomorpha Halys	Nilaparvata lugens	Total	1	9	13.1034	1.28503
Mitochondrial	9	11	20		124	119.897	0.14044	4.13386	H1 accepted	P<0.05
Rest of CYPs	124	59	183		11	6.89655	2.44155
Total	133	70	203		59	63.1034	0.266836
					6	9.82759	1.49074
Cyp2	6	9	15		127	123.172	0.118942	4.66809	H1 accepted	P<0.05
Rest of CYPs	127	61	188		9	5.17241	2.83241
Total	133	70	203		61	64.8276	0.22599
					75	59.6207	3.96713
Cyp3	75	16	91		58	73.3793	3.2233	20.8522	H1 accepted	P<0.001
Rest of CYPs	58	54	112		16	31.3793	7.53755
Total	133	70	203		54	38.6207	6.12426
					43	50.4483	1.09968
Cyp4	43	34	77		90	82.5517	0.672025	5.13794	H1 accepted	P<0.025
Rest of CYPs	90	36	126		34	26.5517	2.08939
Total	133	70	203		36	43.4483	1.27685
	Halyomorpha Halys	Cimex lectularius	Total	1	9	11.3191	0.475164
Mitochondrial	9	7	16		124	121.681	0.0442013	1.77528	H0 accepted
Rest of CYPs	124	48	172		7	4.68085	1.14903
Total	133	55	188		48	50.3191	0.106887
					6	8.48936	0.729963
Cyp2	6	6	12		127	124.511	0.0497702	2.66527	H0 accepted
Rest of CYPs	127	49	176		6	3.51064	1.76518
Total	133	55	188		49	51.4894	0.120353
					75	74.2819	0.00694175
Cyp3	75	30	105		58	58.7181	0.00878173	0.0537457	H0 accepted
Rest of CYPs	58	25	83		30	30.7181	0.0167864
Total	133	55	188		25	24.2819	0.0212358
					43	38.9096	0.430012
Cyp4	43	12	55		90	94.0904	0.177824	2.0777	H0 accepted
Rest of CYPs	90	43	133		12	16.0904	1.03985
Total	133	55	188		43	38.9096	0.430012
	Rhodnius prolixus	Halyomorpha halys	Total		113	110.236	0.0693108
CYPs	113	133	246		77	79.7642	0.095789	0.299155	H0 accepted
CCEs+GSTs	77	101	178		133	135.764	0.056278
Total	190	234	424		101	98.2358	0.0777774
	Rhodnius prolixus	Cimex lectularius	Total		113	104.314	0.723312
CYPs	113	55	168		77	85.6863	0.880554	4.23089	H1 accepted	P<0.05
CCEs+GSTs	77	61	138		55	63.6863	1.18474
Total	190	116	306		61	52.3137	1.44229
	Halyomorpha halys	Nilaparvata lugens	Total		133	128.732	0.141522
CYPs	133	70	203		101	105.268	0.173066	0.859872	H0 accepted
CCEs+GSTs	101	65	166		70	74.2683	0.245304
Total	234	135	369		65	60.7317	0.29998
	Rhodnius prolixus	Nilaparvata lugens	Total		113	106.985	0.338225
CYPs	113	70	183		77	83.0154	0.435881	1.86359	H0 accepted
CCEs+GSTs	77	65	142		70	76.0154	0.47602
Total	190	135	325		65	58.9846	0.613463
	Nilaparvata lugens	Cimex lectularius	Total		70	67.2311	0.114039
CYPs	70	55	125		65	67.7689	0.113134	0.491554	H0 accepted
CCEs+GSTs	65	61	126		55	57.7689	0.132717
Total	135	116	251		61	58.2311	0.131664
	Nilaparvata lugens	Nezara viridula	Total		70	72.2203	0.0682584
CYPs	70	83	153		65	62.7797	0.0785228	0.27801	H0 accepted
CCEs+GSTs	65	68	133		83	80.7797	0.0610257
Total	135	151	286		68	70.2203	0.0702025
	Halyomorpha halys	Cimex lectularius	Total		133	125.691	0.424971
CYPs	133	55	188		101	108.309	0.493176	2.77027	H0 accepted
CCEs+GSTs	101	61	162		55	62.3086	0.857269
Total	234	116	350		61	53.6914	0.994856
	Rhodnius prolixus	Nezara viridula	Total		113	109.208	0.131654
CYPs	113	83	196		77	80.7918	0.177959	0.699193	H0 accepted
CCEs+GSTs	77	68	145		83	86.7918	0.165657
Total	190	151	341		68	64.2082	0.223922
	Nezara viridula	Cimex lectularius	Total		83	78.0449	0.314595
CYPs	83	55	138		68	72.9551	0.336544	1.49874	H0 accepted
CCEs+GSTs	68	61	129		55	59.9551	0.409516
Total	151	116	267		61	56.0449	0.438087
	Halyomorpha halys	Nezara viridula	Total		133	131.283	0.0224529
CYPs	133	83	216		101	102.717	0.0286972	0.130416	H0 accepted
CCEs+GSTs	101	68	169		83	84.7169	0.0347946
Total	234	151	385		68	66.2831	0.0444712
	Nilaparvata lugens	Halyomorpha halys	Total		70	113.485	16.6627
CYPs	70	133	203		21315	21271.5	0.0888971	37.9891	H1 accepted	P<0.001
Rest of genes	21315	16735	38050		133	89.5147	21.1248
Total	21385	16868	38253		16735	16778.5	0.112702
	Rhodnius prolixus	Nilaparvata lugens	Total		113	77.5814	16.1698
CYPs	113	70	183		15625	15660.4	0.080105	28.2089	H1 accepted	P<0.001
Rest of genes	15625	21315	36940		70	105.419	11.9
Total	15738	21385	37123		21315	21279.6	0.0589522
	Nilaparvata lugens	Cimex lectularius	Total		70	74.1855	0.23614
CYPs	70	55	125		21315	21310.8	0.000822031	0.582909	H0 accepted
Rest of genes	21315	14593	35908		55	50.8145	0.344747
Total	21385	14648	36033		14593	14597.2	0.0012001
	Rhodnius prolixus	Halyomorpha halys	Total		113	118.737	0.277221
CYPs	113	133	246		15625	15619.3	0.00210743	0.539944	H0 accepted
Rest of genes	15625	16735	32360		133	127.263	0.25865
Total	15738	16868	32606		16735	16740.7	0.00196625
	Rhodnius prolixus	Cimex lectularius	Total		113	87.0132	7.76103
CYPs	113	55	168		15625	15651	0.0431482	16.1891	H1 accepted	P<0.001
Rest of genes	15625	14593	30218		55	80.9868	8.33855
Total	15738	14648	30386		14593	14567	0.046359
	Halyomorpha halys	Cimex lectularius	Total		133	100.621	10.419
CYPs	133	55	188		16735	16767.4	0.0625246	22.5516	H1 accepted	P<0.001
Rest of genes	16735	14593	31328		55	87.3786	11.9981
Total	16868	14648	31516		14593	14560.6	0.0720006

## Sheet: Table D
Table D. Two-by-two contingency table of Chi-square tests on CCE superfamily/class/family vs. the total number of genes belonging to other detoxification-related superfamilies/classes.
CCEs
				DF	Proportions		Chi-Square	Ʃchi	H0: The amount of CCEs in each family is independent of the species.
Dietary class	Rhodnius Prolixus	Halyomorpha Halys	Total	1	0	0	0	0	H1: The amount of CCEs in each family depends directly on the species
A-Esterases	0	0	0		63	63	0	Table Chi-Square:	3.84
Rest of CCEs	63	72	135		0	0	0		H0 accepted
Total	63	72	135		72	72	0
Hormone and pheromone processing class	Rhodnius Prolixus	Halyomorpha Halys	Total		43	46.6667	0.288095
B-Esterases	43	57	100		20	16.3333	0.823129	2.08355	H0 accepted
Rest of CCEs	20	15	35		57	53.3333	0.252083
Total	63	72	135		15	18.6667	0.720238
ND class	Rhodnius Prolixus	Halyomorpha Halys	Total	1	12	8.86667	1.10727
Neuroligin	12	7	19		51	54.1333	0.181363	2.41618	H0 accepted
Rest of CCEs	51	65	116		7	10.1333	0.96886
Total	63	72	135		65	61.8667	0.158693
					1	0.933333	0.0047619
I-Class	1	1	2		62	62.0667	7.16076e-05	0.00906284	H0 accepted
Rest of CCEs	62	71	133		1	1.06667	0.00416667
Total	63	72	135		71	70.9333	6.26566e-05
					2	1.86667	0.00952381
Neurotactin	2	2	4		61	61.1333	0.000290803	0.0184024	H0 accepted
Rest of CCEs	61	70	131		2	2.13333	0.00833333
Total	63	72	135		70	69.8667	0.000254453
					1	0.933333	0.0047619
Gliotactin	1	1	2		62	62.0667	7.16076e-05	0.00906284	H0 accepted
Rest of CCEs	62	71	133		1	1.06667	0.00416667
Total	63	72	135		71	70.9333	6.26566e-05
					2	1.86667	0.00952381
Glutactin	2	2	4		61	61.1333	0.000290803	0.0184024	H0 accepted
Rest of CCEs	61	70	131		2	2.13333	0.00833333
Total	63	72	135		70	69.8667	0.000254453
					2	1.86667	0.00952381
Acetylcholinesterases	2	2	4		61	61.1333	0.000290803	0.0184024	H0 accepted
Rest of CCEs	61	70	131		2	2.13333	0.00833333
Total	63	72	135		70	69.8667	0.000254453
	Rhodnius Prolixus	Halyomorpha Halys	Total	1	12	10.8571	0.120301
Neuroligin	12	7	19		8	9.14286	0.142857	0.614035	H0 accepted
Rest of NDC	8	8	16		7	8.14286	0.160401
Total	20	15	35		8	6.85714	0.190476
					1	1.14286	0.0178571
I Class	1	1	2		19	18.8571	0.00108225	0.0441919	H0 accepted
Rest of NDC	19	14	33		1	0.857143	0.0238095
Total	20	15	35		14	14.1429	0.001443
					2	2.28571	0.0357143
Neurotactin	2	2	4		18	17.7143	0.00460829	0.094086	H0 accepted
Rest of NDC	18	13	31		2	1.71429	0.047619
Total	20	15	35		13	13.2857	0.00614439
				1	1	1.14286	0.0178571
Gliotactin	1	1	2		19	18.8571	0.00108225	0.0441919	H0 accepted
Rest of NDC	19	14	33		1	0.857143	0.0238095
Total	20	15	35		14	14.1429	0.001443
					2	2.28571	0.0357143
Glutactin	2	2	4		18	17.7143	0.00460829	0.094086	H0 accepted
Rest of NDC	18	13	31		2	1.71429	0.047619
Total	20	15	35		13	13.2857	0.00614439
					2	2.28571	0.0357143
Acetylcholinesterases	2	2	4		18	17.7143	0.00460829	0.094086	H0 accepted
Rest of NDC	18	13	31		2	1.71429	0.047619
Total	20	15	35		13	13.2857	0.00614439
Dietary class	Rhodnius Prolixus	Cimex lectularius	Total	1	0	0	0	0	H0 accepted
A-Esterases	0	0	0		63	63	0	Table Chi-Square:	3.84
Rest of CCEs	63	46	109		0	0	0
Total	63	46	109		46	46	0
Hormone and pheromone processing class	Rhodnius Prolixus	Cimex lectularius	Total	1	43	42.1927	0.0154481
B-Esterases	43	30	73		20	20.8073	0.0313253	0.110833	H0 accepted
Rest of CCEs	20	16	36		30	30.8073	0.0211572
Total	63	46	109		16	15.1927	0.0429021
ND class	Rhodnius Prolixus	Cimex lectularius	Total	1	12	9.82569	0.48115
Neuroligin	12	5	17		51	53.1743	0.0889082	1.35079	H0 accepted
Rest of CCEs	51	41	92		5	7.17431	0.658967
Total	63	46	109		41	38.8257	0.121766
					1	1.15596	0.0210427
I-Class	1	1	2		62	61.844	0.000393321	0.050794	H0 accepted
Rest of CCEs	62	45	107		1	0.844037	0.0288193
Total	63	46	109		45	45.156	0.000538679
					2	2.31193	0.0420853
Neurotactin	2	2	4		61	60.6881	0.00160325	0.103523	H0 accepted
Rest of CCEs	61	44	105		2	1.68807	0.0576386
Total	63	46	109		44	44.3119	0.00219576
					1	1.15596	0.0210427
Gliotactin	1	1	2		62	61.844	0.000393321	0.050794	H0 accepted
Rest of CCEs	62	45	107		1	0.844037	0.0288193
Total	63	46	109		45	45.156	0.000538679
					2	2.31193	0.0420853
Glutactin	2	2	4		61	60.6881	0.00160325	0.103523	H0 accepted
Rest of CCEs	61	44	105		2	1.68807	0.0576386
Total	63	46	109		44	44.3119	0.00219576
					2	4.04587	1.03453
Acetylcholinesterases	2	5	7		61	58.9541	0.0709974	2.61963	H0 accepted
Rest of CCEs	61	41	102		5	2.95413	1.41686
Total	63	46	109		41	43.0459	0.0972356
	Rhodnius Prolixus	Cimex lectularius	Total	1	12	9.44444	0.691503
Neuroligin	12	5	17		8	10.5556	0.618713	2.94799	H0 accepted
Rest of NDC	8	11	19		5	7.55556	0.864379
Total	20	16	36		11	8.44444	0.773392
					1	1.11111	0.0111111
I Clade	1	1	2		19	18.8889	0.000653595	0.0264706	H0 accepted
Rest of NDC	19	15	34		1	0.888889	0.0138889
Total	20	16	36		15	15.1111	0.000816993
					2	2.22222	0.0222222
Neurotactin	2	2	4		18	17.7778	0.00277778	0.05625	H0 accepted
Rest of NDC	18	14	32		2	1.77778	0.0277778
Total	20	16	36		14	14.2222	0.00347222
					1	1.11111	0.0111111
Gliotactin	1	1	2		19	18.8889	0.000653595	0.0264706	H0 accepted
Rest of NDC	19	15	34		1	0.888889	0.0138889
Total	20	16	36		15	15.1111	0.000816993
					2	2.22222	0.0222222
Glutactin	2	2	4		18	17.7778	0.00277778	0.05625	H0 accepted
Rest of NDC	18	14	32		2	1.77778	0.0277778
Total	20	16	36		14	14.2222	0.00347222
					2	3.88889	0.91746
Acetylcholinesterases	2	5	7		18	16.1111	0.221456	2.56256	H0 accepted
Rest of NDC	18	11	29		5	3.11111	1.14683
Total	20	16	36		11	12.8889	0.27682
Dietary class	Halyomorpha Halys	Cimex lectularius	Total	1	0	0	0	0	H0 accepted
A-Esterases	0	0	0		72	72	0	Table Chi-Square:	3.84
Rest of CCEs	72	46	118		0	0	0
Total	72	46	118		46	46	0
Hormone and pheromone processing class	Halyomorpha Halys	Cimex lectularius	Total	1	57	53.0847	0.288769
B-Esterases	57	30	87		15	18.9153	0.810416	2.81965	H0 accepted
Rest of CCEs	15	16	31		30	33.9153	0.451986
Total	72	46	118		16	12.0847	1.26848
ND class	Halyomorpha Halys	Cimex lectularius	Total	1	7	7.32203	0.0141635
Neuroligin	7	5	12		65	64.678	0.00160342	0.0404456	H0 accepted
Rest of CCEs	65	41	106		5	4.67797	0.022169
Total	72	46	118		41	41.322	0.0025097
					1	1.22034	0.0397834
I-Class	1	1	2		71	70.7797	0.000685921	0.103813	H0 accepted
Rest of CCEs	71	45	116		1	0.779661	0.0622697
Total	72	46	118		45	45.2203	0.00107362
					2	2.44068	0.0795669
Neurotactin	2	2	4		70	69.5593	0.00279182	0.211268	H0 accepted
Rest of CCEs	70	44	114		2	1.55932	0.124539
Total	72	46	118		44	44.4407	0.0043698
					1	1.22034	0.0397834
Gliotactin	1	1	2		71	70.7797	0.000685921	0.103813	H0 accepted
Rest of CCEs	71	45	116		1	0.779661	0.0622697
Total	72	46	118		45	45.2203	0.00107362
					2	2.44068	0.0795669
Glutactin	2	2	4		70	69.5593	0.00279182	0.211268	H0 accepted
Rest of CCEs	70	44	114		2	1.55932	0.124539
Total	72	46	118		44	44.4407	0.0043698
					2	4.27119	1.20769
Acetylcholinesterases	2	5	7		70	67.7288	0.0761609	3.29337	H0 accepted
Rest of CCEs	70	41	111		5	2.72881	1.8903
Total	72	46	118		41	43.2712	0.119208
	Halyomorpha Halys	Cimex lectularius	Total	1	7	5.80645	0.245341
Neuroligin	7	5	12		8	9.19355	0.154952	0.775567	H0 accepted
Rest of NDC	8	11	19		5	6.19355	0.230007
Total	15	16	31		11	9.80645	0.145267
					1	0.967742	0.00107527
I Clade	1	1	2		14	14.0323	7.41565e-05	0.00222701	H0 accepted
Rest of NDC	14	15	29		1	1.03226	0.00100806
Total	15	16	31		15	14.9677	6.95217e-05
					2	1.93548	0.00215054
Neurotactin	2	2	4		13	13.0645	0.000318598	0.00478395	H0 accepted
Rest of NDC	13	14	27		2	2.06452	0.00201613
Total	15	16	31		14	13.9355	0.000298686
					1	0.967742	0.00107527
Gliotactin	1	1	2		14	14.0323	7.41565e-05	0.00222701	H0 accepted
Rest of NDC	14	15	29		1	1.03226	0.00100806
Total	15	16	31		15	14.9677	6.95217e-05
					2	1.93548	0.00215054
Glutactin	2	2	4		13	13.0645	0.000318598	0.00478395	H0 accepted
Rest of NDC	13	14	27		2	2.06452	0.00201613
Total	15	16	31		14	13.9355	0.000298686
					2	3.3871	0.568049
Acetylcholinesterases	2	5	7		13	11.6129	0.165681	1.4216	H0 accepted
Rest of NDC	13	11	24		5	3.6129	0.532546
Total	15	16	31		11	12.3871	0.155326
Dietary class	Cimex lectularius	Nezara viridula	Total	1	0	0	0	0	H0 accepted
A-Esterases	0	0	0		46	46	0	Table Chi-Square:	3.84
Rest of CCEs	46	52	98		0	0	0
Total	46	52	98		52	52	0
Hormone and pheromone processing class	Cimex lectularius	Nezara viridula	Total	1	30	35.2041	0.769299
B-Esterases	30	45	75		16	10.7959	2.50858	6.17755	H1 accepted	P<0.02
Rest of CCEs	16	7	23		45	39.7959	0.680534
Total	46	52	98		7	12.2041	2.21913
ND class	Cimex lectularius	Nezara viridula	Total	1	5	3.28571	0.89441
Neuroligin	5	2	7		41	42.7143	0.0688008	1.81528	H0 accepted
Rest of CCEs	41	50	91		2	3.71429	0.791209
Total	46	52	98		50	48.2857	0.0608622
					1	0.469388	0.599823
I-Class	1	0	1		45	45.5306	0.00618374	1.14209	H0 accepted
Rest of CCEs	45	52	97		0	0.530612	0.530612
Total	46	52	98		52	51.4694	0.00547023
					2	0.938776	1.19965
Neurotactin	2	0	2		44	45.0612	0.0249926	2.30797	H0 accepted
Rest of CCEs	44	52	96		0	1.06122	1.06122
Total	46	52	98		52	50.9388	0.0221088
					1	0.938776	0.0039929
Gliotactin	1	1	2		45	45.0612	8.31854e-05	0.00768186	H0 accepted
Rest of CCEs	45	51	96		1	1.06122	0.00353218
Total	46	52	98		51	50.9388	7.35871e-05
					2	1.87755	0.0079858
Glutactin	2	2	4		44	44.1224	0.000339821	0.0156906	H0 accepted
Rest of CCEs	44	50	94		2	2.12245	0.00706436
Total	46	52	98		50	49.8776	0.000300611
					5	3.28571	0.89441
Acetylcholinesterases	5	2	7		41	42.7143	0.0688008	1.81528	H0 accepted
Rest of CCEs	41	50	91		2	3.71429	0.791209
Total	46	52	98		50	48.2857	0.0608622
	Cimex lectularius	Nezara viridula	Total	1	5	4.86957	0.00349379
Neuroligin	5	2	7		11	11.1304	0.00152853	0.0165019	H0 accepted
Rest of NDC	11	5	16		2	2.13043	0.0079858
Total	16	7	23		5	4.86957	0.00349379
					1	0.695652	0.133152
I Clade	1	0	1		15	15.3043	0.00605237	0.457386	H0 accepted
Rest of NDC	15	7	22		0	0.304348	0.304348
Total	16	7	23		7	6.69565	0.013834
					2	1.3913	0.266304
Neurotactin	2	0	2		14	14.6087	0.0253623	0.958333	H0 accepted
Rest of NDC	14	7	21		0	0.608696	0.608696
Total	16	7	23		7	6.3913	0.057971
					1	1.3913	0.110054
Gliotactin	1	1	2		15	14.6087	0.0104814	0.396046	H0 accepted
Rest of NDC	15	6	21		1	0.608696	0.251553
Total	16	7	23		6	6.3913	0.0239574
					2	2.78261	0.220109
Glutactin	2	2	4		14	13.2174	0.0463387	0.87547	H0 accepted
Rest of NDC	14	5	19		2	1.21739	0.503106
Total	16	7	23		5	5.78261	0.105917
					5	4.86957	0.00349379
Acetylcholinesterases	5	2	7		11	11.1304	0.00152853	0.0165019	H0 accepted
Rest of NDC	11	5	16		2	2.13043	0.0079858
Total	16	7	23		5	4.86957	0.00349379
Dietary class	Rhodnius Prolixus	Nezara viridula	Total	1	0	0	0	0	H0 accepted
A-Esterases	0	0	0		63	63	0	Table Chi-Square:	3.84
Rest of CCEs	63	52	115		0	0	0
Total	63	52	115		52	52	0
Hormone and pheromone processing class	Rhodnius Prolixus	Nezara viridula	Total	1	43	48.2087	0.562772
B-Esterases	43	45	88		20	14.7913	1.83422	5.30104	H1 accepted	P<0.025
Rest of CCEs	20	7	27		45	39.7913	0.68182
Total	63	52	115		7	12.2087	2.22223
ND class	Rhodnius Prolixus	Nezara viridula	Total	1	12	7.66957	2.44508
Neuroligin	12	2	14		51	55.3304	0.338921	6.15692	H1 accepted	P<0.02
Rest of CCEs	51	50	101		2	6.33043	2.9623
Total	63	52	115		50	45.6696	0.410616
					1	0.547826	0.373223
I-Class	1	0	1		62	62.4522	0.00327389	0.832637	H0 accepted
Rest of CCEs	62	52	114		0	0.452174	0.452174
Total	63	52	115		52	51.5478	0.00396644
					2	1.09565	0.746446
Neurotactin	2	0	2		61	61.9043	0.0132114	1.68001	H0 accepted
Rest of CCEs	61	52	113		0	0.904348	0.904348
Total	63	52	115		52	51.0957	0.0160062
					1	1.09565	0.00835059
Gliotactin	1	1	2		62	61.9043	0.000147798	0.0187945	H0 accepted
Rest of CCEs	62	51	113		1	0.904348	0.0101171
Total	63	52	115		51	51.0957	0.000179063
					2	2.1913	0.0167012
Glutactin	2	2	4		61	60.8087	0.000601844	0.0382663	H0 accepted
Rest of CCEs	61	50	111		2	1.8087	0.0202341
Total	63	52	115		50	50.1913	0.000729157
					2	2.1913	0.0167012
Acetylcholinesterases	2	2	4		61	60.8087	0.000601844	0.0382663	H0 accepted
Rest of CCEs	61	50	111		2	1.8087	0.0202341
Total	63	52	115		50	50.1913	0.000729157
	Rhodnius Prolixus	Nezara viridula	Total	1	12	10.3704	0.256085
Neuroligin	12	2	14		8	9.62963	0.275783	2.05149	H0 accepted
Rest of NDC	8	5	13		2	3.62963	0.73167
Total	20	7	27		5	3.37037	0.787953
					1	0.740741	0.0907407
I Clade	1	0	1		19	19.2593	0.00349003	0.363462	H0 accepted
Rest of NDC	19	7	26		0	0.259259	0.259259
Total	20	7	27		7	6.74074	0.00997151
					2	1.48148	0.181481
Neurotactin	2	0	2		18	18.5185	0.0145185	0.756	H0 accepted
Rest of NDC	18	7	25		0	0.518519	0.518519
Total	20	7	27		7	6.48148	0.0414815
					1	1.48148	0.156481
Gliotactin	1	1	2		19	18.5185	0.0125185	0.651857	H0 accepted
Rest of NDC	19	6	25		1	0.518519	0.44709
Total	20	7	27		6	6.48148	0.0357672
					2	2.96296	0.312963
Glutactin	2	2	4		18	17.037	0.0544283	1.41708	H0 accepted
Rest of NDC	18	5	23		2	1.03704	0.89418
Total	20	7	27		5	5.96296	0.15551
					2	2.96296	0.312963
Acetylcholinesterases	2	2	4		18	17.037	0.0544283	1.41708	H0 accepted
Rest of NDC	18	5	23		2	1.03704	0.89418
Total	20	7	27		5	5.96296	0.15551
Dietary class	Cimex lectularius	Nilaparvata lugens	Total	1	0	2.39583	2.39583	4.85275	H1 accepted	P<0.05
A-Esterases	0	5	5		46	43.6042	0.131639	Table Chi-Square:	3.84
Rest of CCEs	46	45	91		5	2.60417	2.20417
Total	46	50	96		45	47.3958	0.121108
Hormone and pheromone processing class	Cimex lectularius	Nilaparvata lugens	Total	1	30	25.875	0.657609
B-Esterases	30	24	54		16	20.125	0.845497	2.88596	H0 accepted
Rest of CCEs	16	26	42		24	28.125	0.605
Total	46	50	96		26	21.875	0.777857
ND class	Cimex lectularius	Nilaparvata lugens	Total	1	5	7.1875	0.665761
Neuroligin	5	10	15		41	38.8125	0.123289	1.51498	H0 accepted
Rest of CCEs	41	40	81		10	7.8125	0.6125
Total	46	50	96		40	42.1875	0.113426
					1	1.4375	0.133152
I-Class	1	2	3		45	44.5625	0.00429523	0.263899	H0 accepted
Rest of CCEs	45	48	93		2	1.5625	0.1225
Total	46	50	96		48	48.4375	0.00395161
					2	2.39583	0.0653986
Neurotactin	2	3	5		44	43.6042	0.00359333	0.132464	H0 accepted
Rest of CCEs	44	47	91		3	2.60417	0.0601667
Total	46	50	96		47	47.3958	0.00330586
					1	0.958333	0.00181159
Gliotactin	1	1	2		45	45.0417	3.85446e-05	0.00355227	H0 accepted
Rest of CCEs	45	49	94		1	1.04167	0.00166667
Total	46	50	96		49	48.9583	3.5461e-05
					2	1.91667	0.00362319
Glutactin	2	2	4		44	44.0833	0.00015753	0.00725898	H0 accepted
Rest of CCEs	44	48	92		2	2.08333	0.00333333
Total	46	50	96		48	47.9167	0.000144928
					5	3.35417	0.807583
Acetylcholinesterases	5	2	7		41	42.6458	0.0635177	1.67251	H0 accepted
Rest of CCEs	41	48	89		2	3.64583	0.742976
Total	46	50	96		48	46.3542	0.0584363
	Cimex lectularius	Nilaparvata lugens	Total	1	5	6.66667	0.416667
Neuroligin	5	10	15		11	9.33333	0.297619	1.28571	H0 accepted
Rest of NDC	11	10	21		10	8.33333	0.333333
Total	16	20	36		10	11.6667	0.238095
					1	1.33333	0.0833333
I Clade	1	2	3		15	14.6667	0.00757576	0.163636	H0 accepted
Rest of NDC	15	18	33		2	1.66667	0.0666667
Total	16	20	36		18	18.3333	0.00606061
					2	2.22222	0.0222222
Neurotactin	2	3	5		14	13.7778	0.00358423	0.0464516	H0 accepted
Rest of NDC	14	17	31		3	2.77778	0.0177778
Total	16	20	36		17	17.2222	0.00286738
					1	0.888889	0.0138889
Gliotactin	1	1	2		15	15.1111	0.000816993	0.0264706	H0 accepted
Rest of NDC	15	19	34		1	1.11111	0.0111111
Total	16	20	36		19	18.8889	0.000653595
					2	1.77778	0.0277778
Glutactin	2	2	4		14	14.2222	0.00347222	0.05625	H0 accepted
Rest of NDC	14	18	32		2	2.22222	0.0222222
Total	16	20	36		18	17.7778	0.00277778
					5	3.11111	1.14683
Acetylcholinesterases	5	2	7		11	12.8889	0.27682	2.56256	H0 accepted
Rest of NDC	11	18	29		2	3.88889	0.91746
Total	16	20	36		18	16.1111	0.221456
Dietary class	Nezara viridula	Nilaparvata lugens	Total	1	0	2.54902	2.54902	5.46804	H1 accepted	P<0.02
A-Esterases	0	5	5		52	49.451	0.131393	Table Chi-Square:	3.84
Rest of CCEs	52	45	97		5	2.45098	2.65098
Total	52	50	102		45	47.549	0.136648
Hormone and pheromone processing class	Nezara viridula	Nilaparvata lugens	Total	1	45	35.1765	2.74336
B-Esterases	45	24	69		7	16.8235	5.73612	17.2981	H1 accepted	P<0.001
Rest of CCEs	7	26	33		24	33.8235	2.85309
Total	52	50	102		26	16.1765	5.96556
ND class	Nezara viridula	Nilaparvata lugens	Total	1	2	6.11765	2.77149
Neuroligin	2	10	12		50	45.8824	0.369532	6.40769	H1 accepted	P<0.02
Rest of CCEs	50	40	90		10	5.88235	2.88235
Total	52	50	102		40	44.1176	0.384314
					0	1.01961	1.01961
I-Class	0	2	2		52	50.9804	0.0203922	2.1216	H0 accepted
Rest of CCEs	52	48	100		2	0.980392	1.06039
Total	52	50	102		48	49.0196	0.0212078
					0	1.52941	1.52941
Neurotactin	0	3	3		52	50.4706	0.0463458	3.21455	H0 accepted
Rest of CCEs	52	47	99		3	1.47059	1.59059
Total	52	50	102		47	48.5294	0.0481996
					1	1.01961	0.000377074
Gliotactin	1	1	2		51	50.9804	7.54148e-06	0.000784615	H0 accepted
Rest of CCEs	51	49	100		1	0.980392	0.000392157
Total	52	50	102		49	49.0196	7.84314e-06
					2	2.03922	0.000754148
Glutactin	2	2	4		50	49.9608	3.07815e-05	0.00160126	H0 accepted
Rest of CCEs	50	48	98		2	1.96078	0.000784314
Total	52	50	102		48	48.0392	3.20128e-05
					2	2.03922	0.000754148
Acetylcholinesterases	2	2	4		50	49.9608	3.07815e-05	0.00160126	H0 accepted
Rest of CCEs	50	48	98		2	1.96078	0.000784314
Total	52	50	102		48	48.0392	3.20128e-05
	Nezara viridula	Nilaparvata lugens	Total	1	2	3.11111	0.396825
Neuroligin	2	10	12		5	3.88889	0.31746	0.964286	H0 accepted
Rest of NDC	5	10	15		10	8.88889	0.138889
Total	7	20	27		10	11.1111	0.111111
					0	0.518519	0.518519
I Clade	0	2	2		7	6.48148	0.0414815	0.756	H0 accepted
Rest of NDC	7	18	25		2	1.48148	0.181481
Total	7	20	27		18	18.5185	0.0145185
					0	0.777778	0.777778
Neurotactin	0	3	3		7	6.22222	0.0972222	1.18125	H0 accepted
Rest of NDC	7	17	24		3	2.22222	0.272222
Total	7	20	27		17	17.7778	0.0340278
					1	0.518519	0.44709
Gliotactin	1	1	2		6	6.48148	0.0357672	0.651857	H0 accepted
Rest of NDC	6	19	25		1	1.48148	0.156481
Total	7	20	27		19	18.5185	0.0125185
					2	1.03704	0.89418
Glutactin	2	2	4		5	5.96296	0.15551	1.41708	H0 accepted
Rest of NDC	5	18	23		2	2.96296	0.312963
Total	7	20	27		18	17.037	0.0544283
					2	1.03704	0.89418
Acetylcholinesterases	2	2	4		5	5.96296	0.15551	1.41708	H0 accepted
Rest of NDC	5	18	23		2	2.96296	0.312963
Total	7	20	27		18	17.037	0.0544283
Dietary class	Rhodnius Prolixus	Nilaparvata lugens	Total	1	0	2.78761	2.78761	6.59167	H1 accepted	P<0.02
A-Esterases	0	5	5		63	60.2124	0.129056	Table Chi-Square:	3.84
Rest of CCEs	63	45	108		5	2.21239	3.51239
Total	63	50	113		45	47.7876	0.162611
Hormone and pheromone processing class	Rhodnius Prolixus	Nilaparvata lugens	Total	1	43	37.354	0.85339
B-Esterases	43	24	67		20	25.646	1.24298	4.7378	H1 accepted	P<0.05
Rest of CCEs	20	26	46		24	29.646	1.07527
Total	63	50	113		26	20.354	1.56616
ND class	Rhodnius Prolixus	Nilaparvata lugens	Total	1	12	12.2655	0.00574647
Neuroligin	12	10	22		51	50.7345	0.00138926	0.0161267	H0 accepted
Rest of CCEs	51	40	91		10	9.73451	0.00724055
Total	63	50	113		40	40.2655	0.00175046
					1	1.67257	0.27045
I-Class	1	2	3		62	61.3274	0.00737591	0.627886	H0 accepted
Rest of CCEs	62	48	110		2	1.32743	0.340767
Total	63	50	113		48	48.6726	0.00929364
					2	2.78761	0.222531
Neurotactin	2	3	5		61	60.2124	0.0103024	0.526204	H0 accepted
Rest of CCEs	61	47	108		3	2.21239	0.280389
Total	63	50	113		47	47.7876	0.012981
					1	1.11504	0.0118696
Gliotactin	1	1	2		62	61.885	0.000213867	0.0273087	H0 accepted
Rest of CCEs	62	49	111		1	0.884956	0.0149558
Total	63	50	113		49	49.115	0.000269473
					2	2.23009	0.0237393
Glutactin	2	2	4		61	60.7699	0.000871167	0.0556196	H0 accepted
Rest of CCEs	61	48	109		2	1.76991	0.0299115
Total	63	50	113		48	48.2301	0.00109767
					2	2.23009	0.0237393
Acetylcholinesterases	2	2	4		61	60.7699	0.000871167	0.0556196	H0 accepted
Rest of CCEs	61	48	109		2	1.76991	0.0299115
Total	63	50	113		48	48.2301	0.00109767
	Rhodnius Prolixus	Nilaparvata lugens	Total	1	12	11	0.0909091
Neuroligin	12	10	22		8	9	0.111111	0.40404	H0 accepted
Rest of NDC	8	10	18		10	11	0.0909091
Total	20	20	40		10	9	0.111111
					1	1.5	0.166667
I Clade	1	2	3		19	18.5	0.0135135	0.36036	H0 accepted
Rest of NDC	19	18	37		2	1.5	0.166667
Total	20	20	40		18	18.5	0.0135135
					2	2.5	0.1
Neurotactin	2	3	5		18	17.5	0.0142857	0.228571	H0 accepted
Rest of NDC	18	17	35		3	2.5	0.1
Total	20	20	40		17	17.5	0.0142857
					1	1	0
Gliotactin	1	1	2		19	19	0	0	H0 accepted
Rest of NDC	19	19	38		1	1	0
Total	20	20	40		19	19	0
					2	2	0
Glutactin	2	2	4		18	18	0	0	H0 accepted
Rest of NDC	18	18	36		2	2	0
Total	20	20	40		18	18	0
					2	2	0
Acetylcholinesterases	2	2	4		18	18	0	0	H0 accepted
Rest of NDC	18	18	36		2	2	0
Total	20	20	40		18	18	0
Dietary class	Halyomorpha Halys	Nilaparvata lugens	Total	1	0	2.95082	2.95082	7.50769	H1 accepted	P<0.01
A-Esterases	0	5	5		72	69.0492	0.126103	Table Chi-Square:	3.84
Rest of CCEs	72	45	117		5	2.04918	4.24918
Total	72	50	122		45	47.9508	0.181589
Hormone and pheromone processing class	Halyomorpha Halys	Nilaparvata lugens	Total	1	57	47.8033	1.76933
B-Esterases	57	24	81		15	24.1967	3.4955	12.8462	H1 accepted	P<0.001
Rest of CCEs	15	26	41		24	33.1967	2.54783
Total	72	50	122		26	16.8033	5.03352
ND class	Halyomorpha Halys	Nilaparvata lugens	Total	1	7	10.0328	0.916774
Neuroligin	7	10	17		65	61.9672	0.14843	2.5991	H0 accepted
Rest of CCEs	65	40	105		10	6.96721	1.32015
Total	72	50	122		40	43.0328	0.213739
					1	1.77049	0.335307
I-Class	1	2	3		71	70.2295	0.00845311	0.838774	H0 accepted
Rest of CCEs	71	48	119		2	1.22951	0.482842
Total	72	50	122		48	48.7705	0.0121725
					2	2.95082	0.306375
Neurotactin	2	3	5		70	69.0492	0.013093	0.779502	H0 accepted
Rest of CCEs	70	47	117		3	2.04918	0.44118
Total	72	50	122		47	47.9508	0.0188539
					1	1.18033	0.0275501
Gliotactin	1	1	2		71	70.8197	0.000459168	0.0683426	H0 accepted
Rest of CCEs	71	49	120		1	0.819672	0.0396721
Total	72	50	122		49	49.1803	0.000661202
					2	2.36066	0.0551002
Glutactin	2	2	4		70	69.6393	0.0018678	0.139002	H0 accepted
Rest of CCEs	70	48	118		2	1.63934	0.0793443
Total	72	50	122		48	48.3607	0.00268964
					2	2.36066	0.0551002
Acetylcholinesterases	2	2	4		70	69.6393	0.0018678	0.139002	H0 accepted
Rest of CCEs	70	48	118		2	1.63934	0.0793443
Total	72	50	122		48	48.3607	0.00268964
	Halyomorpha Halys	Nilaparvata lugens	Total	1	7	7.28571	0.0112045
Neuroligin	7	10	17		8	7.71429	0.010582	0.0381264	H0 accepted
Rest of NDC	8	10	18		10	9.71429	0.00840336
Total	15	20	35		10	10.2857	0.00793651
					1	1.28571	0.0634921
I Clade	1	2	3		14	13.7143	0.00595238	0.121528	H0 accepted
Rest of NDC	14	18	32		2	1.71429	0.047619
Total	15	20	35		18	18.2857	0.00446429
					2	2.14286	0.00952381
Neurotactin	2	3	5		13	12.8571	0.0015873	0.0194444	H0 accepted
Rest of NDC	13	17	30		3	2.85714	0.00714286
Total	15	20	35		17	17.1429	0.00119048
					1	0.857143	0.0238095
Gliotactin	1	1	2		14	14.1429	0.001443	0.0441919	H0 accepted
Rest of NDC	14	19	33		1	1.14286	0.0178571
Total	15	20	35		19	18.8571	0.00108225
					2	1.71429	0.047619
Glutactin	2	2	4		13	13.2857	0.00614439	0.094086	H0 accepted
Rest of NDC	13	18	31		2	2.28571	0.0357143
Total	15	20	35		18	17.7143	0.00460829
					2	1.71429	0.047619
Acetylcholinesterases	2	2	4		13	13.2857	0.00614439	0.094086	H0 accepted
Rest of NDC	13	18	31		2	2.28571	0.0357143
Total	15	20	35		18	17.7143	0.00460829
Dietary class	Halyomorpha Halys	Nezara viridula	Total	1	0	0	0	0	H0 accepted
A-Esterases	0	0	0		72	72	0	Table Chi-Square:	3.84
Rest of CCEs	72	52	124		0	0	0
Total	72	52	124		52	52	0
Hormone and pheromone processing class	Halyomorpha Halys	Nezara viridula	Total	1	57	59.2258	0.0836496
B-Esterases	57	45	102		15	12.7742	0.38783	1.1243	H0 accepted
Rest of CCEs	15	7	22		45	42.7742	0.115823
Total	72	52	124		7	9.22581	0.536995
ND class	Halyomorpha Halys	Nezara viridula	Total	1	7	5.22581	0.60235
Neuroligin	7	2	9		65	66.7742	0.0471404	1.54878	H0 accepted
Rest of CCEs	65	50	115		2	3.77419	0.834023
Total	72	52	124		50	48.2258	0.0652713
					1	0.580645	0.302867
I-Class	1	0	1		71	71.4194	0.00246234	0.728094	H0 accepted
Rest of CCEs	71	52	123		0	0.419355	0.419355
Total	72	52	124		52	51.5806	0.00340939
					2	1.16129	0.605735
Neurotactin	2	0	2		70	70.8387	0.00993008	1.46812	H0 accepted
Rest of CCEs	70	52	122		0	0.83871	0.83871
Total	72	52	124		52	51.1613	0.0137493
					1	1.16129	0.0224014
Gliotactin	1	1	2		71	70.8387	0.000367237	0.0542945	H0 accepted
Rest of CCEs	71	51	122		1	0.83871	0.0310174
Total	72	52	124		51	51.1613	0.000508481
					2	2.32258	0.0448029
Glutactin	2	2	4		70	69.6774	0.00149343	0.110399	H0 accepted
Rest of CCEs	70	50	120		2	1.67742	0.0620347
Total	72	52	124		50	50.3226	0.00206782
					2	2.32258	0.0448029
Acetylcholinesterases	2	2	4		70	69.6774	0.00149343	0.110399	H0 accepted
Rest of CCEs	70	50	120		2	1.67742	0.0620347
Total	72	52	124		50	50.3226	0.00206782
	Halyomorpha Halys	Nezara viridula	Total	1	7	6.13636	0.121549
Neuroligin	7	2	9		8	8.86364	0.0841492	0.646479	H0 accepted
Rest of NDC	8	5	13		2	2.86364	0.260462
Total	15	7	22		5	4.13636	0.18032
					1	0.681818	0.148485
I Clade	1	0	1		14	14.3182	0.00707071	0.488889	H0 accepted
Rest of NDC	14	7	21		0	0.318182	0.318182
Total	15	7	22		7	6.68182	0.0151515
					2	1.36364	0.29697
Neurotactin	2	0	2		13	13.6364	0.029697	1.02667	H0 accepted
Rest of NDC	13	7	20		0	0.636364	0.636364
Total	15	7	22		7	6.36364	0.0636364
					1	1.36364	0.0969697
Gliotactin	1	1	2		14	13.6364	0.00969697	0.335238	H0 accepted
Rest of NDC	14	6	20		1	0.636364	0.207792
Total	15	7	22		6	6.36364	0.0207792
					2	2.72727	0.193939
Glutactin	2	2	4		13	12.2727	0.0430976	0.744974	H0 accepted
Rest of NDC	13	5	18		2	1.27273	0.415584
Total	15	7	22		5	5.72727	0.0923521
					2	2.72727	0.193939
Acetylcholinesterases	2	2	4		13	12.2727	0.0430976	0.744974	H0 accepted
Rest of NDC	13	5	18		2	1.27273	0.415584
Total	15	7	22		5	5.72727	0.0923521
	Rhodnius prolixus	Halyomorpha halys	Total	1	0	0	#DIV/0!
Dietary Class	0	0	0		63	63	0	0	H0 accepted
Rest of CCEs	63	72	135		0	0	#DIV/0!
Total	63	72	135		72	72	0
	Rhodnius prolixus	Cimex lectularius	Total	1	0	0	#DIV/0!
Dietary Class	0	0	0		63	63	0	0	H0 accepted	P<0.001
Rest of CCEs	63	46	109		0	0	#DIV/0!
Total	63	46	109		46	46	0
	Halyomorpha halys	Nilaparvata lugens	Total	1	0	2.95082	2.95082
Dietary Class	0	5	5		72	69.0492	0.126103	7.50769	H1 accepted	P<0.01
Rest of CCEs	72	45	117		5	2.04918	4.24918
Total	72	50	122		45	47.9508	0.181589
	Rhodnius prolixus	Nilaparvata lugens	Total	1	0	2.78761	2.78761
Dietary Class	0	5	5		63	60.2124	0.129056	6.59167	H1 accepted	P<0,02
Rest of CCEs	63	45	108		5	2.21239	3.51239
Total	63	50	113		45	47.7876	0.162611
	Nilaparvata lugens	Cimex lectularius	Total	1	5	2.60417	2.20417
Dietary Class	5	0	5		45	47.3958	0.121108	4.85275	H1 accepted	P<0.05
Rest of CCEs	45	46	91		0	2.39583	2.39583
Total	50	46	96		46	43.6042	0.131639
	Nilaparvata lugens	Nezara viridula	Total	1	5	2.45098	2.65098
Dietary Class	5	0	5		45	47.549	0.136648	5.46804	H1 accepted	P<0.02
Rest of CCEs	45	52	97		0	2.54902	2.54902
Total	50	52	102		52	49.451	0.131393
	Halyomorpha halys	Cimex lectularius	Total	1	0	0	#DIV/0!
Dietary Class	0	0	0		72	72	0	0	H0 accepted
Rest of CCEs	72	46	118		0	0	#DIV/0!
Total	72	46	118		46	46	0
	Rhodnius prolixus	Nezara viridula	Total	1	0	0	#DIV/0!
Dietary Class	0	0	0		63	63	0	0	H0 accepted
Rest of CCEs	63	52	115		0	0	#DIV/0!
Total	63	52	115		52	52	0
	Nezara viridula	Cimex lectularius	Total	1	0	0	#DIV/0!
Dietary Class	0	0	0		52	52	0	0	H0 accepted
Rest of CCEs	52	46	98		0	0	#DIV/0!
Total	52	46	98		46	46	0
	Halyomorpha halys	Nezara viridula	Total	1	0	0	#DIV/0!
Dietary Class	0	0	0		72	72	0	0	H0 accepted
Rest of CCEs	72	52	124		0	0	#DIV/0!
Total	72	52	124		52	52	0
	Rhodnius prolixus	Halyomorpha halys	Total	1	43	46.6667	0.288095
Hormone and pheromone processing Class	43	57	100		20	16.3333	0.823129	2.08355	H0 accepted
Rest of CCEs	20	15	35		57	53.3333	0.252083
Total	63	72	135		15	18.6667	0.720238
	Rhodnius prolixus	Cimex lectularius	Total	1	43	42.1927	0.0154481
Hormone and pheromone processing Class	43	30	73		20	20.8073	0.0313253	0.110833	H0 accepted
Rest of CCEs	20	16	36		30	30.8073	0.0211572
Total	63	46	109		16	15.1927	0.0429021
	Halyomorpha halys	Nilaparvata lugens	Total	1	57	47.8033	1.76933
Hormone and pheromone processing Class	57	24	81		15	24.1967	3.4955	12.8462	H1 accepted	P<0.001
Rest of CCEs	15	26	41		24	33.1967	2.54783
Total	72	50	122		26	16.8033	5.03352
	Rhodnius prolixus	Nilaparvata lugens	Total	1	43	37.354	0.85339
Hormone and pheromone processing Class	43	24	67		20	25.646	1.24298	4.7378	H1 accepted	P<0,05
Rest of CCEs	20	26	46		24	29.646	1.07527
Total	63	50	113		26	20.354	1.56616
	Nilaparvata lugens	Cimex lectularius	Total	1	24	28.125	0.605
Hormone and pheromone processing Class	24	30	54		26	21.875	0.777857	2.88596	H0 accepted
Rest of CCEs	26	16	42		30	25.875	0.657609
Total	50	46	96		16	20.125	0.845497
	Nilaparvata lugens	Nezara viridula	Total	1	24	33.8235	2.85309
Hormone and pheromone processing Class	24	45	69		26	16.1765	5.96556	17.2981	H1 accepted	P<0.001
Rest of CCEs	26	7	33		45	35.1765	2.74336
Total	50	52	102		7	16.8235	5.73612
	Halyomorpha halys	Cimex lectularius	Total	1	57	53.0847	0.288769
Hormone and pheromone processing Class	57	30	87		15	18.9153	0.810416	2.81965	H0 accepted
Rest of CCEs	15	16	31		30	33.9153	0.451986
Total	72	46	118		16	12.0847	1.26848
	Rhodnius prolixus	Nezara viridula	Total	1	43	48.2087	0.562772
Hormone and pheromone processing Class	43	45	88		20	14.7913	1.83422	5.30104	H1 accepted	P<0.025
Rest of CCEs	20	7	27		45	39.7913	0.68182
Total	63	52	115		7	12.2087	2.22223
	Nezara viridula	Cimex lectularius	Total	1	45	39.7959	0.680534
Hormone and pheromone processing Class	45	30	75		7	12.2041	2.21913	6.17755	H1 accepted	P<0.02
Rest of CCEs	7	16	23		30	35.2041	0.769299
Total	52	46	98		16	10.7959	2.50858
	Halyomorpha halys	Nezara viridula	Total	1	57	59.2258	0.0836496
Hormone and pheromone processing Class	57	45	102		15	12.7742	0.38783	1.1243	H0 accepted
Rest of CCEs	15	7	22		45	42.7742	0.115823
Total	72	52	124		7	9.22581	0.536995
	Halyomorpha halys	Nilaparvata lugens	Total	1	15	20.6557	1.54859
NeuroDevelopmental Class	15	20	35		57	51.3443	0.622998	5.29869	H1 accepted	P<0.025
Rest of CCEs	57	30	87		20	14.3443	2.22998
Total	72	50	122		30	35.6557	0.897117
	Rhodnius prolixus	Nilaparvata lugens	Total	1	20	22.3009	0.237393
NeuroDevelopmental Class	20	20	40		43	40.6991	0.130078	0.830485	H0 accepted	,
Rest of CCEs	43	30	73		20	17.6991	0.299115
Total	63	50	113		30	32.3009	0.163899
	Nilaparvata lugens	Cimex lectularius	Total	1	20	18.75	0.0833333
NeuroDevelopmental Class	20	16	36		30	31.25	0.05	0.278261	H0 accepted
Rest of CCEs	30	30	60		16	17.25	0.0905797
Total	50	46	96		30	28.75	0.0543478
	Nilaparvata lugens	Nezara viridula	Total	1	20	13.2353	3.45752
NeuroDevelopmental Class	20	7	27		30	36.7647	1.24471	9.22359	H1 accepted	P<0.005
Rest of CCEs	30	45	75		7	13.7647	3.32453
Total	50	52	102		45	38.2353	1.19683
	Rhodnius prolixus	Halyomorpha halys	Total	1	20	16.3333	0.823129
NeuroDevelopmental Class	20	15	35		43	46.6667	0.288095	2.08355	H0 accepted
Rest of CCEs	43	57	100		15	18.6667	0.720238
Total	63	72	135		57	53.3333	0.252083
	Rhodnius prolixus	Cimex lectularius	Total	1	20	20.8073	0.0313253
NeuroDevelopmental Class	20	16	36		43	42.1927	0.0154481	0.110833	H0 accepted
Rest of CCEs	43	30	73		16	15.1927	0.0429021
Total	63	46	109		30	30.8073	0.0211572
	Halyomorpha halys	Cimex lectularius	Total	1	15	18.9153	0.810416
NeuroDevelopmental Class	15	16	31		57	53.0847	0.288769	2.81965	H0 accepted
Rest of CCEs	57	30	87		16	12.0847	1.26848
Total	72	46	118		30	33.9153	0.451986
	Rhodnius prolixus	Nezara viridula	Total	1	20	14.7913	1.83422
NeuroDevelopmental Class	20	7	27		43	48.2087	0.562772	5.30104	H1 accepted	P<0.025
Rest of CCEs	43	45	88		7	12.2087	2.22223
Total	63	52	115		45	39.7913	0.68182
	Nezara viridula	Cimex lectularius	Total	1	7	12.2041	2.21913
NeuroDevelopmental Class	7	16	23		45	39.7959	0.680534	6.17755	H1 accepted	P<0.02
Rest of CCEs	45	30	75		16	10.7959	2.50858
Total	52	46	98		30	35.2041	0.769299
	Halyomorpha halys	Nezara viridula	Total	1	15	12.7742	0.38783
NeuroDevelopmental Class	15	7	22		57	59.2258	0.0836496	1.1243	H0 accepted
Rest of CCEs	57	45	102		7	9.22581	0.536995
Total	72	52	124		45	42.7742	0.115823
	Halyomorpha halys	Nilaparvata lugens	Total	1	72	77.3659	0.372159
CCEs	72	50	122		162	156.634	0.183819	1.51967	H0 accepted
CYPs + GSTs	162	85	247		50	44.6341	0.645075
Total	234	135	369		85	90.3659	0.31862
	Rhodnius prolixus	Nilaparvata lugens	Total	1	43	29.5909	6.07632
CCEs	43	50	93		20	33.4091	5.38188	16.8054	H1 accepted	P<0.001
CYPs + GSTs	20	85	105		50	63.4091	2.83561
Total	63	135	198		85	71.5909	2.51154
	Nilaparvata lugens	Cimex lectularius	Total	1	50	51.6335	0.051676
CCEs	50	46	96		85	83.3665	0.0320058	0.18107	H0 accepted
CYPs + GSTs	85	70	155		46	44.3665	0.0601402
Total	135	116	251		70	71.6335	0.0372481
	Nilaparvata lugens	Nezara viridula	Total	1	50	48.1469	0.0713266
CCEs	50	52	102		85	86.8531	0.0395398	0.209985	H0 accepted
CYPs + GSTs	85	99	184		52	53.8531	0.0637689
Total	135	151	286		99	97.1469	0.0353501
	Rhodnius prolixus	Halyomorpha halys	Total	1	43	24.3939	14.1915
CCEs	43	72	115		20	38.6061	8.96713	29.3936	H1 accepted	P<0,001
CYPs + GSTs	20	162	182		72	90.6061	3.82078
Total	63	234	297		162	143.394	2.41423
	Rhodnius prolixus	Cimex lectularius	Total	1	43	31.324	4.3522
CCEs	43	46	89		20	31.676	4.30384	13.3572	H1 accepted	P<0,001
CYPs + GSTs	20	70	90		46	57.676	2.3637
Total	63	116	179		70	58.324	2.33743
	Halyomorpha halys	Cimex lectularius	Total	1	72	78.8914	0.601989
CCEs	72	46	118		162	155.109	0.306184	2.74018	H0 accepted
CYPs + GSTs	162	70	232		46	39.1086	1.21436
Total	234	116	350		70	76.8914	0.617647
	Rhodnius prolixus	Nezara viridula	Total	1	43	27.9673	8.08024
CCEs	43	52	95		20	35.0327	6.45061	20.5934	H1 accepted	P<0,001
CYPs + GSTs	20	99	119		52	67.0327	3.37123
Total	63	151	214		99	83.9673	2.69131
	Nezara viridula	Cimex lectularius	Total	1	52	55.4232	0.211436
CCEs	52	46	98		99	95.5768	0.122608	0.768875	H0 accepted
CYPs + GSTs	99	70	169		46	42.5768	0.275231
Total	151	116	267		70	73.4232	0.159601
	Halyomorpha halys	Nezara viridula	Total	1	72	75.3662	0.150353
CCEs	72	52	124		162	158.634	0.071432	0.565478	H0 accepted
CYPs + GSTs	162	99	261		52	48.6338	0.232997
Total	234	151	385		99	102.366	0.110696
	Rhodnius prolixus	Nilaparvata lugens	Total	1	63	47.9054	4.75615
CCEs	63	50	113		15675	15690.1	0.0145216	8.28158	H1 accepted	P<0.005
Rest of genes	15675	21335	37010		50	65.0946	3.50022
Total	15738	21385	37123		21335	21319.9	0.010687
	Nilaparvata lugens	Cimex lectularius	Total	1	50	56.9744	0.853766
CCEs	50	46	96		21335	21328	0.0022807	2.10581	H0 accepted
Rest of genes	21335	14602	35937		46	39.0256	1.24643
Total	21385	14648	36033		14602	14609	0.00332965
	Halyomorpha halys	Nilaparvata lugens	Total	1	72	53.797	6.15926
CCEs	72	50	122		16796	16814.2	0.0197065	11.0528	H1 accepted	P<0.001
Rest of genes	16796	21335	38131		50	68.203	4.85829
Total	16868	21385	38253		21335	21316.8	0.0155441
	Rhodnius prolixus	Halyomorpha halys	Total	1	63	65.1607	0.0716483
CCEs	63	72	135		15675	15672.8	0.000297882	0.139073	H0 accepted
Rest of genes	15675	16796	32471		72	69.8393	0.0668485
Total	15738	16868	32606		16796	16798.2	0.000277926
	Rhodnius prolixus	Cimex lectularius	Total	1	63	56.455	0.758779
CCEs	63	46	109		15675	15681.5	0.00273167	1.57969	H0 accepted
Rest of genes	15675	14602	30277		46	52.545	0.815242
Total	15738	14648	30386		14602	14595.5	0.00293495
	Halyomorpha halys	Cimex lectularius	Total	1	72	63.156	1.23847
CCEs	72	46	118		16796	16804.8	0.00465441	2.67465	H0 accepted
Rest of genes	16796	14602	31398		46	54.844	1.42616
Total	16868	14648	31516		14602	14593.2	0.00535981

## Sheet: Table E
Table E. Two-by-two contingency table of Chi-square tests on GST superfamily/class vs. the total number of genes belonging to other detoxification-related superfamilies/classes
GSTs
				DF	Proportions		Chi-Square	Ʃchi	H0: The amount of GSTs in each family is independent of the species.
	Rhodnius Prolixus	Halyomorpha Halys	Total	1	1	1.30233	0.0701827	0.114737	H1: The amount of GSTs in each family depends directly on the species
Microsomal	1	3	4		13	12.6977	0.00719823	Table Chi-Square	3.84
Rest of GSTs	13	26	39		3	2.69767	0.0338813		H0 accepted
Total	14	29	43		26	26.3023	0.00347501
					3	1.95349	0.560631
Theta	3	3	6		11	12.0465	0.0909132	0.966083	H0 accepted
Rest of GSTs	11	26	37		3	4.04651	0.27065
Total	14	29	43		26	24.9535	0.0438891
					0	0	0
Epsilon	0	0	0		14	14	0	0	H0 accepted
Rest of GSTs	14	29	43		0	0	0
Total	14	29	43		29	29	0
					1	0.976744	0.00055371
Delta	1	2	3		13	13.0233	4.15282e-05	0.000882594	H0 accepted
Rest of GSTs	13	27	40		2	2.02326	0.000267308
Total	14	29	43		27	26.9767	2.00481e-05
					1	0.651163	0.186877
Zeta	1	1	2		13	13.3488	0.00911595	0.29061	H0 accepted
Rest of GSTs	13	28	41		1	1.34884	0.0902165
Total	14	29	43		28	27.6512	0.00440081
					1	1.30233	0.0701827
Omega	1	3	4		13	12.6977	0.00719823	0.114737	H0 accepted
Rest of GSTs	13	26	39		3	2.69767	0.0338813
Total	14	29	43		26	26.3023	0.00347501
					7	7.81395	0.0847868
Sigma	7	17	24		7	6.18605	0.107099	0.284521	H0 accepted
Rest of GSTs	7	12	19		17	16.186	0.0409316
Total	14	29	43		12	12.814	0.051703
	Rhodnius Prolixus	Cimex Lectularius	Total		1	1.93103	0.448892
Microsomal	1	3	4		13	12.069	0.0718227	1.00671	H0 accepted
Rest of GSTs	13	12	25		3	2.06897	0.418966
Total	14	15	29		12	12.931	0.0670345
					3	2.41379	0.142365
Theta	3	2	5		11	11.5862	0.0296593	0.332579	H0 accepted
Rest of GSTs	11	13	24		2	2.58621	0.132874
Total	14	15	29		13	12.4138	0.027682
					0	0	0
Epsilon	0	0	0		14	14	0	0	H0 accepted
Rest of GSTs	14	15	29		0	0	0
Total	14	15	29		15	15	0
					1	1.44828	0.138752
Delta	1	2	3		13	12.5517	0.0160099	0.299206	H0 accepted
Rest of GSTs	13	13	26		2	1.55172	0.129502
Total	14	15	29		13	13.4483	0.0149425
					1	0.965517	0.00123153
Zeta	1	1	2		13	13.0345	9.12242e-05	0.00255732	H0 accepted
Rest of GSTs	13	14	27		1	1.03448	0.00114943
Total	14	15	29		14	13.9655	8.51426e-05
					1	0.965517	0.00123153
Omega	1	1	2		13	13.0345	9.12242e-05	0.00255732	H0 accepted
Rest of GSTs	13	14	27		1	1.03448	0.00114943
Total	14	15	29		14	13.9655	8.51426e-05
					7	6.27586	0.0835544
Sigma	7	6	13		7	7.72414	0.0678879	0.292788	H0 accepted
Rest of GSTs	7	9	16		6	6.72414	0.0779841
Total	14	15	29		9	8.27586	0.0633621
	Halyomorpha Halys	Nezara viridula	Total	1	3	2.57778	0.0691571
Microsomal	3	1	4		26	26.4222	0.00674703	0.21348	H0 accepted
Rest of GSTs	26	15	41		1	1.42222	0.125347
Total	29	16	45		15	14.5778	0.012229
					3	3.86667	0.194253
Theta	3	3	6		26	25.1333	0.0298851	0.630388	H0 accepted
Rest of GSTs	26	13	39		3	2.13333	0.352083
Total	29	16	45		13	13.8667	0.0541667
					0	0	0
Epsilon	0	0	0		29	29	0	0	H0 accepted
Rest of GSTs	29	16	45		0	0	0
Total	29	16	45		16	16	0
					2	1.28889	0.392337
Delta	2	0	2		27	27.7111	0.0182482	1.15477	H0 accepted
Rest of GSTs	27	16	43		0	0.711111	0.711111
Total	29	16	45		16	15.2889	0.0330749
					1	1.28889	0.064751
Zeta	1	1	2		28	27.7111	0.00301167	0.190582	H0 accepted
Rest of GSTs	28	15	43		1	0.711111	0.117361
Total	29	16	45		15	15.2889	0.00545866
					3	3.22222	0.0153257
Omega	3	2	5		26	25.7778	0.00191571	0.0484914	H0 accepted
Rest of GSTs	26	14	40		2	1.77778	0.0277778
Total	29	16	45		14	14.2222	0.00347222
					17	16.7556	0.00356617
Sigma	17	9	26		12	12.2444	0.00488002	0.0237549	H0 accepted
Rest of GSTs	12	7	19		9	9.24444	0.00646368
Total	29	16	45		7	6.75556	0.00884503
	Nezara viridula	Cimex Lectularius	Total		1	2.06452	0.548891
Microsomal	1	3	4		15	13.9355	0.0813172	1.30243	H0 accepted
Rest of GSTs	15	12	27		3	1.93548	0.585484
Total	16	15	31		12	13.0645	0.0867384
					3	2.58065	0.0681452
Theta	3	2	5		13	13.4194	0.0131048	0.167917	H0 accepted
Rest of GSTs	13	13	26		2	2.41935	0.0726882
Total	16	15	31		13	12.5806	0.0139785
					0	0	0
Epsilon	0	0	0		16	16	0	0	H0 accepted
Rest of GSTs	16	15	31		0	0	0
Total	16	15	31		15	15	0
					0	1.03226	1.03226
Delta	0	2	2		16	14.9677	0.0711902	2.28046	H0 accepted
Rest of GSTs	16	13	29		2	0.967742	1.10108
Total	16	15	31		13	14.0323	0.0759362
					1	1.03226	0.00100806
Zeta	1	1	2		15	14.9677	6.95217e-05	0.00222701	H0 accepted
Rest of GSTs	15	14	29		1	0.967742	0.00107527
Total	16	15	31		14	14.0323	7.41565e-05
					2	1.54839	0.13172
Omega	2	1	3		14	14.4516	0.0141129	0.301389	H0 accepted
Rest of GSTs	14	14	28		1	1.45161	0.140502
Total	16	15	31		14	13.5484	0.0150538
					9	7.74194	0.204435
Sigma	9	6	15		7	8.25806	0.191658	0.818594	H0 accepted
Rest of GSTs	7	9	16		6	7.25806	0.218065
Total	16	15	31		9	7.74194	0.204435
	Rhodnius Prolixus	Nezara viridula	Total	1	1	0.933333	0.0047619	0.00956633	H0 accepted
Microsomal	1	1	2		13	13.0667	0.000340136
Rest of GSTs	13	15	28		1	1.06667	0.00416667
Total	14	16	30		15	14.9333	0.000297619
					3	2.8	0.0142857
Theta	3	3	6		11	11.2	0.00357143	0.0334821	H0 accepted
Rest of GSTs	11	13	24		3	3.2	0.0125
Total	14	16	30		13	12.8	0.003125
					0	0	0
Epsilon	0	0	0		14	14	0	0	H0 accepted
Rest of GSTs	14	16	30		0	0	0
Total	14	16	30		16	16	0
					1	0.466667	0.609524
Delta	1	0	1		13	13.5333	0.0210181	1.18227	H0 accepted
Rest of GSTs	13	16	29		0	0.533333	0.533333
Total	14	16	30		16	15.4667	0.0183908
					1	0.933333	0.0047619
Zeta	1	1	2		13	13.0667	0.000340136	0.00956633	H0 accepted
Rest of GSTs	13	15	28		1	1.06667	0.00416667
Total	14	16	30		15	14.9333	0.000297619
					1	1.4	0.114286
Omega	1	2	3		13	12.6	0.0126984	0.238095	H0 accepted
Rest of GSTs	13	14	27		2	1.6	0.1
Total	14	16	30		14	14.4	0.0111111
					7	7.46667	0.0291667
Sigma	7	9	16		7	6.53333	0.0333333	0.117188	H0 accepted
Rest of GSTs	7	7	14		9	8.53333	0.0255208
Total	14	16	30		7	7.46667	0.0291667
	Nezara viridula	Nilaparvata lugens	Total		1	1.54839	0.19422
Microsomal	1	2	3		15	14.4516	0.0208093	0.444395	H0 accepted
Rest of GSTs	15	13	28		2	1.45161	0.207168
Total	16	15	31		13	13.5484	0.0221966
					3	2.06452	0.423891
Theta	3	1	4		13	13.9355	0.0627987	1.00583	H0 accepted
Rest of GSTs	13	14	27		1	1.93548	0.452151
Total	16	15	31		14	13.0645	0.0669853
					0	2.06452	0
Epsilon	0	4	4		16	13.9355	0.305854	0.632099	H0 accepted
Rest of GSTs	16	11	27		4	1.93548	0
Total	16	15	31		11	13.0645	0.326245
					0	1.03226	1.03226
Delta	0	2	2		16	14.9677	0.0711902	2.28046	H0 accepted
Rest of GSTs	16	13	29		2	0.967742	1.10108
Total	16	15	31		13	14.0323	0.0759362
					1	1.03226	0.00100806
Zeta	1	1	2		15	14.9677	6.95217e-05	0.00222701	H0 accepted
Rest of GSTs	15	14	29		1	0.967742	0.00107527
Total	16	15	31		14	14.0323	7.41565e-05
					2	1.54839	0.13172
Omega	2	1	3		14	14.4516	0.0141129	0.301389	H0 accepted
Rest of GSTs	14	14	28		1	1.45161	0.140502
Total	16	15	31		14	13.5484	0.0150538
					9	7.17241	0.465683
Sigma	9	4	13		7	8.82759	0.378367	1.88288	H0 accepted
Rest of GSTs	7	9	16		4	5.82759	0.573148
Total	16	13	29		9	7.17241	0.465683
	Cimex lectularius	Nilaparvata lugens	Total		3	2.5	0.1
Microsomal	3	2	5		12	12.5	0.02	0.24	H0 accepted
Rest of GSTs	12	13	25		2	2.5	0.1
Total	15	15	30		13	12.5	0.02
					2	1.5	0.166667
Theta	2	1	3		13	13.5	0.0185185	0.37037	H0 accepted
Rest of GSTs	13	14	27		1	1.5	0.166667
Total	15	15	30		14	13.5	0.0185185
					0	2	0
Epsilon	0	4	4		15	13	0.307692	0.615385	H0 accepted
Rest of GSTs	15	11	26		4	2	0
Total	15	15	30		11	13	0.307692
					2	2	0
Delta	2	2	4		13	13	0	0	H0 accepted
Rest of GSTs	13	13	26		2	2	0
Total	15	15	30		13	13	0
					1	1	0
Zeta	1	1	2		14	14	0	0	H0 accepted
Rest of GSTs	14	14	28		1	1	0
Total	15	15	30		14	14	0
					1	1	0
Omega	1	1	2		14	14	0	0	H0 accepted
Rest of GSTs	14	14	28		1	1	0
Total	15	15	30		14	14	0
					6	5.35714	0.0771429
Sigma	6	4	10		9	9.64286	0.0428571	0.258462	H0 accepted
Rest of GSTs	9	9	18		4	4.64286	0.089011
Total	15	13	28		9	8.35714	0.0494505
	Rhodnius Prolixus	Nilaparvata lugens	Total		1	1.44828	0.138752
Microsomal	1	2	3		13	12.5517	0.0160099	0.299206	H0 accepted
Rest of GSTs	13	13	26		2	1.55172	0.129502
Total	14	15	29		13	13.4483	0.0149425
					3	1.93103	0.591749
Theta	3	1	4		11	12.069	0.0946798	1.3271	H0 accepted
Rest of GSTs	11	14	25		1	2.06897	0.552299
Total	14	15	29		14	12.931	0.0883678
					0	1.93103	0
Epsilon	0	4	4		14	12.069	0.308966	0.597333	H0 accepted
Rest of GSTs	14	11	25		4	2.06897	0
Total	14	15	29		11	12.931	0.288368
					1	1.44828	0.138752
Delta	1	2	3		13	12.5517	0.0160099	0.299206	H0 accepted
Rest of GSTs	13	13	26		2	1.55172	0.129502
Total	14	15	29		13	13.4483	0.0149425
					1	0.965517	0.00123153
Zeta	1	1	2		13	13.0345	9.12242e-05	0.00255732	H0 accepted
Rest of GSTs	13	14	27		1	1.03448	0.00114943
Total	14	15	29		14	13.9655	8.51426e-05
					1	0.965517	0.00123153
Omega	1	1	2		13	13.0345	9.12242e-05	0.00255732	H1 accepted
Rest of GSTs	13	14	27		1	1.03448	0.00114943
Total	14	15	29		14	13.9655	8.51426e-05
					7	5.7037	0.294613
Sigma	7	4	11		7	8.2963	0.202546	1.03256	H0 accepted
Rest of GSTs	7	9	16		4	5.2963	0.317275
Total	14	13	27		9	7.7037	0.218127
	Halyomorpha Halys	Nilaparvata lugens	Total		3	3.29545	0.026489
Microsomal	3	2	5		26	25.7045	0.00339603	0.0876628	H0 accepted
Rest of GSTs	26	13	39		2	1.70455	0.0512121
Total	29	15	44		13	13.2955	0.00656566
					3	2.63636	0.0501567
Theta	3	1	4		26	26.3636	0.00501567	0.161839	H0 accepted
Rest of GSTs	26	14	40		1	1.36364	0.0969697
Total	29	15	44		14	13.6364	0.00969697
					0	2.63636	0
Epsilon	0	4	4		29	26.3636	0.263636	0.773333	H0 accepted
Rest of GSTs	29	11	40		4	1.36364	0
Total	29	15	44		11	13.6364	0.509697
					2	2.63636	0.153605
Delta	2	2	4		27	26.3636	0.0153605	0.495632	H0 accepted
Rest of GSTs	27	13	40		2	1.36364	0.29697
Total	29	15	44		13	13.6364	0.029697
					1	1.31818	0.0768025
Zeta	1	1	2		28	27.6818	0.00365726	0.236015	H0 accepted
Rest of GSTs	28	14	42		1	0.681818	0.148485
Total	29	15	44		14	14.3182	0.00707071
					3	2.63636	0.0501567
Omega	3	1	4		26	26.3636	0.00501567	0.161839	H0 accepted
Rest of GSTs	26	14	40		1	1.36364	0.0969697
Total	29	15	44		14	13.6364	0.00969697
					17	14.5	0.431034
Sigma	17	4	21		12	14.5	0.431034	2.78515	H0 accepted
Rest of GSTs	12	9	21		4	6.5	0.961538
Total	29	13	42		9	6.5	0.961538
	Halyomorpha Halys	Cimex Lectularius	Total		3	3.95455	0.230408
Microsomal	3	3	6		26	25.0455	0.0363801	0.782577	H0 accepted
Rest of GSTs	26	12	38		3	2.04545	0.445455
Total	29	15	44		12	12.9545	0.0703349
					3	3.29545	0.026489
Theta	3	2	5		26	25.7045	0.00339603	0.0876628	H0 accepted
Rest of GSTs	26	13	39		2	1.70455	0.0512121
Total	29	15	44		13	13.2955	0.00656566
					0	0	0
Epsilon	0	0	0		29	29	0	0	H0 accepted
Rest of GSTs	29	15	44		0	0	0
Total	29	15	44		15	15	0
					2	2.63636	0.153605
Delta	2	2	4		27	26.3636	0.0153605	0.495632	H0 accepted
Rest of GSTs	27	13	40		2	1.36364	0.29697
Total	29	15	44		13	13.6364	0.029697
					1	1.31818	0.0768025
Zeta	1	1	2		28	27.6818	0.00365726	0.236015	H0 accepted
Rest of GSTs	28	14	42		1	0.681818	0.148485
Total	29	15	44		14	14.3182	0.00707071
					3	2.63636	0.0501567
Omega	3	1	4		26	26.3636	0.00501567	0.161839	H0 accepted
Rest of GSTs	26	14	40		1	1.36364	0.0969697
Total	29	15	44		14	13.6364	0.00969697
					17	15.1591	0.223559
Sigma	17	6	23		12	13.8409	0.24485	1.374	H0 accepted
Rest of GSTs	12	9	21		6	7.84091	0.432213
Total	29	15	44		9	7.15909	0.473377
	Rhodnius prolixus	Halyomorpha halys	Total		14	19.3144	1.46228
GSTs	14	29	43		176	170.686	0.165468	2.95509	H0 accepted
CYPs+CCEs	176	204	380		29	23.6856	1.19242
Total	190	233	423		204	209.314	0.134931
	Rhodnius prolixus	Cimex lectularius			14	18.0065	0.891472
GSTs	14	15	29		176	171.993	0.093331	2.59784	H0 accepted
CYPs+CCEs	176	101	277		15	10.9935	1.46017
Total	190	116	306		101	105.007	0.15287
	Halyomorpha halys	Nilaparvata lugens			29	27.8587	0.0467565
GSTs	29	15	44		204	205.141	0.00634965	0.144763	H0 accepted
CYPs+CCEs	204	120	324		15	16.1413	0.0806983
Total	233	135	368		120	118.859	0.010959
	Rhodnius prolixus	Nilaparvata lugens			14	16.9538	0.514645
GSTs	14	15	29		176	173.046	0.0504213	1.36034	H0 accepted
CYPs+CCEs	176	120	296		15	12.0462	0.724315
Total	190	135	325		120	122.954	0.0709633
	Nezara viridula	Nilaparvata lugens			16	16.3671	0.0082352
GSTs	16	15	31		135	134.633	0.00100114	0.0195674	H0 accepted
CYPs+CCEs	135	120	255		15	14.6329	0.00921122
Total	151	135	286		120	120.367	0.0011198
	Nilaparvata lugens	Cimex lectularius			15	16.1355	0.0799026
GSTs	15	15	30		120	118.865	0.0108465	0.196362	H0 accepted
CYPs+CCEs	120	101	221		15	13.8645	0.0929901
Total	135	116	251		101	102.135	0.0126231
	Halyomorpha halys	Cimex lectularius			29	29.3754	0.00479632
GSTs	29	15	44		204	203.625	0.000691929	0.0165121	H0 accepted
CYPs+CCEs	204	101	305		15	14.6246	0.009634
Total	233	116	349		101	101.375	0.00138982
	Rhodnius prolixus	Nezara viridula			14	16.7155	0.441157
GSTs	14	16	30		176	173.284	0.0425553	1.09236	H0 accepted
CYPs+CCEs	176	135	311		16	13.2845	0.555098
Total	190	151	341		135	137.716	0.0535464
	Nezara viridula	Cimex lectularius			16	17.5318	0.133843
GSTs	16	15	31		135	133.468	0.0175811	0.348537	H0 accepted
CYPs+CCEs	135	101	236		15	13.4682	0.174227
Total	151	116	267		101	102.532	0.0228858
	Halyomorpha halys	Nezara viridula			29	27.3047	0.10526
GSTs	29	16	45		204	205.695	0.0139725	0.303213	H0 accepted
CYPs+CCEs	204	135	339		16	17.6953	0.162421
Total	233	151	384		135	133.305	0.0215603
	Rhodnius prolixus	Nilaparvata lugens	Total		14	12.2943	0.236642
GSTs	14	15	29		15724	15725.7	0.000185006	0.411116	H0 accepted
Rest of genes	15724	21370	37094		15	16.7057	0.174153
Total	15738	21385	37123		21370	21368.3	0.000136153
	Nilaparvata lugens	Cimex lectularius			15	17.211	0.284042
GSTs	15	14	29		21370	21367.8	0.000228786	0.699284	H0 accepted
Rest of genes	21370	14634	36004		14	11.789	0.41468
Total	21385	14648	36033		14634	14636.2	0.000334011
	Halyomorpha halys	Nilaparvata lugens			29	19.4022	4.74781
GSTs	29	15	44		16839	16848.6	0.0054674	8.50256	H1 accepted	P<0.005
Rest of genes	16839	21370	38209		15	24.5978	3.74497
Total	16868	21385	38253		21370	21360.4	0.00431256
	Rhodnius prolixus	Halyomorpha halys	Total		14	20.7549	2.19845
GSTs	14	29	43		15724	15717.2	0.00290309	4.25523	H1 accepted	P<0.05
Rest of genes	15724	16839	32563		29	22.2451	2.05117
Total	15738	16868	32606		16839	16845.8	0.00270861
	Rhodnius prolixus	Cimex lectularius			14	14.5022	0.0173911
GSTs	14	14	28		15724	15723.5	1.60403e-05	0.0361097	H0 accepted
Rest of genes	15724	14634	30358		14	13.4978	0.0186853
Total	15738	14648	30386		14634	14634.5	1.72339e-05
	Halyomorpha halys	Cimex lectularius			29	23.0145	1.5567
GSTs	29	14	43		16839	16845	0.00212684	3.3539	H0 accepted
Rest of genes	16839	14634	31473		14	19.9855	1.79263
Total	16868	14648	31516		14634	14628	0.00244918
