# Supplementary material for: Comparative analysis of detoxification-related gene superfamilies across five hemipteran species
Source: BMC Genomics. 2022 Nov 17;23:757. doi: 10.1186/s12864-022-08974-y (PMC9670383; doi:10.1186/s12864-022-08974-y)
Supplement: Supplementary file 3 — Additional file 3: Supplementary information 4. Protein and gene accession numbers and tree’s ID for each sequence used in this study. Table A. CYP superfamily. Table B. CCE superfamily. Table C. GST superfamily. [file 12864_2022_8974_MOESM3_ESM.xlsx]

## Sheet: Table A
Supplementary information 4. Protein and gene accession numbers and tree´s ID for each sequence used in this study. Table A. CYP superfamily.
Halyomorpha halys	CYPs	OGS1.2-i5k
Tree’s ID	Gene_ID	Product-GFF	Tree’s ID	Family
Hhal_XM_014419011.1	106679706	methyl farnesoate epoxidase-like	Hhal_CYP305L1_XM_014419011.1	CYP2
Hhal_XM_014427571.1	106685080	methyl farnesoate epoxidase-like	Hhal_CYP15A1_XM_014427571.1	CYP2
Hhal_XM_014430355.1	106686813	cytochrome P450 18a1	Hhal_CYP18A1_XM_014430355.1	CYP2
Hhal_XM_014430356.1	106686814	cytochrome P450 306a1 transcript variant X1	Hhal_CYP306A1_XM_014430356.1	CYP2
Hhal_XM_014430413.1	106686848	probable cytochrome P450 303a1	Hhal_CYP303A1_XM_014430413.1	CYP2
Hhal_XM_014438390.1	106692441	cytochrome P450 307a1-like	Hhal_CYP307B1_XM_014438390.1	CYP2
Hhal_XM_014430103.1	106686677	probable cytochrome P450 6a13 transcript variant X1	Hhal_CYP3226B1_XM_014430103.1	CYP3
Hhal_XM_014430955.1	106687213	probable cytochrome P450 6a14	Hhal_CYP6LT5_XM_014430955.1	CYP3
Hhal_XM_014420536.1	106680668	probable cytochrome P450 6a14	Hhal_CYP3092E2_XM_014420536.1	CYP3
Hhal_XM_014432734.1	106688321	cytochrome P450 6k1-like transcript variant X1	Hhal_CYP3227B1_XM_014432734.1	CYP3
Hhal_XM_014436050.1	106690579	probable cytochrome P450 6a23	Hhal_CYP395_XM_014436050.1	CYP3
Hhal_XM_014430108.1	106686679	probable cytochrome P450 6a23 transcript variant X1	Hhal_CYP3226A1_XM_014430108.1	CYP3
Hhal_XM_014437545.1	106691693	probable cytochrome P450 6d5	Hhal_CYP395S9_XM_014437545.1	CYP3
Hhal_XM_014436048.1	106690577	uncharacterized protein	Hhal_CYP395R1_XM_014436048.1	CYP3
Hhal_XM_014432738.1	106688323	cytochrome P450 6a2-like	Hhal_CYP3227B2_XM_014432738.1	CYP3
Hhal_XM_014417128.1	106678553	probable cytochrome P450 6a14	Hhal_CYP3092D2_XM_014417128.1	CYP3
Hhal_XM_014421034.1	106680973	cytochrome P450 3A19-like	Hhal_CYP3225B7_XM_014421034.1	CYP3
Hhal_XM_014425704.1	106683935	cytochrome P450 6j1-like	Hhal_CYP3090C1_XM_014425704.1	CYP3
Hhal_XM_014429849.1	106686504	probable cytochrome P450 6a13	Hhal_CYP6LU2_XM_014429849.1	CYP3
Hhal_XM_014417553.1	106678797	cytochrome P450 3A19-like	Hhal_CYP3231A1_XM_014417553.1	CYP3
Hhal_XM_014436054.1	106690582	cytochrome P450 9e2-like transcript variant X1	Hhal_CYP395S8_XM_014436054.1	CYP3
Hhal_XM_014417126.1	106678551	probable cytochrome P450 6a14	Hhal_CYP3092D1_XM_014417126.1	CYP3
Hhal_XM_014420539.1	106680671	cytochrome P450 6a2-like	Hhal_CYP3092E3_XM_014420539.1	CYP3
Hhal_XM_014435651.1	106690281	probable cytochrome P450 6a17	Hhal_CYP395S6_XM_014435651.1	CYP3
Hhal_XM_014415939.1	106677804	probable cytochrome P450 6a13	Hhal_CYP6LU1_XM_014415939.1	CYP3
Hhal_XM_014437741.1	106691844	cytochrome P450 6k1-like	Hhal_CYP6LV3_XM_014437741.1	CYP3
Hhal_XM_014432249.1	106687999	probable cytochrome P450 6a20 transcript variant X1	Hhal_CYP3225A4_XM_014432249.1	CYP3
Hhal_XM_014430954.1	106687212	probable cytochrome P450 6a14	Hhal_CYP6LT4_XM_014430954.1	CYP3
Hhal_XM_014416311.1	106678035	cytochrome P450 6a2-like isoform X1	Hhal_CYP3229A1_XM_014416311.1	CYP3
Hhal_XM_014430870.1	106687149	cytochrome P450 6k1-like	Hhal_CYP6LV17_XM_014430870.1	CYP3
Hhal_XM_014420535.1	106680666	cytochrome P450 6a2-like	Hhal_CYP3092E1_XM_014420535.1	CYP3
Hhal_XM_014422317.1	106681806	probable cytochrome P450 6a14	Hhal_CYP6LT6_XM_014422317.1	CYP3
Hhal_XM_014437232.1	106691458	cytochrome P450 3A25-like transcript variant X1	Hhal_CYP3225A1_XM_014437232.1	CYP3
Hhal_XM_014421039.1	106680977	probable cytochrome P450 6a14	Hhal_CYP6LV19_XM_014421039.1	CYP3
Hhal_XM_014417723.1	106678898	probable cytochrome P450 6a14	Hhal_CYP6LT8_XM_014417723.1	CYP3
Hhal_XM_014435356.1	106690077	cytochrome P450 6a2-like transcript variant X1	Hhal_CYP6LV11_XM_014435356.1	CYP3
Hhal_XM_014435650.1	106690280	probable cytochrome P450 6d5	Hhal_CYP395S5_XM_014435650.1	CYP3
Hhal_XM_014417722.1	106678897	probable cytochrome P450 6a14	Hhal_CYP6LT7_XM_014417722.1	CYP3
Hhal_XM_014421793.1	106681469	uncharacterized protein	Hhal_CYP6LV14_XM_014421793.1	CYP3
Hhal_XM_014435839.1	106690402	probable cytochrome P450 6a13	Hhal_CYP6LV1_XM_014435839.1	CYP3
Hhal_XM_014435648.1	106690278	cytochrome P450 6a1-like	Hhal_CYP395S1_XM_014435648.1	CYP3
Hhal_XM_014432248.1	106687998	cytochrome P450 3A25-like	Hhal_CYP3225A3_XM_014432248.1	CYP3
Hhal_XM_014429983.1	106686595	probable cytochrome P450 6a14	Hhal_CYP3092D3_XM_014429983.1	CYP3
Hhal_XM_014435652.1	106690282	probable cytochrome P450 6d5	Hhal_CYP395S3_XM_014435652.1	CYP3
Hhal_XM_014430871.1	106687151	cytochrome P450 6k1-like	Hhal_CYP6LV18_XM_014430871.1	CYP3
Hhal_XM_014435835.1	106690397	probable cytochrome P450 6a13	Hhal_CYP6LV6_XM_014435835.1	CYP3
Hhal_XM_014435348.1	106690074	cytochrome P450 6a2-like isoform X1	Hhal_CYP6LV8_XM_014435348.1	CYP3
Hhal_XM_014435646.1	106690277	probable cytochrome P450 6d5	Hhal_CYP395S7_XM_014435646.1	CYP3
Hhal_XM_014433254.1	106688678	cytochrome P450 6k1-like	Hhal_CYP3230A1_XM_014433254.1	CYP3
Hhal_XM_014436046.1	106690575	cytochrome P450 6B5-like	Hhal_CYP395_XM_014436046.1	CYP3
Hhal_XM_014423374.1	106682491	cytochrome P450 6k1-like isoform X1	Hhal_CYP3228A1_XM_014423374.1	CYP3
Hhal_XM_014421083.1	106680997	probable cytochrome P450 6a17 isoform X1	Hhal_CYP3225B6_XM_014421083.1	CYP3
Hhal_XM_014433859.1	106689083	probable cytochrome P450 6d5	Hhal_CYP395S4_XM_014433859.1	CYP3
Hhal_XM_014430950.1	106687209	uncharacterized protein	Hhal_CYP6LT1_XM_014430950.1	CYP3
Hhal_XM_014435347.1	106690073	uncharacterized protein	Hhal_CYP6LV5_XM_014435347.1	CYP3
Hhal_XM_014419656.1	106680147	cytochrome P450 6a2	Hhal_CYP6LV4_XM_014419656.1	CYP3
Hhal_XM_014421076.1	106680992	probable cytochrome P450 6a17	Hhal_CYP3225B4_XM_014421076.1	CYP3
Hhal_XM_014437198.1	106691430	cytochrome P450 6B1-like	Hhal_CYP3227B3_XM_014437198.1	CYP3
Hhal_XM_014436659.1	106691020	cytochrome P450 6a2-like	Hhal_CYP6LV13_XM_014436659.1	CYP3
Hhal_XM_014421794.1	106681470	cytochrome P450 6k1-like	Hhal_CYP6LV7_XM_014421794.1	CYP3
Hhal_XM_014426127.1	106684189	cytochrome P450 6a2-like isoform X1	Hhal_CYP6LV20_XM_014426127.1	CYP3
Hhal_XM_014421078.1	106680994	probable cytochrome P450 6a17 isoform X1	Hhal_CYP3225B1_XM_014421078.1	CYP3
Hhal_XM_014435353.1	106690075	probable cytochrome P450 6a13 isoform X1	Hhal_CYP6LV9_XM_014435353.1	CYP3
Hhal_XM_014430321.1	106686797	cytochrome P450 6B1-like	Hhal_CYP3227A1_XM_014430321.1	CYP3
Hhal_XM_014436857.1	106691175	cytochrome P450 6a2-like	Hhal_CYP6_XM_014436857.1	CYP3
Hhal_XM_014428390.1	106685608	probable cytochrome P450 6a17	Hhal_CYP3225B5_XM_014428390.1	CYP3
Hhal_XM_014435836.1	106690399	cytochrome P450 6a2-like transcript variant X1	Hhal_CYP6LV2_XM_014435836.1	CYP3
Hhal_XM_014433856.1	106689081	uncharacterized protein	Hhal_CYP395S2_XM_014433856.1	CYP3
Hhal_XM_014437197.1	106691429	cytochrome P450 6k1-like	Hhal_CYP3227B5_XM_014437197.1	CYP3
Hhal_XM_014437720.1	106691824	probable cytochrome P450 6a14 transcript variant X1	Hhal_CYP3092E5_XM_014437720.1	CYP3
Hhal_XM_014430960.1	106687216	probable cytochrome P450 6a17	Hhal_CYP395P1_XM_014430960.1	CYP3
Hhal_XM_014421077.1	106680993	cytochrome P450 6k1-like	Hhal_CYP3225B3_XM_014421077.1	CYP3
Hhal_XM_014436049.1	106690578	probable cytochrome P450 6a13	Hhal_CYP395S10_XM_014436049.1	CYP3
Hhal_XM_014437199.1	106691431	probable cytochrome P450 6a23	Hhal_CYP395Q1_XM_014437199.1	CYP3
Hhal_XM_014437237.1	106691459	cytochrome P450 6j1-like	Hhal_CYP3225A2_XM_014437237.1	CYP3
Hhal_XM_014421033.1	106680972	probable cytochrome P450 6a17	Hhal_CYP3225B2_XM_014421033.1	CYP3
Hhal_XM_014430953.1	106687211	probable cytochrome P450 6a14	Hhal_CYP6LT3_XM_014430953.1	CYP3
Hhal_XM_014435355.1	106690076	cytochrome P450 6a2-like	Hhal_CYP6LV10_XM_014435355.1	CYP3
Hhal_XM_014432736.1	106688322	cytochrome P450 6B1-like	Hhal_CYP3227B4_XM_014432736.1	CYP3
Hhal_XM_014415235.1	106677354	cytochrome P450 6a2-like	Hhal_CYP6LV12_XM_014415235.1	CYP3
Hhal_XM_014434280.1	106689350	cytochrome P450 6k1-like	Hhal_CYP3225B8_XM_014434280.1	CYP3
Hhal_XM_014439195.1	106692933	cytochrome P450 4c21-like	Hhal_CYP3224A4_XM_014439195.1	CYP4
Hhal_XM_014415055.1	106677250	cytochrome P450 4C1-like transcript variant X1	Hhal_CYP4GZ4_XM_014415055.1	CYP4
Hhal_XM_014416362.1	106678066	cytochrome P450 4C1-like	Hhal_CYP4GY1_XM_014416362.1	CYP4
Hhal_XM_014416364.1	106678068	cytochrome P450 4C1-like	Hhal_CYP4GY2_XM_014416364.1	CYP4
Hhal_XM_014416989.1	106678472	cytochrome P450 4C1-like	Hhal_CYP4HD1_XM_014416989.1	CYP4
Hhal_XM_014417173.1	106678588	cytochrome P450 4C1-like	Hhal_CYP4HA1_XM_014417173.1	CYP4
Hhal_XM_014418005.1	106679066	cytochrome P450 4C1-like	Hhal_CYP3222A1_XM_014418005.1	CYP4
Hhal_XM_014418214.1	106679197	cytochrome P450 4C21-like	Hhal_CYP3222A3_XM_014418214.1	CYP4
Hhal_XM_014418223.1	106679207	cytochrome P450 4c3-like	Hhal_CYP3222A2_XM_014418223.1	CYP4
Hhal_XM_014418856.1	106679606	cytochrome P450 4C1-like transcript variant X1	Hhal_CYP4EK3_XM_014418856.1	CYP4
Hhal_XM_014419470.1	106680014	cytochrome P450 4g15-like	Hhal_CYP4G159_XM_014419470.1	CYP4
Hhal_XM_014419487.1	106680029	cytochrome P450 4g15	Hhal_CYP4G161_XM_014419487.1	CYP4
Hhal_XM_014419498.1	106680040	cytochrome P450 4g15-like	Hhal_CYP4GX1_XM_014419498.1	CYP4
Hhal_XM_014419499.1	106680041	cytochrome P450 4g15-like	Hhal_CYP4GW1_XM_014419499.1	CYP4
Hhal_XM_014419500.1	106680042	cytochrome P450 4g15-like	Hhal_CYP4G158_XM_014419500.1	CYP4
Hhal_XM_014419510.1	106680051	cytochrome P450 4C21-like	Hhal_CYP3224B3_XM_014419510.1	CYP4
Hhal_XM_014419512.1	106680053	cytochrome P450 4C21-like	Hhal_CYP3224A1_XM_014419512.1	CYP4
Hhal_XM_014419513.1	106680054	cytochrome P450 4C21-like	Hhal_CYP3224A2_XM_014419513.1	CYP4
Hhal_XM_014419531.1	106680064	probable cytochrome P450 313a3	Hhal_CYP3224B5_XM_014419531.1	CYP4
Hhal_XM_014419538.1	106680072	cytochrome P450 4C21-like	Hhal_CYP3223A1_XM_014419538.1	CYP4
Hhal_XM_014423392.1	106682501	cytochrome P450 4C1-like	Hhal_CYP4HC1_XM_014423392.1	CYP4
Hhal_XM_014424923.1	106683440	cytochrome P450 4g15-like	Hhal_CYP4G156_XM_014424923.1	CYP4
Hhal_XM_014424931.1	106683446	cytochrome P450 4g15-like	Hhal_CYP4G157_XM_014424931.1	CYP4
Hhal_XM_014425178.1	106683607	cytochrome P450 4C1-like	Hhal_CYP4GZ1_XM_014425178.1	CYP4
Hhal_XM_014425179.1	106683608	cytochrome P450 4C1-like	Hhal_CYP4GZ2_XM_014425179.1	CYP4
Hhal_XM_014425197.1	106683620	cytochrome P450 4C1-like transcript variant X1	Hhal_CYP4GZ7_XM_014425197.1	CYP4
Hhal_XM_014425199.1	106683621	cytochrome P450 4C1-like transcript variant X1	Hhal_CYP4GZ6_XM_014425199.1	CYP4
Hhal_XM_014425203.1	106683623	cytochrome P450 4C1-like transcript variant X1	Hhal_CYP4GZ5_XM_014425203.1	CYP4
Hhal_XM_014425365.1	106683719	cytochrome P450 4C1-like	Hhal_CYP4HC2_XM_014425365.1	CYP4
Hhal_XM_014428830.1	106685864	cytochrome P450 4C1-like	Hhal_CYP4HB1_XM_014428830.1	CYP4
Hhal_XM_014428852.1	106685872	cytochrome P450 4C1-like transcript variant X1	Hhal_CYP4HB8_XM_014428852.1	CYP4
Hhal_XM_014429447.1	106686258	cytochrome P450 4C1-like	Hhal_CYP4HB6_XM_014429447.1	CYP4
Hhal_XM_014429449.1	106686259	cytochrome P450 4C1-like	Hhal_CYP4HB7_XM_014429449.1	CYP4
Hhal_XM_014429531.1	106686315	cytochrome P450 4C1-like transcript variant X1	Hhal_CYP4HB2_XM_014429531.1	CYP4
Hhal_XM_014429534.1	106686317	cytochrome P450 4C1-like transcript variant X1	Hhal_CYP4HB3_XM_014429534.1	CYP4
Hhal_XM_014435170.1	106689945	cytochrome P450 4C1-like transcript variant X1	Hhal_CYP4HB4_XM_014435170.1	CYP4
Hhal_XM_014435175.1	106689948	cytochrome P450 4C1-like	Hhal_CYP4HB9_XM_014435175.1	CYP4
Hhal_XM_014435501.1	106690167	cytochrome P450 4C1-like transcript variant X1	Hhal_CYP4HB5_XM_014435501.1	CYP4
Hhal_XM_014438125.1	106692220	cytochrome P450 4C1-like	Hhal_CYP4HB10_XM_014438125.1	CYP4
Hhal_XM_014439146.1	106692906	cytochrome P450 4C21-like	Hhal_CYP3224B4_XM_014439146.1	CYP4
Hhal_XM_014439192.1	106692929	cytochrome P450 4C21-like	Hhal_CYP3224B1_XM_014439192.1	CYP4
Hhal_XM_014439194.1	106692931	cytochrome P450 4e3-like	Hhal_CYP3224B2_XM_014439194.1	CYP4
Hhal_XM_014439197.1	106692934	cytochrome P450 4V2-like	Hhal_CYP3224A3_XM_014439197.1	CYP4
Hhal_XM_014416908.1	106678426	probable cytochrome P450 301a1 mitochondrial	Hhal_CYP301A1_XM_014416908.1	MIT
Hhal_XM_014423799.1	106682761	cytochrome P450 302a1 mitochondrial-like	Hhal_CYP302A1_XM_014423799.1	MIT
Hhal_XM_014428697.1	106685785	probable cytochrome P450 301a1 mitochondrial	Hhal_CYP301B1_XM_014428697.1	MIT
Hhal_XM_014433453.1	106688810	cytochrome P450 10-like	Hhal_CYP3221A1_XM_014433453.1	MIT
Hhal_XM_014434429.1	106689460	ecdysone 20-monooxygenase transcript variant X1	Hhal_CYP314A1_XM_014434429.1	MIT
Hhal_XM_014437184.1	106691421	probable cytochrome P450 301a1 mitochondrial	Hhal_CYP301B2_XM_014437184.1	MIT
Hhal_HHAL011583/XM_014415614.2	106677589	cytochrome P450 315a1 mitochondrial	Hhal_CYP315A1_HHAL011583	MIT
Hhal_XM_014437897.1	106691993	cytochrome P450 302a1 mitochondrial-like	Hhal_CYP302A2_XM_014437897.1	MIT
Cimex lectularius	CYPs	GCF_000648675.2-NCBI
Tree’s ID	Gene_ID	Product-GFF	Tree’s ID	Family
Clec_XP_014240589.1	106661588	cytochrome P450 18a1	Clec_CYP18A1_XP_014240589.1	CYP2
Clec_XP_014240651.1	106661634	cytochrome P450 306a1 isoform X1	Clec_CYP306A1_XP_014240651.1	CYP2
Clec_XP_014242399.1	106662677	probable cytochrome P450 305a1	Clec_CYP305A1_XP_014242399.1	CYP2
Clec_XP_014246954.1	106665205	probable cytochrome P450 303a1	Clec_CYP303A1_XP_014246954.1	CYP2
Clec_XP_014253115.1	106668669	cytochrome P450 307a1-like isoform X1	Clec_CYP307B1_XP_014253115.1	CYP2
Clec_XP_024085187.1	106662678	methyl farnesoate epoxidase-like isoform X1	Clec_CYP15A1_XP_024085187.1	CYP2
Clec_NP_001303638.1	106673892	probable cytochrome P450 6d5	Clec_CYP397A1_NP_001303638.1	CYP3
Clec_XP_014242313.1	106662622	cytochrome P450 6k1-like	Clec_CYP3087B1_XP_014242313.1	CYP3
Clec_XP_014244280.1	106663722	probable cytochrome P450 6a13	Clec_CYP6HK2_XP_014244280.1	CYP3
Clec_XP_014244486.1	106663845	cytochrome P450 6a2-like	Clec_CYP6DM2_XP_014244486.1	CYP3
Clec_XP_014244487.1	106663846	cytochrome P450 6a2-like	Clec_CYP6DM1_XP_014244487.1	CYP3
Clec_XP_014244761.1	106663982	cytochrome P450 6B1-like	Clec_CYP6DN3_XP_014244761.1	CYP3
Clec_XP_014244824.1	106664001	cytochrome P450 6a2-like	Clec_CYP6DL2_XP_014244824.1	CYP3
Clec_XP_014247446.1	106665507	cytochrome P450 6k1-like	Clec_CYP396A1_XP_014247446.1	CYP3
Clec_XP_014250588.1	106667256	cytochrome P450 6B1-like	Clec_CYP395A9_XP_014250588.1	CYP3
Clec_XP_014250631.1	106667287	probable cytochrome P450 6a14 isoform X1	Clec_CYP395A8_XP_014250631.1	CYP3
Clec_XP_014250634.2	106667290	uncharacterized protein	Clec_CYP395B1_XP_014250634.2	CYP3
Clec_XP_014250636.1	106667291	probable cytochrome P450 6a14	Clec_CYP395A5_XP_014250636.1	CYP3
Clec_XP_014250790.1	106667392	probable cytochrome P450 6a14 isoform X1	Clec_CYP395A_XP_014250790.1	CYP3
Clec_XP_014255947.1	106670277	probable cytochrome P450 6a14	Clec_CYP395A4_XP_014255947.1	CYP3
Clec_XP_014256245.1	106670428	cytochrome P450 6j1-like	Clec_CYP398A1_XP_014256245.1	CYP3
Clec_XP_014257089.1	106670924	probable cytochrome P450 6a13	Clec_CYP399A1_XP_014257089.1	CYP3
Clec_XP_014257090.1	106670925	cytochrome P450 9e2-like	Clec_CYP3089A2_XP_014257090.1	CYP3
Clec_XP_014261140.1	106673503	probable cytochrome P450 6a18	Clec_CYP397A4_XP_014261140.1	CYP3
Clec_XP_014261162.1	106673525	probable cytochrome P450 6a18	Clec_CYP397A6_XP_014261162.1	CYP3
Clec_XP_014262147.2	106674131	cytochrome P450 6j1-like isoform X1	Clec_CYP3091E1_XP_014262147.2	CYP3
Clec_XP_024080831.1	106667404	probable cytochrome P450 6a14 isoform X1	Clec_CYP395_XP_024080831.1	CYP3
Clec_XP_024080926.1	106673495	probable cytochrome P450 6d5	Clec_CYP397A2_XP_024080926.1	CYP3
Clec_XP_024081689.1	106670429	cytochrome P450 6j1-like isoform X1	Clec_CYP400A1_XP_024081689.1	CYP3
Clec_XP_024082418.1	106663983	cytochrome P450 6B5-like	Clec_CYP6DN4_XP_024082418.1	CYP3
Clec_XP_024082420.1	106663981	cytochrome P450 6B1-like isoform X1	Clec_CYP6DN1_XP_024082420.1	CYP3
Clec_XP_024083088.1	106662957	probable cytochrome P450 6a20	Clec_CYP6JP1_XP_024083088.1	CYP3
Clec_XP_024083473.1	106670912	cytochrome P450 9e2-like isoform X1	Clec_CYP3090A2_XP_024083473.1	CYP3
Clec_XP_024085699.1	112128126	probable cytochrome P450 9f2	Clec_CYP397A5_XP_024085699.1	CYP3
Clec_XP_024085700.1	112128127	probable cytochrome P450 9f2	Clec_CYP397A3_XP_024085700.1	CYP3
Clec_XP_024085719.1	106673506	probable cytochrome P450 6a17	Clec_CYP397A_XP_024085719.1	CYP3
Clec_XP_014241867.1	106662345	cytochrome P450 4C1-like	Clec_CYP4EY1_XP_014241867.1	CYP4
Clec_XP_014246819.1	106665122	cytochrome P450 4C1-like	Clec_CYP4EM8_XP_014246819.1	CYP4
Clec_XP_014248590.1	106666149	cytochrome P450 4g15-like	Clec_CYP4G54_XP_014248590.1	CYP4
Clec_XP_014248669.1	106666181	cytochrome P450 4g15-like	Clec_CYP4G_XP_014248669.1	CYP4
Clec_XP_014248670.1	106666182	cytochrome P450 4g15-like	Clec_CYP4G53_XP_014248670.1	CYP4
Clec_XP_014248921.1	106666332	cytochrome P450 4C1-like isoform X1	Clec_CYP4CN1_XP_014248921.1	CYP4
Clec_XP_014249033.1	106666379	cytochrome P450 4C1-like isoform X1	Clec_CYP4CP1_XP_014249033.1	CYP4
Clec_XP_014250198.1	106667061	cytochrome P450 4c3-like isoform X1	Clec_CYP4C76_XP_014250198.1	CYP4
Clec_XP_014254092.1	106669268	cytochrome P450 4C1-like isoform X1	Clec_CYP4EK2_XP_014254092.1	CYP4
Clec_XP_024081942.1	106673663	cytochrome P450 4C1-like	Clec_CYP4CQ1_XP_024081942.1	CYP4
Clec_XP_024083028.1	106672025	cytochrome P450 4V2-like	Clec_CYP4CM1_XP_024083028.1	CYP4
Clec_XP_024085651.1	106666150	cytochrome P450 4g15-like	Clec_CYP4G52_XP_024085651.1	CYP4
Clec_XP_014244304.1	106663742	cytochrome P450 315a1 mitochondrial	Clec_CYP315A1_XP_014244304.1	MIT
Clec_XP_014252079.1	106668127	ecdysone 20-monooxygenase isoform X2	Clec_CYP314A1_XP_014252079.1	MIT
Clec_XP_014253807.1	106669063	cytochrome P450 302a1 mitochondrial	Clec_CYP302A1_XP_014253807.1	MIT
Clec_XP_014255591.1	106670089	probable cytochrome P450 49a1	Clec_CYP394A1_XP_014255591.1	MIT
Clec_XP_014260065.1	106672837	probable cytochrome P450 CYP44	Clec_CYP404D1_XP_014260065.1	MIT
Clec_XP_024081785.1	106664146	probable cytochrome P450 301a1 mitochondrial isoform X1	Clec_CYP301A1_XP_024081785.1	MIT
Clec_XP_024085167.1	106672902	probable cytochrome P450 49a1	Clec_CYP301B1_XP_024085167.1	MIT
Rhodnius prolixus	CYPs	GCA_000181055.3-VectorBase
Tree’s ID	Gene_ID	Product-GFF	Tree’s ID	Family
Rpro_RPRC000513	RPRC000513	cytochrome P450 (CYP15A)	Rpro_CYP15A1_RPRC000513	CYP2
Rpro_RPRC000592	RPRC000592	cytochrome P450 (CYP303A)	Rpro_CYP303A1_RPRC000592	CYP2
Rpro_RPRC009370	RPRC009370	unspecified product	Rpro_CYP18A1_RPRC009370	CYP2
Rpro_RPRC009372	RPRC009372	cytochrome P450 (CYP306A)	Rpro_CYP306A1_RPRC009372	CYP2
Rpro_RPRC009377	RPRC009377	unspecified product	Rpro_CYP306B1_RPRC009377	CYP2
Rpro_RPRC011241	RPRC011241	cytochrome P450 (CYP307A)	Rpro_CYP307B1_RPRC011241	CYP2
Rpro_RPRC000046	RPRC000046	cytochrome P450 (CYP6F)	Rpro_CYP395_RPRC000046	CYP3
Rpro_RPRC000171	RPRC000171	cytochrome P450 (CYP6T)	Rpro_CYP3092_RPRC000171	CYP3
Rpro_RPRC000176	RPRC000176	cytochrome P450 (CYP6AI)	Rpro_CYP6AI_RPRC000176	CYP3
Rpro_RPRC000234	RPRC000234	cytochrome P450 (CYP6w)	Rpro_CYP3088A2_RPRC000234	CYP3
Rpro_RPRC000261	RPRC000261	cytochrome P450 (CYP6AJ)	Rpro_CYP6AJ_RPRC000261	CYP3
Rpro_RPRC000358	RPRC000358	cytochrome P450 (CYP6K)	Rpro_CYP6K_RPRC000358	CYP3
Rpro_RPRC000788	RPRC000788	cytochrome P450 (CYP6V)	Rpro_CYP3087_RPRC000788	CYP3
Rpro_RPRC000795	RPRC000795	Cytochrome P450 (CYP6AFB) (Fragment)	Rpro_CYP395_RPRC000795	CYP3
Rpro_RPRC001357	RPRC001357	unspecified product	Rpro_CYP3086_RPRC001357	CYP3
Rpro_RPRC001358	RPRC001358	unspecified product	Rpro_CYP3086_RPRC001358	CYP3
Rpro_RPRC001678	RPRC001678	unspecified product	Rpro_CYP3085_RPRC001678	CYP3
Rpro_RPRC002146	RPRC002146	cytochrome P450 (CYP6AE)	Rpro_CYP395_RPRC002146	CYP3
Rpro_RPRC002590	RPRC002590	cytochrome P450 (CYP6A)	Rpro_CYP395_RPRC002590	CYP3
Rpro_RPRC002591	RPRC002591	unspecified product	Rpro_CYP395_RPRC002591	CYP3
Rpro_RPRC002592	RPRC002592	unspecified product	Rpro_CYP395_RPRC002592	CYP3
Rpro_RPRC003089	RPRC003089	Uncharacterized protein (Fragment)	Rpro_CYP3084_RPRC003089	CYP3
Rpro_RPRC004242	RPRC004242	unspecified product	Rpro_CYP3084_RPRC004242	CYP3
Rpro_RPRC004305	RPRC004305	cytochrome P450 (CYP6O)	Rpro_CYP3091_RPRC004305	CYP3
Rpro_RPRC004827	RPRC004827	unspecified product	Rpro_CYP6_RPRC004827	CYP3
Rpro_RPRC004888	RPRC004888	cytochrome P450 (CYP6R)	Rpro_CYP3090A2_RPRC004888	CYP3
Rpro_RPRC004897	RPRC004897	cytochrome P450 (CYP6Q)	Rpro_CYP3089A1_RPRC004897	CYP3
Rpro_RPRC004913	RPRC004913	unspecified product	Rpro_CYP3091_RPRC004913	CYP3
Rpro_RPRC005503	RPRC005503	cytochrome P450 (CYP6I)	Rpro_CYP395_RPRC005503	CYP3
Rpro_RPRC006536	RPRC006536	cytochrome P450 (CYP6B)	Rpro_CYP3084_RPRC006536	CYP3
Rpro_RPRC006625	RPRC006625	unspecified product	Rpro_CYP3092_RPRC006625	CYP3
Rpro_RPRC006697	RPRC006697	cytochrome P450 (CYP6Z)	Rpro_CYP3084_RPRC006697	CYP3
Rpro_RPRC006739	RPRC006739	cytochrome P450 (CYP6P)	Rpro_CYP3084_RPRC006739	CYP3
Rpro_RPRC007197	RPRC007197	cytochrome P450 (CYP6N)	Rpro_CYP6N_RPRC007197	CYP3
Rpro_RPRC007864	RPRC007864	cytochrome P450 (CYP6I)	Rpro_CYP3091_RPRC007864	CYP3
Rpro_RPRC007865	RPRC007865	cytochrome P450 (CYP6H)	Rpro_CYP3091_RPRC007865	CYP3
Rpro_RPRC007913	RPRC007913	cytochrome P450 (CYP6AH)	Rpro_CYP6AH_RPRC007913	CYP3
Rpro_RPRC008405	RPRC008405	cytochrome P450 (CYP6AFA)	Rpro_CYP395_RPRC008405	CYP3
Rpro_RPRC008431	RPRC008431	cytochrome P450 (CYP6AC)	Rpro_CYP395_RPRC008431	CYP3
Rpro_RPRC008625	RPRC008625	Uncharacterized protein (Fragment)	Rpro_CYP3086_RPRC008625	CYP3
Rpro_RPRC008750	RPRC008750	cytochrome P450 (CYP6AN)	Rpro_CYP6AN_RPRC008750	CYP3
Rpro_RPRC009032	RPRC009032	cytochrome P450 (CYP6M)	Rpro_CYP3088A1_RPRC009032	CYP3
Rpro_RPRC009053	RPRC009053	Uncharacterized protein (Fragment)	Rpro_CYP3096A1_RPRC009053	CYP3
Rpro_RPRC009832	RPRC009832	Uncharacterized protein (Fragment)	Rpro_CYP3084_RPRC009832	CYP3
Rpro_RPRC010496	RPRC010496	cytochrome P450 (CYP6AL)	Rpro_CYP3089A2_RPRC010496	CYP3
Rpro_RPRC011301	RPRC011301	Uncharacterized protein (Fragment)	Rpro_CYP3084_RPRC011301	CYP3
Rpro_RPRC011368	RPRC011368	cytochrome P450 (CYP6X)	Rpro_CYP3092_RPRC011368	CYP3
Rpro_RPRC011370	RPRC011370	cytochrome P450 (CYP6Y)	Rpro_CYP3084_RPRC011370	CYP3
Rpro_RPRC011591	RPRC011591	Uncharacterized protein (Fragment)	Rpro_CYP6_RPRC011591	CYP3
Rpro_RPRC013597	RPRC013597	cytochrome P450 (CYP6G)	Rpro_CYP395_RPRC013597	CYP3
Rpro_RPRC013598	RPRC013598	Uncharacterized protein (Fragment)	Rpro_CYP395_RPRC013598	CYP3
Rpro_RPRC013612	RPRC013612	unspecified product	Rpro_CYP395_RPRC013612	CYP3
Rpro_RPRC013613	RPRC013613	cytochrome P450 (CYP6AA)	Rpro_CYP395_RPRC013613	CYP3
Rpro_RPRC013614	RPRC013614	cytochrome P450 (CYP6AB)	Rpro_CYP395_RPRC013614	CYP3
Rpro_RPRC014138	RPRC014138	cytochrome P450 (CYP46S)	Rpro_CYP3085_RPRC014138	CYP3
Rpro_RPRC014201	RPRC014201	cytochrome P450 (CYP4X)	Rpro_CYP3085_RPRC014201	CYP3
Rpro_RPRC014313	RPRC014313	Uncharacterized protein (Fragment)	Rpro_CYP3091_RPRC014313	CYP3
Rpro_RPRC014708	RPRC014708	cytochrome P450 (CYP6AK)	Rpro_CYP3084_RPRC014708	CYP3
Rpro_RPRC000005/RPRC011373	RPRC000005/RPRC011373	unspecified product	Rpro_CYP3092_RPRC000005/RPRC011373	CYP3
Rpro_RPRC000027	RPRC000027	cytochrome P450 (CYP4A)	Rpro_CYP4_RPRC000027	CYP4
Rpro_RPRC000172	RPRC000172	cytochrome P450 (CYP417A)	Rpro_CYP3093_RPRC000172	CYP4
Rpro_RPRC000196	RPRC000196	unspecified product	Rpro_CYP4_RPRC000196	CYP4
Rpro_RPRC000277	RPRC000277	cytochrome P450 (CYP4c)	Rpro_CYP3093_RPRC000277	CYP4
Rpro_RPRC002132	RPRC002132	unspecified product	Rpro_CYP3093_RPRC002132	CYP4
Rpro_RPRC002481	RPRC002481	cytochrome P450 (CYP4GGG)	Rpro_CYP3093_RPRC002481	CYP4
Rpro_RPRC002974	RPRC002974	cytochrome P450 (CYP4V)	Rpro_CYP4_RPRC002974	CYP4
Rpro_RPRC003225	RPRC003225	unspecified product	Rpro_CYP3093_RPRC003225	CYP4
Rpro_RPRC003226	RPRC003226	unspecified product	Rpro_CYP3093_RPRC003226	CYP4
Rpro_RPRC003227	RPRC003227	unspecified product	Rpro_CYP4_RPRC003227	CYP4
Rpro_RPRC004126	RPRC004126	unspecified product	Rpro_CYP3093_RPRC004126	CYP4
Rpro_RPRC004731	RPRC004731	cytochrome P450 (CYP4E)	Rpro_CYP4_RPRC004731	CYP4
Rpro_RPRC004733	RPRC004733	cytochrome P450 (CYP4H)	Rpro_CYP4_RPRC004733	CYP4
Rpro_RPRC004736	RPRC004736	Uncharacterized protein (Fragment)	Rpro_CYP4_RPRC004736	CYP4
Rpro_RPRC004758	RPRC004758	unspecified product	Rpro_CYP4_RPRC004758	CYP4
Rpro_RPRC004766	RPRC004766	cytochrome P450 (CYP4F)	Rpro_CYP4_RPRC004766	CYP4
Rpro_RPRC004769	RPRC004769	cytochrome P450 (CYP4D)	Rpro_CYP4_RPRC004769	CYP4
Rpro_RPRC005136	RPRC005136	unspecified product	Rpro_CYP3093_RPRC005136	CYP4
Rpro_RPRC005182	RPRC005182	unspecified product	Rpro_CYP3093_RPRC005182	CYP4
Rpro_RPRC005184	RPRC005184	unspecified product	Rpro_CYP3093_RPRC005184	CYP4
Rpro_RPRC005286	RPRC005286	unspecified product	Rpro_CYP3093_RPRC005286	CYP4
Rpro_RPRC005323	RPRC005323	cytochrome P450 (CYP4M)	Rpro_CYP3093_RPRC005323	CYP4
Rpro_RPRC007284	RPRC007284	cytochrome P450 (CYP4W)	Rpro_CYP3093_RPRC007284	CYP4
Rpro_RPRC007299	RPRC007299	cytochrome P450 (CYP4R)	Rpro_CYP3093_RPRC007299	CYP4
Rpro_RPRC007300	RPRC007300	cytochrome P450 (CYP4P)	Rpro_CYP3093_RPRC007300	CYP4
Rpro_RPRC007301	RPRC007301	unspecified product	Rpro_CYP3093_RPRC007301	CYP4
Rpro_RPRC007304	RPRC007304	cytochrome P450 (CYP4Q)	Rpro_CYP3093_RPRC007304	CYP4
Rpro_RPRC007305	RPRC007305	unspecified product	Rpro_CYP3093_RPRC007305	CYP4
Rpro_RPRC007307	RPRC007307	unspecified product	Rpro_CYP3093_RPRC007307	CYP4
Rpro_RPRC007309	RPRC007309	cytochrome P450 (CYP4S)	Rpro_CYP3093_RPRC007309	CYP4
Rpro_RPRC007310	RPRC007310	unspecified product	Rpro_CYP3093_RPRC007310	CYP4
Rpro_RPRC007947	RPRC007947	cytochrome P450 (CYP4Y)	Rpro_CYP3093_RPRC007947	CYP4
Rpro_RPRC007948	RPRC007948	cytochrome P450 (CYP4O)	Rpro_CYP3093_RPRC007948	CYP4
Rpro_RPRC007949	RPRC007949	unspecified product	Rpro_CYP3093_RPRC007949	CYP4
Rpro_RPRC007950	RPRC007950	unspecified product	Rpro_CYP3093_RPRC007950	CYP4
Rpro_RPRC007952	RPRC007952	unspecified product	Rpro_CYP3093_RPRC007952	CYP4
Rpro_RPRC007953	RPRC007953	cytochrome P450 (CYP4Z)	Rpro_CYP3093_RPRC007953	CYP4
Rpro_RPRC008267	RPRC008267	unspecified product	Rpro_CYP3093_RPRC008267	CYP4
Rpro_RPRC009721	RPRC009721	unspecified product	Rpro_CYP4_RPRC009721	CYP4
Rpro_RPRC009967	RPRC009967	cytochrome P450 (CYP4K)	Rpro_CYP3093_RPRC009967	CYP4
Rpro_RPRC009968	RPRC009968	cytochrome P450 (CYP4J)	Rpro_CYP3093_RPRC009968	CYP4
Rpro_RPRC010477	RPRC010477	cytochrome P450 (CYP4N)	Rpro_CYP3093_RPRC010477	CYP4
Rpro_RPRC013652	RPRC013652	cytochrome P450 (CYP4U)	Rpro_CYP3093_RPRC013652	CYP4
Rpro_RPRC013674	RPRC013674	cytochrome P450 (CYP4I)	Rpro_CYP3093_RPRC013674	CYP4
Rpro_RPRC013847	RPRC013847	cytochrome P450 (CYP4GG)	Rpro_CYP4_RPRC013847	CYP4
Rpro_RPRC015286	RPRC015286	unspecified product	Rpro_CYP4_RPRC015286	CYP4
Rpro_RPRC015287	RPRC015287	unspecified product	Rpro_CYP4_RPRC015287	CYP4
Rpro_RPRC001745	RPRC001745	unspecified product	Rpro_CYP301A1_RPRC001745	MIT
Rpro_RPRC006417	RPRC006417	unspecified product	Rpro_CYP315A1_RPRC006417	MIT
Rpro_RPRC006945	RPRC006945	Uncharacterized protein (Fragment)	Rpro_CYP314A1_RPRC006945	MIT
Rpro_RPRC007082	RPRC007082	cytochrome P450 (CYP334A)	Rpro_CYP394A1_RPRC007082	MIT
Rpro_RPRC009414	RPRC009414	cytochrome P450 (CYP44A)	Rpro_CYP404D1_RPRC009414	MIT
Rpro_RPRC011595	RPRC011595	cytochrome P450 (CYP302A)	Rpro_CYP302A1_RPRC011595	MIT
Rpro_RPRC014382	RPRC014382	Uncharacterized protein (Fragment)	Rpro_CYP301B1_RPRC014382	MIT
Nezara viridula	CYPs	Transcriptome_OurLab
Tree’s ID	Transcripts_ID		Tree’s ID	Family
Nvir21_1795	N_viridula_DNassembly_nr_342321_1795		Nvir_CYP305L1	CYP2
Nvir41_812	N_viridula_DNassembly_nr_300041_812		Nvir_CYP15A1	CYP2
Nvir69_1972	N_viridula_DNassembly_nr_342069_1972		Nvir_CYP306A1	CYP2
Nvir77_2272	N_viridula_DNassembly_nr_335077_2272		Nvir_CYP307B1	CYP2
Nvir09_1076	N_viridula_DNassembly_nr_335409_1076		Nvir_CYP6LV15	CYP3
Nvir40_956	N_viridula_DNassembly_nr_346640_956		Nvir_CYP3092D2	CYP3
Nvir76_1194	N_viridula_DNassembly_nr_346676_1194		Nvir_CYP3226-2	CYP3
Nvir75_3923	N_viridula_DNassembly_nr_337575_3923		Nvir_CYP6LU1	CYP3
Nvir48_1804	N_viridula_DNassembly_nr_345448_1804		Nvir_CYP3092E3	CYP3
Nvir15_2018	N_viridula_DNassembly_nr_340915_2018		Nvir_CYP6LV20	CYP3
Nvir23_953	N_viridula_DNassembly_nr_332823_953		Nvir_CYP6LV14	CYP3
Nvir84_1466	N_viridula_DNassembly_nr_346284_1466		Nvir_CYP3225A2	CYP3
Nvir53_1891	N_viridula_DNassembly_nr_343753_1891		Nvir_CYP395R1	CYP3
Nvir41_1982	N_viridula_DNassembly_nr_338941_1982		Nvir_CYP3226A1	CYP3
Nvir38_1239	N_viridula_DNassembly_nr_345838_1239		Nvir_CYP6LT2	CYP3
Nvir77_527	N_viridula_DNassembly_nr_330177_527		Nvir_CYP6LV11	CYP3
Nvir56_1701	N_viridula_DNassembly_nr_343356_1701		Nvir_CYP3225B3	CYP3
Nvir61_2774	N_viridula_DNassembly_nr_343361_2774		Nvir_CYP3226B2	CYP3
Nvir89_1675	N_viridula_DNassembly_nr_340589_1675		Nvir_CYP6LV18	CYP3
Nvir19_1388	N_viridula_DNassembly_nr_332419_1388		Nvir_CYP6LV12	CYP3
Nvir63_752	N_viridula_DNassembly_nr_332363_752		Nvir_CYP3092D1	CYP3
Nvir91_1207	N_viridula_DNassembly_nr_344891_1207		Nvir_CYP6LV13	CYP3
Nvir87_2059	N_viridula_DNassembly_nr_343887_2059		Nvir_CYP3227B1	CYP3
Nvir44_2477	N_viridula_DNassembly_nr_339544_2477		Nvir_CYP6LU2	CYP3
Nvir58_1680	N_viridula_DNassembly_nr_337258_1680		Nvir_CYP3230A1	CYP3
Nvir09_1762	N_viridula_DNassembly_nr_336509_1762		Nvir_CYP3231A1	CYP3
Nvir75_1082	N_viridula_DNassembly_nr_333875_1082		Nvir_CYP395S8	CYP3
Nvir09_672	N_viridula_DNassembly_nr_323509_672		Nvir_CYP3227A1	CYP3
Nvir15_374	N_viridula_DNassembly_nr_310315_374		Nvir_CYP3229A1	CYP3
Nvir49_1879	N_viridula_DNassembly_nr_333949_1879		Nvir_CYP3227B4	CYP3
Nvir43_1549	N_viridula_DNassembly_nr_346043_1549		Nvir_CYP395S9	CYP3
Nvir89_2269	N_viridula_DNassembly_nr_345689_2269		Nvir_CYP3226B1	CYP3
Nvir30_822	N_viridula_DNassembly_nr_321830_822		Nvir_CYP3226-1	CYP3
Nvir44_1293	N_viridula_DNassembly_nr_346444_1293		Nvir_CYP6LV4	CYP3
Nvir05_1362	N_viridula_DNassembly_nr_346305_1362		Nvir_CYP3092E5	CYP3
Nvir57_1902	N_viridula_DNassembly_nr_338457_1902		Nvir_CYP6-1	CYP3
Nvir86_3787	N_viridula_DNassembly_nr_337086_3787		Nvir_CYP395P1	CYP3
Nvir93_2949	N_viridula_DNassembly_nr_337093_2949		Nvir_CYP395R2	CYP3
Nvir11_459	N_viridula_DNassembly_nr_327811_459		Nvir_CYP3228A1	CYP3
Nvir20_1381	N_viridula_DNassembly_nr_327820_1381		Nvir_CYP3225A1	CYP3
Nvir30_4436	N_viridula_DNassembly_nr_338830_4436		Nvir_CYP6LV7	CYP3
Nvir28_6610	N_viridula_DNassembly_nr_331728_6610		Nvir_CYP3090C1	CYP3
Nvir60_666	N_viridula_DNassembly_nr_332160_666		Nvir_CYP6LV19	CYP3
Nvir14_6733	N_viridula_DNassembly_nr_340014_6733		Nvir_CYP3227B3	CYP3
Nvir60_1339	N_viridula_DNassembly_nr_345160_1339		Nvir_CYP6LV10	CYP3
Nvir13_1354	N_viridula_DNassembly_nr_336413_1354		Nvir_CYP3224B2-2	CYP4
Nvir24_591	N_viridula_DNassembly_nr_305324_591		Nvir_CYP3224-5	CYP4
Nvir01_2129	N_viridula_DNassembly_nr_342101_2129		Nvir_CYP3223A1	CYP4
Nvir06_992	N_viridula_DNassembly_nr_347206_992		Nvir_CYP4GZ6	CYP4
Nvir08_1604	N_viridula_DNassembly_nr_335608_1604		Nvir_CYP3224-2	CYP4
Nvir09_2243	N_viridula_DNassembly_nr_345909_2243		Nvir_CYP4G-2	CYP4
Nvir09_978	N_viridula_DNassembly_nr_321309_978		Nvir_CYP4GZ1	CYP4
Nvir10_2018	N_viridula_DNassembly_nr_333510_2018		Nvir_CYP4G-1	CYP4
Nvir10_3435	N_viridula_DNassembly_nr_347210_3435		Nvir_CYP4G-4	CYP4
Nvir13_1698	N_viridula_DNassembly_nr_340813_1698		Nvir_CYP3224B3-2	CYP4
Nvir17_1419	N_viridula_DNassembly_nr_335517_1419		Nvir_CYP3224-3	CYP4
Nvir30_1863	N_viridula_DNassembly_nr_344530_1863		Nvir_CYP3224-1	CYP4
Nvir33_1139	N_viridula_DNassembly_nr_342433_1139		Nvir_CYP3224B2-1	CYP4
Nvir34_1578	N_viridula_DNassembly_nr_342034_1578		Nvir_CYP4GZ4	CYP4
Nvir37_1989	N_viridula_DNassembly_nr_335337_1989		Nvir_CYP4GY2	CYP4
Nvir52_4087	N_viridula_DNassembly_nr_344752_4087		Nvir_CYP4HB8	CYP4
Nvir54_1825	N_viridula_DNassembly_nr_337954_1825		Nvir_CYP4GX1	CYP4
Nvir59_2353	N_viridula_DNassembly_nr_340759_2353		Nvir_CYP4HB6	CYP4
Nvir67_1642	N_viridula_DNassembly_nr_346067_1642		Nvir_CYP3224B3-1	CYP4
Nvir69_1833	N_viridula_DNassembly_nr_343669_1833		Nvir_CYP4HA1	CYP4
Nvir71_1760	N_viridula_DNassembly_nr_336771_1760		Nvir_CYP4GY1	CYP4
Nvir73_1676	N_viridula_DNassembly_nr_338673_1676		Nvir_CYP3224A3	CYP4
Nvir73_2731	N_viridula_DNassembly_nr_345873_2731		Nvir_CYP4GZ2	CYP4
Nvir73_2777	N_viridula_DNassembly_nr_336773_2777		Nvir_CYP4GZ3	CYP4
Nvir76_1680	N_viridula_DNassembly_nr_336276_1680		Nvir_CYP3224A1	CYP4
Nvir78_793	N_viridula_DNassembly_nr_337278_793		Nvir_CYP4GZ7	CYP4
Nvir82_1663	N_viridula_DNassembly_nr_339982_1663		Nvir_CYP4HB1	CYP4
Nvir85_1651	N_viridula_DNassembly_nr_340385_1651		Nvir_CYP3224-4	CYP4
Nvir89_2283	N_viridula_DNassembly_nr_336489_2283		Nvir_CYP4G-3	CYP4
Nvir92_1873	N_viridula_DNassembly_nr_344692_1873		Nvir_CYP4HB2	CYP4
Nvir97_1040	N_viridula_DNassembly_nr_332997_1040		Nvir_CYP4GZ5	CYP4
Nvir98_840	N_viridula_DNassembly_nr_327998_840		Nvir_CYP4HD1	CYP4
Nvir05_2668	N_viridula_DNassembly_nr_344105_2668		Nvir_CYP315A1	MIT
Nvir12_1744	N_viridula_DNassembly_nr_339112_1744		Nvir_CYP302A2	MIT
Nvir19_2087	N_viridula_DNassembly_nr_344919_2087		Nvir_CYP301A1	MIT
Nvir50_2641	N_viridula_DNassembly_nr_334850_2641		Nvir_CYP314A1	MIT
Nvir96_1741	N_viridula_DNassembly_nr_339596_1741		Nvir_CYP3221A1	MIT
Nvir99_1670	N_viridula_DNassembly_nr_323099_1670		Nvir_CYP301B2	MIT
Nilaparvata lugens	CYPs
Tree’s ID	ID		Tree’s ID	Family
Nlug_XP_022193404.2	GeneID:111051248		Nlug_CYP307B1_XP_022193404.2	CYP2
Nlug_XP_022194307.1	GeneID:111052016		Nlug_CYP18A1_XP_022194307.1	CYP2
Nlug_XP_022195997.2	GeneID:111053414		Nlug_CYP305A13_XP_022195997.2	CYP2
Nlug_XP_022199324.2	GeneID:111056287		Nlug_CYP307A2_XP_022199324.2	CYP2
Nlug_XP_022199384.2	GeneID:111056333		Nlug_CYP304H1_XP_022199384.2	CYP2
Nlug_XP_039286576.1	GeneID:111055078		Nlug_CYP303A1_XP_039286576.1	CYP2
Nlug_XP_039286678.1	GeneID:111052581		Nlug_CYP15A1_XP_039286678.1	CYP2
Nlug_XP_039293148.1	GeneID:111052017		Nlug_CYP306A2_XP_039293148.1	CYP2
Nlug_XP_039301550.1	GeneID:120356659		Nlug_XP_039301550.1	CYP2
Nlug_XP_022185548.2	GeneID:111044653		Nlug_CYP3115A1_XP_022185548.2	CYP3
Nlug_XP_022186035.2	GeneID:111045038		Nlug_CYP6CW1_XP_022186035.2	CYP3
Nlug_XP_022193707.2	GeneID:111051489		Nlug_CYP408A1_XP_022193707.2	CYP3
Nlug_XP_022200449.1	GeneID:111057329		Nlug_CYP6ER1_XP_022200449.1	CYP3
Nlug_XP_022207574.2	GeneID:111064190		Nlug_CYP6FU1_XP_022207574.2	CYP3
Nlug_XP_039275943.1	GeneID:111058458		Nlug_CYP6CS1_XP_039275943.1	CYP3
Nlug_XP_039276813.1	GeneID:111045006		Nlug_CYP6BD12_XP_039276813.1	CYP3
Nlug_XP_039278713.1	GeneID:111059646		Nlug_CYP427_XP_039278713.1	CYP3
Nlug_XP_039278715.1	GeneID:111059656		Nlug_CYP427_XP_039278715.1	CYP3
Nlug_XP_039287610.1	GeneID:111046329		Nlug_CYP6AX1_XP_039287610.1	CYP3
Nlug_XP_039291923.1	GeneID:120353179		Nlug_CYP6ER1_XP_039291923.1	CYP3
Nlug_XP_039291928.1	GeneID:120353189		Nlug_CYP3115A1_XP_039291928.1	CYP3
Nlug_XP_039292734.1	GeneID:111058770		Nlug_CYP6FL4_XP_039292734.1	CYP3
Nlug_XP_039293183.1	GeneID:111050293		Nlug_CYP6FL3_XP_039293183.1	CYP3
Nlug_XP_039298162.1	GeneID:111048315		Nlug_CYP6AY1_XP_039298162.1	CYP3
Nlug_XP_039300859.1	GeneID:120356101		Nlug_CYP6ER1_XP_039300859.1	CYP3
Nlug_XP_039283176.1	GeneID:111045367		Nlug_CYP4CE1_XP_039283176.1	CYP4
Nlug_XP_022183858.1	GeneID:111043260		Nlug_CYP4DD1_XP_022183858.1	CYP4
Nlug_XP_022185728.2	GeneID:111044811		Nlug_CYP439A1_XP_022185728.2	CYP4
Nlug_XP_022188680.2	GeneID:111047266		Nlug_CYP417A3_XP_022188680.2	CYP4
Nlug_XP_022188683.2	GeneID:111047270		Nlug_CYP417A2_XP_022188683.2	CYP4
Nlug_XP_022194395.2	GeneID:111052084		Nlug_CYP4DE1_XP_022194395.2	CYP4
Nlug_XP_039274976.1	GeneID:120349087		Nlug_CYP4G76_XP_039274976.1	CYP4
Nlug_XP_039275212.1	GeneID:111050897		Nlug_CYP4FB2_XP_039275212.1	CYP4
Nlug_XP_039276427.1	GeneID:111057877		Nlug_CYP4C62_XP_039276427.1	CYP4
Nlug_XP_039277042.1	GeneID:111055719		Nlug_CYP4C78_XP_039277042.1	CYP4
Nlug_XP_039277931.1	GeneID:111050678		Nlug_CYP4C77_XP_039277931.1	CYP4
Nlug_XP_039277935.1	GeneID:111050677		Nlug_CYP4C61_XP_039277935.1	CYP4
Nlug_XP_039277936.1	GeneID:111050676		Nlug_CYP4C76_XP_039277936.1	CYP4
Nlug_XP_039278578.1	GeneID:111059592		Nlug_CYP4G76_XP_039278578.1	CYP4
Nlug_XP_039278583.1	GeneID:111062226		Nlug_CYP4G115_XP_039278583.1	CYP4
Nlug_XP_039281237.1	GeneID:111059900		Nlug_CYP4G76_XP_039281237.1	CYP4
Nlug_XP_039284285.1	GeneID:111055332		Nlug_CYP425B1_XP_039284285.1	CYP4
Nlug_XP_039285418.1	GeneID:111058575		Nlug_CYP425A1_XP_039285418.1	CYP4
Nlug_XP_039287796.1	GeneID:111051834		Nlug_CYP417B1_XP_039287796.1	CYP4
Nlug_XP_039288137.1	GeneID:120352288		Nlug_CYP417B1_XP_039288137.1	CYP4
Nlug_XP_039288153.1	GeneID:111047271		Nlug_CYP417A1_XP_039288153.1	CYP4
Nlug_XP_039288159.1	GeneID:120352290		Nlug_CYP417A2_XP_039288159.1	CYP4
Nlug_XP_039288167.1	GeneID:120352292		Nlug_CYP417A2_XP_039288167.1	CYP4
Nlug_XP_039288722.1	GeneID:111051815		Nlug_CYP4DC1_XP_039288722.1	CYP4
Nlug_XP_039289339.1	GeneID:111051830		Nlug_CYP417B1_XP_039289339.1	CYP4
Nlug_XP_039290708.1	GeneID:111045399		Nlug_CYP439B1_XP_039290708.1	CYP4
Nlug_XP_039291970.1	GeneID:111049506		Nlug_CYP426A1_XP_039291970.1	CYP4
Nlug_XP_039293320.1	GeneID:111056179		Nlug_CYP439A2_XP_039293320.1	CYP4
Nlug_XP_039294097.1	GeneID:111059926		Nlug_CYP439A_XP_039294097.1	CYP4
Nlug_XP_039294465.1	GeneID:111049110		Nlug_CYP380C10_XP_039294465.1	CYP4
Nlug_XP_039295528.1	GeneID:111047318		Nlug_CYP4FB1_XP_039295528.1	CYP4
Nlug_XP_039296214.1	GeneID:111062417		Nlug_CYP4FB2_XP_039296214.1	CYP4
Nlug_XP_039300946.1	GeneID:120356151		Nlug_CYP380C10_XP_039300946.1	CYP4
Nlug_XP_039301359.1	GeneID:120356488		Nlug_CYP4CE1_XP_039301359.1	CYP4
Nlug_XP_022207767.2	GeneID:111064359		Nlug_CYP315A1_XP_022207767.2	MIT
Nlug_XP_039285811.1	GeneID:111052846		Nlug_CYP353D1_XP_039285811.1	MIT
Nlug_XP_039289524.1	GeneID:111049897		Nlug_CYP314A1_XP_039289524.1	MIT
Nlug_XP_039290578.1	GeneID:111048261		Nlug_CYP404B2_XP_039290578.1	MIT
Nlug_XP_039293475.1	GeneID:111060963		Nlug_CYP302A1_XP_039293475.1	MIT
Nlug_XP_039294149.1	GeneID:120353652		Nlug_CYP419A1_XP_039294149.1	MIT
Nlug_XP_039294479.1	GeneID:111062391		Nlug_CYP419A1_XP_039294479.1	MIT
Nlug_XP_039294539.1	GeneID:111049773		Nlug_CYP301B1_XP_039294539.1	MIT
Nlug_XP_039294681.1	GeneID:111046190		Nlug_CYP301A1_XP_039294681.1	MIT
Nlug_XP_039301134.1	GeneID:120356284		Nlug_CYP301B1_XP_039301134.1	MIT
Nlug_XP_039301538.1	GeneID:120356649		Nlug_CYP301A1_XP_039301538.1	MIT

## Sheet: Table B
Table B. CCE superfamily.
Halyomorpha halys	CCEs	OGS1.2-i5k
Tree’s ID	Gene_ID	Product-GFF	Tree’s ID
Hhal011945	106683951	venom carboxylesterase-6-like	Hhal_B-esterase_Hhal011945
Hhal_XM_014417896.1	106678993	esterase E4-like	Hhal_B-esterase_XM_014417896.1
Hhal_XM_014414977.1	106677205	esterase FE4-like	Hhal_B-esterase_XM_014414977.1
Hhal_XM_014423977.1	106682875	Acetylcholinesterase-like transcript variant X1	Hhal_Acetylcholinesterase_XM_014423977.1
Hhal_XM_014421111.1	106681014	esterase E4	Hhal_Glutactin_XM_014421111.1
Hhal_XM_014420146.1	106680431	para-nitrobenzyl esterase-like	Hhal_B-esterase_XM_014420146.1
Hhal_XM_014419050.1	106679732	venom carboxylesterase-6-like	Hhal_B-esterase_XM_014419050.1
Hhal_XM_014437489.1	106691645	esterase FE4-like	Hhal_B-esterase_XM_014437489.1
Hhal_XM_014434364.1	106689415	venom carboxylesterase-6-like	Hhal_B-esterase_XM_014434364.1
Hhal_XM_014414955.1	106677192	venom carboxylesterase-6-like	Hhal_B-esterase_XM_014414955.1
Hhal_XM_014431885.1	106687793	cholinesterase	Hhal_Gliotactin_XM_014431885.1
Hhal_XM_014420687.1	106680759	uncharacterized	Hhal_B-esterase_XM_014420687.1
Hhal011944/XM_014425723.1	106683950	venom carboxylesterase-6-like	Hhal_B-esterase_Hhal011944
Hhal_XM_014421689.1	106681397	esterase FE4-like	Hhal_B-esterase_XM_014421689.1
Hhal_XM_014415273.1	106677383	putative inactive carboxylesterase 4 transcript variant X1	Hhal_B-Esterase_XM_014415273.1
Hhal_XM_014416244.1	106677989	esterase E4-like	Hhal_B-esterase_XM_014416244.1
Hhal_XM_014438652.1	106692607	venom carboxylesterase-6-like	Hhal_B-esterase_XM_014438652.1
Hhal011677/XM_014417258.1	106678632	venom carboxylesterase-6-like	Hhal_B-esterase_Hhal011667
Hhal_XM_014432836.1	106688401	neurotactin transcript variant X1	Hhal_Neurotactin_XM_014432836.1
Hhal_XM_014428715.1	106685796	venom carboxylesterase-6-like	Hhal_B-esterase_XM_014428715.1
Hhal_XM_014425650.1	106683900	carboxylesterase 4A-like	Hhal_Glutactin_XM_014425650.1
Hhal_XM_014435003.1	106689821	Acetylcholinesterase-like transcript variant X1	Hhal_Acetylcholinesterase_XM_014435003.1
Hhal011681/XM_014417575.1	106678813	venom carboxylesterase-6-like	Hhal_B-esterase_Hhal011681
Hhal_XM_014420169.1	106680448	venom carboxylesterase-6-like	Hhal_B-esterase_XM_014420169.1
Hhal_XM_014427214.1	106684895	venom carboxylesterase-6-like	Hhal_B-esterase_XM_014427214.1
Hhal012383/XM_014437239.1	106691462	venom carboxylesterase-6-like transcript variant X1	Hhal_B-esterase_Hhal012383
Hhal_XM_014419567.1	106680085	carboxylesterase 5A transcript variant X1	Hhal_I-Class_XM_014419567.1
Hhal_XM_014433443.1	106688802	esterase FE4-like	Hhal_B-esterase_XM_014433443.1
Hhal011739/XM_014420120.1	106680419	venom carboxylesterase-6-like	Hhal_B-esterase_Hhal011739
Hhal_XM_014437483.1	106691640	uncharacterized	Hhal_B-Esterase_XM_014437483.1
Hhal_XM_014427238.1	106684907	venom carboxylesterase-6-like	Hhal_B-esterase_XM_014427238.1
Hhal_XM_014435336.1	106690064	neuroligin 4-like	Hhal_Neuroligin_XM_014435336.1
Hhal_XM_014426826.1	106684632	Neuroligin-4 X-linked-like	Hhal_Neuroligin_XM_014426826.1
Hhal_XM_014416238.1	106677988	esterase FE4-like transcript variant X1	Hhal_B-esterase_XM_014416238.1
Hhal011662/XM_014417093.1	106678539	venom carboxylesterase-6-like	Hhal_B-esterase_Hhal011662
Hhal_XM_014434799.1	106689685	esterase FE4-like	Hhal_B-esterase_XM_014434799.1
Hhal_XM_014419737.1	106680205	esterase FE4-like	Hhal_B-esterase_XM_014419737.1
Hhal_XM_014420152.1	106680438	venom carboxylesterase-6-like	Hhal_B-esterase_XM_014420152.1
Hhal_XM_014430010.1	106686619	esterase E4-like	Hhal_B-esterase_XM_014430010.1
Hhal_XM_014417523.1	106678778	esterase FE4-like	Hhal_B-esterase_XM_014417523.1
Hhal_XM_014437134.1	106691387	esterase FE4-like	Hhal_B-esterase_XM_014437134.1
Hhal_XM_014422893.1	106682175	acetylcholinesterase-like	Hhal_Neurotactin_XM_014422893.1
Hhal_XM_014417535.1	106691640	uncharacterized	Hhal_XM_014437483.1
Hhal_XM_014423027.1	106678785	esterase FE4-like	Hhal_B-esterase_XM_014417535.1
Hhal011740/XM_014420165.1	106682272	esterase FE4-like	Hhal_B-esterase_XM_014423027.1
Hhal_XM_014420150.1	106680444	venom carboxylesterase-6-like	Hhal_B-esterase_Hhal011740
Hhal_XM_014425412.1	106680435	venom carboxylesterase-6-like	Hhal_B-esterase_XM_014420150.1
Hhal_XM_014438097.1	106683742	Neuroligin-4 Y-linked	Hhal_Neuroligin_XM_014425412.1
Hhal_XM_014427739.1	106692190	venom carboxylesterase-6-like	Hhal_B-esterase_XM_014438097.1
Hhal_XM_014437488.1	106685184	esterase FE4-like	Hhal_B-esterase_XM_014427739.1
Hhal_XM_014438394.1	106691644	esterase FE4-like	Hhal_B-esterase_XM_014437488.1
Hhal_XM_014436507.1	106692443	venom carboxylesterase-6-like	Hhal_B-esterase_XM_014438394.1
Hhal_XM_014420114.1	106690909	neuroligin-1-like	Hhal_Neuroligin_XM_014436507.1
Hhal_XM_014437484.1	106680412	venom carboxylesterase-6-like	Hhal_B-esterase_XM_014420114.1
Hhal_XM_014437487.1	106691641	esterase FE4-like	Hhal_B-esterase_XM_014437484.1
Hhal_XM_014425410.1	106691643	esterase FE4-like	Hhal_B-esterase_XM_014437487.1
Hhal_XM_014417531.1	106683740	Neuroligin-4 Y-linked-like	Hhal_Neuroligin_XM_014425410.1
Hhal_XM_014432758.1	106678782	esterase FE4-like	Hhal_B-esterase_XM_014417531.1
Hhal_XM_014429834.1	106688344	neuroligin-2-like	Hhal_Neuroligin_XM_014432758.1
Hhal_XM_014420116.1	106686484	neuroligin-1-like	Hhal_Neuroligin_XM_014429834.1
Hhal_XM_014417522.1	106680415	esterase FE4-like	Hhal_B-esterase_XM_014420116.1
Hhal_XM_014420121.1	106678777	esterase FE4-like	Hhal_B-esterase_XM_014417522.1
Hhal_XM_014417524.1	106680420	venom carboxylesterase-6-like	Hhal_B-esterase_XM_014420121.1
Hhal_XM_014434797.1	106678779	esterase FE4-like	Hhal_B-esterase_XM_014417524.1
Hhal_XM_014439193.1	106689682	esterase FE4-like	Hhal_B-esterase_XM_014434797.1
Hhal_XM_014417529.1	106692930	esterase FE4-like	Hhal_B-esterase_XM_014439193.1
Hhal_XM_014434781.1	106678781	esterase FE4-like transcript variant X1	Hhal_B-esterase_XM_014417529.1
Hhal_XM_014434795.1	106689673	esterase FE4-like	Hhal_B-esterase_XM_014434781.1
Hhal_XM_014420685.1	106689681	esterase FE4-like	Hhal_B-esterase_XM_014434795.1
Hhal_XM_014420115.1	106680757	esterase E4-like transcript variant X1	Hhal_B-esterase_XM_014420685.1
Hhal_XM_014437485.1	106680414	venom carboxylesterase-6-like	Hhal_B-esterase_XM_014420115.1
Hhal_XM_014417574.1	106691642	venom carboxylesterase-6-like	Hhal_B-esterase_XM_014437485.1
Cimex lectularius	CCEs	GCF_000648675.2-NCBI
Tree’s ID	Gene_ID	Product-GFF	Parent	Tree’s ID without Drosophila
Clec_XP_014243415.1	106663242	cholinesterase 1-like isoform X1	XM_014387929.2	Clec_XP_014243415.1
Clec_XP_014244090.1	106663630	venom carboxylesterase-6-like	XM_014388604.2	Clec_B-Esterase_XP_014244090.1
Clec_XP_014244233.1	106663701	esterase E4-like isoform X1	XM_014388747.2	Clec_B-Esterase_XP_014244233.1
Clec_XP_014244331.1	106663757	venom carboxylesterase-6-like	XM_014388845.2	Clec_B-Esterase_XP_014244331.1
Clec_XP_014246706.1	106665055	Neuroligin-4 X-linked	XM_014391220.2	Clec_Gliotactin_XP_014246706.1
Clec_XP_014247558.1	106665566	cholinesterase-like isoform X1	XM_014392072.2	Clec_XP_014247558.1
Clec_XP_014249629.1	106666745	fatty acyl-CoA hydrolase precursor medium chain-like	XM_014394143.2	Clec_Glutactin_XP_014249629.1
Clec_XP_014249976.1	106666937	cholinesterase 2 isoform X1	XM_014394490.2	Clec_I-Class_XP_014249976.1
Clec_XP_014250058.1	106666991	Neuroligin-1-like	XM_014394572.2	Clec_Neuroligin_XP_014250058.1
Clec_XP_014250658.1	106667302	venom carboxylesterase-6-like	XM_014395172.2	Clec_B-Esterase_XP_014250658.1
Clec_XP_014250675.1	106667314	venom carboxylesterase-6-like	XM_014395189.2	Clec_B-Esterase_XP_014250675.1
Clec_XP_014250794.1	106667393	uncharacterized	XM_014395308.1	Clec_B-Esterase_XP_014250794.1
Clec_XP_014254405.1	106669436	acetylcholinesterase-like isoform X1	XM_014398919.2	Clec_Acetylcholinesterase_XP_014254405.1
Clec_XP_014254407.2	106669437	acetylcholinesterase-like	XM_014398921.2	Clec_Acetylcholinesterase_XP_014254407.2
Clec_XP_014254701.1	106669634	carboxylesterase 5A	XM_014399215.2	Clec_Glutactin_XP_014254701.1
Clec_XP_014255963.1	106670290	carboxylesterase 5A-like isoform X1	XM_014400477.2	Clec_Neurotactin_XP_014255963.1
Clec_XP_014256810.1	106670743	cholinesterase 1-like	XM_014401324.2	Clec_XP_014256810.1
Clec_XP_014256811.2	106670744	crystal protein-like	XM_014401325.2	Clec_XP_014256811.2
Clec_XP_014256825.1	106670758	fatty acyl-CoA hydrolase precursor medium chain-like isoform X1	XM_014401339.1	Clec_B-Esterase_XP_014256825.1
Clec_XP_014256828.1	106670759	esterase E4-like	XM_014401342.2	Clec_XP_014256828.1
Clec_XP_014256829.1	106670760	venom carboxylesterase-6-like	XM_014401343.2	Clec_XP_014256829.1
Clec_XP_014256830.1	106670761	uncharacterized protein	XM_014401344.1	Clec_XP_014256830.1
Clec_XP_014256834.1	106670763	venom carboxylesterase-6-like	XM_014401348.2	Clec_XP_014256834.1
Clec_XP_014256941.1	106670825	esterase E4-like	XM_014401455.1	Clec_XP_014256941.1
Clec_XP_014257008.1	106670868	cholinesterase 1-like	XM_014401522.1	Clec_XP_014257008.1
Clec_XP_014257031.1	106670882	cholinesterase 1-like	XM_014401545.2	Clec_XP_014257031.1
Clec_XP_014257032.1	106670883	cholinesterase 1-like	XM_014401546.1	Clec_XP_014257032.1
Clec_XP_014257042.1	106670890	cholinesterase-like isoform X1	XM_014401556.1	Clec_XP_014257042.1
Clec_XP_014257054.1	106670899	bile salt-activated lipase-like	XM_014401568.2	Clec_XP_014257054.1
Clec_XP_014257059.1	106670903	cholinesterase 1-like	XM_014401573.2	Clec_XP_014257059.1
Clec_XP_014257087.1	106670922	venom carboxylesterase-6-like	XM_014401601.2	Clec_B-Esterase_XP_014257087.1
Clec_XP_014258407.2	106671932	acetylcholinesterase-like isoform X1	XM_014402921.2	Clec_B-Esterase_XP_014258407.2
Clec_XP_014258453.1	106671954	cholinesterase 1-like	XM_014402967.2	Clec_XP_014258453.1
Clec_XP_014262335.1	106674233	Neuroligin-1-like isoform X1	XM_014406849.2	Clec_Neuroligin_XP_014262335.1
Clec_XP_024081737.1	106673973	Neuroligin-4 Y-linked-like	XM_024225969.1	Clec_Neuroligin_XP_024081737.1
Clec_XP_024082280.1	106664272	acetylcholinesterase-like isoform X1	XM_024226512.1	Clec_Acetylcholinesterase_XP_024082280.1
Clec_XP_024083239.1	106665681	Neuroligin-1-like	XM_024227471.1	Clec_Neuroligin_XP_024083239.1
Clec_XP_024083362.1	106671958	esterase B1-like isoform X1	XM_024227594.1	Clec_XP_024083362.1
Clec_XP_024083441.1	106670762	acetylcholinesterase-like isoform X1	XM_024227673.1	Clec_XP_024083441.1
Clec_XP_024083442.1	106670923	liver carboxylesterase-like isoform X1	XM_024227674.1	Clec_B-Esterase_XP_024083442.1
Clec_XP_024083483.1	106670908	esterase-5A-like	XM_024227715.1	Clec_XP_024083483.1
Clec_XP_024083485.1	106670891	esterase SG1-like	XM_024227717.1	Clec_XP_024083485.1
Clec_XP_024083868.1	112127332	acetylcholinesterase 1-like	XM_024228100.1	Clec_Acetylcholinesterase_XP_024083868.1
Clec_XP_024084408.1	106664635	Neuroligin-4 X-linked-like	XM_024228640.1	Clec_Neuroligin_XP_024084408.1
Clec_XP_024085399.1	106666235	neurotactin	XM_024229631.1	Clec_Neurotactin_XP_024085399.1
Clec_XP_024085773.1	106669386	acetylcholinesterase-like isoform X1	XM_014398919.2	Clec_Acetylcholinesterase_XP_024085773.1
Rhodnius prolixus	CCEs	GCA_000181055.3-VectorBase
Tree’s ID	Gene_ID	Product-GFF	Tree’s ID
Rpro_RPRC000482	RPRC000482	unspecified product	Rpro_Acetylcholinesterase_RPRC000482
Rpro_RPRC000721	RPRC000721	unspecified product	Rpro_Neurotactin_RPRC000721
Rpro_RPRC000840	RPRC000840	unspecified product	Rpro_Neuroligin_RPRC000840
Rpro_RPRC001231	RPRC001231	unspecified product	Rpro_Neuroligin_RPRC001231
Rpro_RPRC001239	RPRC001239	Carboxylic ester hydrolase	Rpro_B-Esterase_RPRC001239
Rpro_RPRC001403	RPRC001403	unspecified product	Rpro_Neuroligin_RPRC001403
Rpro_RPRC001512	RPRC001512	Carboxylic ester hydrolase	Rpro_Neuroligin_RPRC001512
Rpro_RPRC001513	RPRC001513	unspecified product	Rpro_Neuroligin_RPRC001513
Rpro_RPRC001592	RPRC001592	unspecified product	Rpro_B-Esterase_RPRC001592
Rpro_RPRC002570	RPRC002570	Uncharacterized protein (Fragment)	Rpro_Neuroligin_RPRC002570
Rpro_RPRC002814	RPRC002814	Uncharacterized protein (Fragment)	Rpro_Glutactin_RPRC002814
Rpro_RPRC003013	RPRC003013	Carboxylic ester hydrolase (Fragment)	Rpro_Acetylcholinesterase_RPRC003013
Rpro_RPRC003093	RPRC003093	Carboxylic ester hydrolase (Fragment)	Rpro_B-Esterase_RPRC003093
Rpro_RPRC003564	RPRC003564	Carboxylic ester hydrolase	Rpro_B-Esterase_RPRC003564
Rpro_RPRC003565	RPRC003565	Carboxylic ester hydrolase	Rpro_B-Esterase_RPRC003565
Rpro_RPRC003566	RPRC003566	Carboxylic ester hydrolase	Rpro_B-Esterase_RPRC003566
Rpro_RPRC003578	RPRC003578/RPRC017787	unspecified product	Rpro_B-Esterase_RPRC003578
Rpro_RPRC003605	RPRC003605	Carboxylic ester hydrolase	Rpro_B-Esterase_RPRC003605
Rpro_RPRC003606	RPRC003606	unspecified product	Rpro_B-Esterase_RPRC003606
Rpro_RPRC003619	RPRC003619/RPRC017787	unspecified product	Rpro_B-Esterase_RPRC003619
Rpro_RPRC003620	RPRC003620	unspecified product	Rpro_B-Esterase_RPRC003620
Rpro_RPRC003733	RPRC003733	unspecified product	Rpro_B-Esterase_RPRC003733
Rpro_RPRC003806	RPRC003806	Carboxylic ester hydrolase	Rpro_B-Esterase_RPRC003806
Rpro_RPRC003808	RPRC003808	Carboxylic ester hydrolase	Rpro_B-Esterase_RPRC003808
Rpro_RPRC004680	RPRC004680	unspecified product	Rpro_B-Esterase_RPRC004680
Rpro_RPRC004681	RPRC004681	Uncharacterized protein (Fragment)	Rpro_B-Esterase_RPRC004681
Rpro_RPRC005115	RPRC005115	Uncharacterized protein (Fragment)	Rpro_Gliotactin_RPRC005115
Rpro_RPRC005626	RPRC005626	unspecified product	Rpro_I-Class_RPRC005626
Rpro_RPRC006234	RPRC006234	unspecified product	Rpro_Neuroligin_RPRC006234
Rpro_RPRC006235	RPRC006235	unspecified product	Rpro_Neuroligin_RPRC006235
Rpro_RPRC006236	RPRC006236	Uncharacterized protein (Fragment)	Rpro_Neuroligin_RPRC006236
Rpro_RPRC007352	RPRC007352	Uncharacterized protein (Fragment)	Rpro_Glutactin_RPRC007352
Rpro_RPRC007696	RPRC007696	Carboxylic ester hydrolase	Rpro_B-Esterase_RPRC007696
Rpro_RPRC007698	RPRC007698	Carboxylic ester hydrolase	Rpro_B-Esterase_RPRC007698
Rpro_RPRC007700	RPRC007700	Carboxylic ester hydrolase	Rpro_B-Esterase_RPRC007700
Rpro_RPRC007702	RPRC007702	unspecified product	Rpro_B-Esterase_RPRC007702
Rpro_RPRC007703	RPRC007703	COesterase domain-containing protein	Rpro_B-Esterase_RPRC007703
Rpro_RPRC007770	RPRC007770	Uncharacterized protein (Fragment)	Rpro_Neuroligin_RPRC007770
Rpro_RPRC007919	RPRC007919	Carboxylic ester hydrolase	Rpro_B-Esterase_RPRC007919
Rpro_RPRC007965	RPRC007965	unspecified product	Rpro_B-Esterase_RPRC007965
Rpro_RPRC008217	RPRC008217	unspecified product	Rpro_B-Esterase_RPRC008217
Rpro_RPRC008235	RPRC008235	Carboxylic ester hydrolase (Fragment)	Rpro_B-Esterase_RPRC008235
Rpro_RPRC010223	RPRC010223	COesterase domain-containing protein	Rpro_B-Esterase_RPRC010223
Rpro_RPRC010224	RPRC010224	unspecified product	Rpro_B-Esterase_RPRC010224
Rpro_RPRC010226	RPRC010226	unspecified product	Rpro_B-Esterase_RPRC010226
Rpro_RPRC010228	RPRC010228	Uncharacterized protein (Fragment)	Rpro_B-Esterase_RPRC010228
Rpro_RPRC010230	RPRC010230	COesterase domain-containing protein	Rpro_B-Esterase_RPRC010230
Rpro_RPRC010231	RPRC010231	Uncharacterized protein (Fragment)	Rpro_B-Esterase_RPRC010231
Rpro_RPRC010259	RPRC010259	Carboxylic ester hydrolase (Fragment)	Rpro_B-Esterase_RPRC010259
Rpro_RPRC010260	RPRC010260	unspecified product	Rpro_B-Esterase_RPRC010260
Rpro_RPRC010261	RPRC010261	Uncharacterized protein (Fragment)	Rpro_B-Esterase_RPRC010261
Rpro_RPRC010262	RPRC010262	Uncharacterized protein (Fragment)	Rpro_B-Esterase_RPRC010262
Rpro_RPRC010263	RPRC010263	unspecified product	Rpro_B-Esterase_RPRC010263
Rpro_RPRC010265	RPRC010265	unspecified product	Rpro_B-Esterase_RPRC010265
Rpro_RPRC010267	RPRC010267	unspecified product	Rpro_B-Esterase_RPRC010267
Rpro_RPRC010268	RPRC010268	Uncharacterized protein (Fragment)	Rpro_B-Esterase_RPRC010268
Rpro_RPRC012523	RPRC012523	Carboxylic ester hydrolase	Rpro_B-Esterase_RPRC012523
Rpro_RPRC012977	RPRC012977	unspecified product	Rpro_Neuroligin_RPRC012977
Rpro_RPRC012978	RPRC012978	Uncharacterized protein (Fragment)	Rpro_Neuroligin_RPRC012978
Rpro_RPRC013515	RPRC013515	Carboxylic ester hydrolase	Rpro_Neurotactin_RPRC013515
Rpro_RPRC014623	RPRC014623	unspecified product	Rpro_B-Esterase_RPRC014623
Rpro_RPRC014625	RPRC014625	Uncharacterized protein (Fragment)	Rpro_B-Esterase_RPRC014625
Rpro_RPRC014627	RPRC014627	unspecified product	Rpro_B-Esterase_RPRC014627
Nezara viridula	CCEs	Transcriptome
ID´s	ID´s nr Database	Tree’s ID
Nvir308684	N_viridula_Dnassembly_nr_308684_1315	Nvir_Acetylcholinesterase-2
Nvir321549	N_viridula_DNassembly_nr_321549_420	Nvir_Neuroligin-2
Nvir331920	N_viridula_DNassembly_nr_331920_891	Nvir_B-Esterase-6
Nvir332713	N_viridula_DNassembly_nr_332713_1115	Nvir_B-Esterase-29
Nvir333861	N_viridula_DNassembly_nr_333861_923	Nvir_B-Esterase-23
Nvir335830	N_viridula_DNassembly_nr_335830_1277	Nvir_B-Esterase-36
Nvir336385	N_viridula_DNassembly_nr_336385_2179	Nvir_B-Esterase-40
Nvir337224	N_viridula_DNassembly_nr_337224_1004	Nvir_B-Esterase-14
Nvir337362	N_viridula_DNassembly_nr_337362_937	Nvir_B-Esterase-13
Nvir337810	N_viridula_DNassembly_nr_337810_1912	Nvir_B-Esterase-24
Nvir338318	N_viridula_DNassembly_nr_338318_2203	Nvir_B-Esterase-37
Nvir339032	N_viridula_DNassembly_nr_339032_2659	Nvir_B-Esterase-41
Nvir339481	N_viridula_DNassembly_nr_339481_1929	Nvir_B-Esterase-22
Nvir339877	N_viridula_DNassembly_nr_339877_1093	Nvir_B-Esterase-26
Nvir340378	N_viridula_DNassembly_nr_340378_2703	Nvir_B-Esterase-8
Nvir340381	N_viridula_DNassembly_nr_340381_1094	Nvir_B-Esterase-45
Nvir340434	N_viridula_DNassembly_nr_340434_1107	Nvir_B-Esterase-12
Nvir340794	N_viridula_DNassembly_nr_340794_749	Nvir_B-Esterase-33
Nvir341155	N_viridula_DNassembly_nr_341155_2804	Nvir_B-Esterase-35
Nvir341879	N_viridula_DNassembly_nr_341879_2763	Nvir_Acetylcholinesterase-1
Nvir342161	N_viridula_DNassembly_nr_342161_1951	Nvir_Gliotactin
Nvir343888	N_viridula_DNassembly_nr_343888_2157	Nvir_Glutactin-2
Nvir342291	N_viridula_DNassembly_nr_342291_2157	Nvir_B-Esterase-9
Nvir342308	N_viridula_DNassembly_nr_342308_917	Nvir_B-Esterase-30
Nvir342525	N_viridula_DNassembly_nr_342525_2564	Nvir_B-Esterase-18
Nvir342558	N_viridula_DNassembly_nr_342558_2174	Nvir_B-Esterase-1
Nvir342916	N_viridula_DNassembly_nr_342916_1705	Nvir_B-Esterase-11
Nvir343095	N_viridula_DNassembly_nr_343095_1448	Nvir_B-Esterase-16
Nvir343376	N_viridula_DNassembly_nr_343376_2467	Nvir_B-Esterase-21
Nvir343428	N_viridula_DNassembly_nr_343428_1833	Nvir_B-Esterase-38
Nvir343578	N_viridula_DNassembly_nr_343578_1031	Nvir_B-Esterase-27
Nvir343833	N_viridula_DNassembly_nr_343833_1974	Nvir_B-Esterase-39
Nvir343949	N_viridula_DNassembly_nr_343949_2185	Nvir_B-Esterase-15
Nvir344182	N_viridula_DNassembly_nr_344182_2001	Nvir_B-Esterase-42
Nvir344359	N_viridula_DNassembly_nr_344359_1359	Nvir_B-Esterase-25
Nvir344589	N_viridula_DNassembly_nr_344589_1716	Nvir_B-Esterase-20
Nvir344823	N_viridula_DNassembly_nr_344823_1725	Nvir_B-Esterase-31
Nvir344856	N_viridula_DNassembly_nr_344856_1134	Nvir_B-Esterase-32
Nvir344864	N_viridula_DNassembly_nr_344864_2133	Nvir_B-Esterase-43
Nvir344903	N_viridula_DNassembly_nr_344903_1215	Nvir_B-Esterase-7
Nvir344940	N_viridula_DNassembly_nr_344940_2277	Nvir_B-Esterase-17
Nvir344942	N_viridula_DNassembly_nr_344942_2354	Nvir_B-Esterase-19
Nvir345307	N_viridula_DNassembly_nr_345307_2061	Nvir_B-Esterase-3
Nvir345367	N_viridula_DNassembly_nr_345367_2726	Nvir_Glutactin-1
Nvir345613	N_viridula_DNassembly_nr_345613_1489	Nvir_B-Esterase-44
Nvir345649	N_viridula_DNassembly_nr_345649_1455	Nvir_B-Esterase-2
Nvir345882	N_viridula_DNassembly_nr_345882_1978	Nvir_B-Esterase-10
Nvir345959	N_viridula_DNassembly_nr_345959_1779	Nvir_B-Esterase-34
Nvir346317	N_viridula_DNassembly_nr_346317_2180	Nvir_B-Esterase-4
Nvir346630	N_viridula_DNassembly_nr_346630_1488	Nvir_B-Esterase-28
Nvir346792	N_viridula_DNassembly_nr_346792_815	Nvir_B-Esterase-5
Nvir346836	N_viridula_DNassembly_nr_346836_4010	Nvir_Neuroligin-1
Nilaparvata lugens	CCEs	Transcriptome
Tree’s ID		Tree’s ID
Nlug_XP_022186545.2	GeneID:111045437	Nlug_A-Esterase_XP_022186545.2
Nlug_XP_022186729.2	GeneID:111045596	Nlug_B-Esterase_XP_022186729.2
Nlug_XP_022186734.2	GeneID:111045597	Nlug_B-Esterase_XP_022186734.2
Nlug_XP_022190556.2	GeneID:111048881	Nlug_A-Esterase_XP_022190556.2
Nlug_XP_022197708.2	GeneID:111051996	Nlug_B-Esterase_XP_022197708.2
Nlug_XP_022200481.2	GeneID:111057363	Nlug_A-Esterase_XP_022200481.2
Nlug_XP_022201494.2	GeneID:111058294	Nlug_B-Esterase_XP_022201494.2
Nlug_XP_022207848.2	GeneID:111064429	Nlug_Neuroligin_XP_022207848.2
Nlug_XP_039275755.1	GeneID:111058678	Nlug_B-Esterase_XP_039275755.1
Nlug_XP_039275765.1	GeneID:111059293	Nlug_B-Esterase_XP_039275765.1
Nlug_XP_039276384.1	GeneID:120349774	Nlug_B-Esterase_XP_039276384.1
Nlug_XP_039277392.1	GeneID:111057026	Nlug_B-Esterase_XP_039277392.1
Nlug_XP_039277448.1	GeneID:111044661	Nlug_XP_039277448.1
Nlug_XP_039278642.1	GeneID:111045738	Nlug_Neuroligin_XP_039278642.1
Nlug_XP_039278644.1	GeneID:120350193	Nlug_Neuroligin_XP_039278644.1
Nlug_XP_039278885.1	GeneID:111048481	Nlug_B-Esterase_XP_039278885.1
Nlug_XP_039279152.1	GeneID:111059450	Nlug_Neuroligin_XP_039279152.1
Nlug_XP_039279154.1	GeneID:111050859	Nlug_Neuroligin_XP_039279154.1
Nlug_XP_039279515.1	GeneID:111047908	Nlug_B-Esterase_XP_039279515.1
Nlug_XP_039279516.1	GeneID:120350401	Nlug_B-Esterase_XP_039279516.1
Nlug_XP_039279888.1	GeneID:120350480	Nlug_A-Esterase_XP_039279888.1
Nlug_XP_039280676.1	GeneID:111054881	Nlug_Neurotactin_XP_039280676.1
Nlug_XP_039280677.1	GeneID:111043568	Nlug_Neurotactin_XP_039280677.1
Nlug_XP_039280918.1	GeneID:120350628	Nlug_B-Esterase_XP_039280918.1
Nlug_XP_039280927.1	GeneID:111048264	Nlug_B-Esterase_XP_039280927.1
Nlug_XP_039281300.1	GeneID:111064566	Nlug_Glutactin_XP_039281300.1
Nlug_XP_039281384.1	GeneID:120350722	Nlug_Neuroligin_XP_039281384.1
Nlug_XP_039282489.1	GeneID:111047774	Nlug_B-Esterase_XP_039282489.1
Nlug_XP_039288226.1	GeneID:111052154	Nlug_Gliotactin_XP_039288226.1
Nlug_XP_039288843.1	GeneID:111062288	Nlug_B-Esterase_XP_039288843.1
Nlug_XP_039289967.1	GeneID:111046835	Nlug_Acetylcholinesterase_XP_039289967.1
Nlug_XP_039291020.1	GeneID:111046034	Nlug_Neurotactin_XP_039291020.1
Nlug_XP_039291964.1	GeneID:111057054	Nlug_B-Esterase_XP_039291964.1
Nlug_XP_039294584.1	GeneID:111063686	Nlug_A-Esterase_XP_039294584.1
Nlug_XP_039294688.1	GeneID:111048480	Nlug_B-Esterase_XP_039294688.1
Nlug_XP_039294745.1	GeneID:111052965	Nlug_B-Esterase_XP_039294745.1
Nlug_XP_039295007.1	GeneID:111064062	Nlug_B-Esterase_XP_039295007.1
Nlug_XP_039295011.1	GeneID:120353854	Nlug_B-Esterase_XP_039295011.1
Nlug_XP_039295370.1	GeneID:111060276	Nlug_B-Esterase_XP_039295370.1
Nlug_XP_039295407.1	GeneID:111064061	Nlug_B-Esterase_XP_039295407.1
Nlug_XP_039295607.1	GeneID:111060337	Nlug_Acetylcholinesterase_XP_039295607.1
Nlug_XP_039295926.1	GeneID:111058842	Nlug_Glutactin_XP_039295926.1
Nlug_XP_039296048.1	GeneID:111058443	Nlug_Neuroligin_XP_039296048.1
Nlug_XP_039296332.1	GeneID:111051396	Nlug_Neuroligin_XP_039296332.1
Nlug_XP_039296333.1	GeneID:111055628	Nlug_Neuroligin_XP_039296333.1
Nlug_XP_039296334.1	GeneID:111043338	Nlug_Neuroligin_XP_039296334.1
Nlug_XP_039297237.1	GeneID:111054128	Nlug_I-Class_XP_039297237.1
Nlug_XP_039297515.1	GeneID:120354429	Nlug_B-Esterase_XP_039297515.1
Nlug_XP_039297905.1	GeneID:120354611	Nlug_I-Class_XP_039297905.1
Nlug_XP_039299663.1	GeneID:111062376	Nlug_B-Esterase_XP_039299663.1

## Sheet: Table C
Table C. GST superfamily.
Halyomorpha halys	GSTs	OGS1.2-i5k
Tree’s ID	Gene_ID	Product-GFF	Tree’s ID
Hhal_XM_014418338.1	106679272	pyrimidodiazepine synthase-like	Hhal_GSTo_XM_014418338.1
Hhal_XM_014418463.1	106679352	glutathione S-transferase-like	Hhal_GSTs_XM_014418463.1
Hhal_XM_014418561.1	106679413	pyrimidodiazepine synthase-like	Hhal_GSTo_XM_014418561.1
Hhal_XM_014418649.1	106679461	glutathione S-transferase	Hhal_GSTs_XM_014418649.1
Hhal_XM_014424956.1	106683460	probable maleylacetoacetate isomerase 2	Hhal_GSTz1_XM_014424956.1
Hhal011379/XM_014433087.1	106688542	glutathione S-transferase 1-like	Hhal_GSTd_Hhal011379
Hhal011992/XM_014427001.1	106684748	glutathione S-transferase-like	Hhal_GSTs_Hhal011992
Hhal012142/XM_014431499.1	106687547	glutathione S-transferase-like	Hhal_GSTs_Hhal012142
Hhal011408/XM_014419529.1	106680062	glutathione S-transferase-like	Hhal_GSTs7_Hhal011408
Hhal012420/XM_014437948.1	106692037	glutathione S-transferase-like	Hhal_GSTs_Hhal012420
Hhal012259	Hhal012259	Hypothetical protein a483	Hhal_GSTt3_Hhal012259
Hhal_XM_014425364.1	106683718	uncharacterized protein	Hhal_GSTt2_XM_014425364.1
Hhal_XM_014426760.1	106684592	glutathione S-transferase-like	Hhal_GSTs_XM_014426760.1
Hhal_XM_014428410.1	106685620	glutathione S-transferase-like	Hhal_GSTs_XM_014428410.1
Hhal_XM_014428414.1	106685622	glutathione S-transferase-like	Hhal_GSTs_XM_014428414.1
Hhal_XM_014429111.1	106686030	glutathione S-transferase 1-1-like	Hhal_GSTd_XM_014429111.1
Hhal_XM_014429572.1	106686338	glutathione S-transferase-like	Hhal_GSTs_XM_014429572.1
Hhal_XM_014429573.1	106686339	uncharacterized protein	Hhal_GSTs_XM_014429573.1
Hhal_XM_014417220.1	106678617	glutathione S-transferase-like	Hhal_GSTs5_XM_014417220.1
Hhal_XM_014429576.1	106686341	glutathione S-transferase-like	Hhal_GSTs_XM_014429576.1
Hhal_XM_014431241.1	106687381	glutathione S-transferase 1-like	Hhal_GSTm_XM_014431241.1
Hhal012044/XM_014428407.1	106685618	glutathione S-transferase-like	Hhal_GSTs_Hhal012044
Hhal_XM_014432609.1	106688241	glutathione S-transferase-like	Hhal_GSTs_XM_014432609.1
Hhal_XM_014434467.1	106689491	glutathione S-transferase theta-1-like	Hhal_GSTt1_XM_014434467.1
Hhal_XM_014434611.1	106689565	glutathione S-transferase-like	Hhal_GSTs_XM_014434611.1
Hhal_XM_014438071.1	106692166	glutathione S-transferase 1-like	Hhal_GSTm2_XM_014438071.1
Hhal012206/XM_014432876.1	106688430	microsomal glutathione S-transferase 1-like	Hhal_GSTm1_Hhal012206
Hhal_XM_014418339.1	106679273	pyrimidodiazepine synthase-like	Hhal_GSTo_XM_014418339.1
Cimex lectularius	GSTs	GCF_000648675.2-NCBI
Tree’s ID	Gene_ID	Product-GFF	Tree’s ID	Parent
Clec_XP_014239238.1	106660806	microsomal glutathione S-transferase 1	Clec_GSTm1_XP_014239238.1	XM_014383752.2
Clec_XP_014239239.1	106660807	microsomal glutathione S-transferase 1-like	Clec_GST_XP_014239239.1	XM_014383753.2
Clec_XP_014244868.1	106664023	glutathione S-transferase-like	Clec_GSTs5_XP_014244868.1	XM_014389382.2
Clec_XP_014249158.1	106666464	probable maleylacetoacetate isomerase 2	Clec_GSTm_XP_014249158.1	XM_014393672.2
Clec_XP_014249956.1	106666926	glutathione S-transferase 1-1-like	Clec_GSTd_XP_014249956.1	XM_014394470.2
Clec_XP_014252364.1	106668275	pyrimidodiazepine synthase-like	Clec_GSTo1_XP_014252364.1	XM_014396878.2
Clec_XP_014254251.1	106669350	glutathione S-transferase theta-1-like	Clec_GSTt3_XP_014254251.1	XM_014398765.2
Clec_XP_014255589.1	106670087	glutathione S-transferase-like	Clec_GSTs_XP_014255589.1	XM_014400103.2
Clec_XP_014260234.1	106672932	glutathione S-transferase 1-like	Clec_GSTd_XP_014260234.1	XM_014404748.1
Clec_XP_014260665.1	106673163	probable maleylacetoacetate isomerase 2	Clec_GSTz1_XP_014260665.1	XM_014405179.2
Clec_XP_014262361.1	106674256	glutathione S-transferase-like	Clec_GSTs_XP_014262361.1	XM_014406875.2
Clec_XP_014262384.1	106674273	glutathione S-transferase theta-1-like	Clec_GSTt2_XP_014262384.1	XM_014406898.2
Clec_XP_014262414.1	106674292	glutathione S-transferase-like	Clec_GSTs_XP_014262414.1	XM_014406928.2
Clec_XP_024082892.1	106663686	glutathione S-transferase-like isoform X1	Clec_GSTs6_XP_024082892.1	XM_024227124.1
Clec_XP_014244711.1	106663963	glutathione S-transferase-like	Clec_XP_014244711.1	XM_014389225.2
Rhodnius prolixus	GSTs	GCA_000181055.3-VectorBase
Tree’s ID	Gene_ID	Product-GFF	Tree’s ID	Parent
Rpro_RPRC001773	RPRC001773	unspecified product	Rpro_GSTm1_RPRC001773
Rpro_RPRC002917	RPRC002917	glutathione S-transferase sigma class (GSTs5)	Rpro_GSTs5_RPRC002917
Rpro_RPRC007353	RPRC007353	glutathione S-transferase sigma class (GSTs4)	Rpro_GSTs4_RPRC007353
Rpro_RPRC007741	RPRC007741	unspecified product	Rpro_GSTo1_RPRC007741
Rpro_RPRC009138	RPRC009138	unspecified product	Rpro_GSTt2_RPRC009138
Rpro_RPRC009358	RPRC009358	glutathione S-transferase theta class (GSTt1)	Rpro_GSTt1_RPRC009358
Rpro_RPRC009365	RPRC009365	glutathione S-transferase sigma class (GSTs1)	Rpro_GSTs1_RPRC009365
Rpro_RPRC009617	RPRC009617	unspecified product	Rpro_GSTt3_RPRC009617
Rpro_RPRC010609	RPRC010609	unspecified product	Rpro_GSTs7_RPRC010609
Rpro_RPRC011128	RPRC011128	glutathione S-transferase sigma class (GSTs3)	Rpro_GSTs3_RPRC011128
Rpro_RPRC011244	RPRC011244	glutathione S-transferase sigma class (GSTs2)	Rpro_GSTs2_RPRC011244
Rpro_RPRC013179	RPRC013179	glutathione S-transferase delta class (GSTd1)	Rpro_GSTd1_RPRC013179
Rpro_RPRC014626	RPRC014626	glutathione S-transferase zeta class (GSTz1)	Rpro_GSTz1_RPRC014626
Rpro_RPRC015269	RPRC015269	glutathione S-transferase sigma class (GSTs6)	Rpro_GSTs6_RPRC015269
Nezara viridula	GSTs	Transcriptome_OurLab
ID	Transcripts_ID		Tree’s ID	Parent
Nvir326442	N_viridula_DNassembly_nr_326442_1470		Nvir_GSTs-2
Nvir332185	N_viridula_DNassembly_nr_332185_869		Nvir_GSTt-1
Nvir335544	N_viridula_DNassembly_nr_335544_1546		Nvir_GSTs-9
Nvir335626	N_viridula_DNassembly_nr_335626_1426		Nvir_GSTo-2
Nvir336447	N_viridula_DNassembly_nr_336447_3543		Nvir_GSTs-4
Nvir336605	N_viridula_DNassembly_nr_336605_2099		Nvir_GSTs-5
Nvir337046	N_viridula_DNassembly_nr_337046_2006		Nvir_GSTz
Nvir337419	N_viridula_DNassembly_nr_337419_843		Nvir_GSTs-8
Nvir337518	N_viridula_DNassembly_nr_337518_2613		Nvir_GSTs-6
Nvir339522	N_viridula_DNassembly_nr_339522_2186		Nvir_GSTt-3
Nvir341631	N_viridula_DNassembly_nr_341631_891		Nvir_GSTs-1
Nvir341952	N_viridula_DNassembly_nr_341952_856		Nvir_GSTs-7
Nvir342207	N_viridula_DNassembly_nr_342207_1899		Nvir_GSTs-3
Nvir344612	N_viridula_DNassembly_nr_344612_2628		Nvir_GSTo-1
Nvir346280	N_viridula_DNassembly_nr_346280_3120		Nvir_GSTm
Nvir340814	N_viridula_DNassembly_nr_340814_1916		Nvir_GSTt-2
Nezara viridula	GSTs	Transcriptome
Tree’s ID	GeneID		Tree’s ID	Parent
Nlug_XP_022190440.2	GeneID:111048776		Nlug_GSTo_XP_022190440.2
Nlug_XP_022190646.2	GeneID:111048973		Nlug_GSTm_XP_022190646.2
Nlug_XP_022192595.1	GeneID:111050559		Nlug_GSTd_XP_022192595.1
Nlug_XP_022200933.2	GeneID:111057772		Nlug_GSTz_XP_022200933.2
Nlug_XP_022200993.2	GeneID:111057829		Nlug_GSTs_XP_022200993.2
Nlug_XP_022205085.1	GeneID:111061700		Nlug_GSTm_XP_022205085.1
Nlug_XP_039276318.1	GeneID:111060650		Nlug_GSTs_XP_039276318.1
Nlug_XP_039277209.1	GeneID:111055942		Nlug_GSTs_XP_039277209.1
Nlug_XP_039289060.1	GeneID:111064619		Nlug_GSTd_XP_039289060.1
Nlug_XP_039292316.1	GeneID:111050882		Nlug_GSTt_XP_039292316.1
Nlug_XP_039299487.1	GeneID:111055143		Nlug_GSTe_XP_039299487.1
Nlug_XP_039299490.1	GeneID:120355222		Nlug_GSTe_XP_039299490.1
Nlug_XP_039299553.1	GeneID:120355272		Nlug_GSTe_XP_039299553.1
Nlug_XP_039299757.1	GeneID:120355448		Nlug_GSTe_XP_039299757.1
Nlug_XP_039300765.1	GeneID:120356046		Nlug_GSTs_XP_039300765.1
