# Supplementary material for: Comparative analysis of detoxification-related gene superfamilies across five hemipteran species
Source: BMC Genomics. 2022 Nov 17;23:757. doi: 10.1186/s12864-022-08974-y (PMC9670383; doi:10.1186/s12864-022-08974-y)
Supplement: Supplementary file 4 — Additional file 4: Supplementary information 2. Analysis of characteristic conserved residues in CCE sequences compared with Ace (CG17907) from D. melanogaster. [file 12864_2022_8974_MOESM4_ESM.xlsx]

## Sheet: Supplementary information 2
					Supplementary information 2. Analysis of characteristic conserved residues in CCE sequences compared with Ace (CG17907) from D. melanogaster.
Name	Catalytic triad			nucleophilic elbow (GXSXG)	C-C	C-C	C-C	oxyanion hole	s264
	S	E	H
sp|P07140|ACES_DROME	GESAG	NVRDEGTYFLLYD	MGVLHGDEIE	YES	YES	YES	YES	IYGGGFM	YES
Btab_XP_018913404.1	GHSSG	IVDYDGVAYLARW	----------	YES	--	YES	--	FEGENFA	YES
Hhal_Neurotactin_XM_014422893.1	AWRQA	TTVHSEV--SREW	DLVYGGSDIS	NO	YES	YES	AI	LEGEGFV	YES
Rpro_Neurotactin_RPRC013515	GHSAG	VTRNEGSLVVSQL	SGSGHGEELL	YES	YES	YES	A-	LEGEGFV	YES
Clec_Neurotactin_XP_014255963.1	GHSAG	ITMNDGIVAISQW	SGSGHGEELL	YES	YES	YES	AI	FEGEGFV	YES
Hhal_I-Class_XM_014419567.1	GHSAG	YTDIEDVPIIDIK	-GVPQQHELP	YES	YES	YES	SL	FHPGDFS	YES
Rpro_I-Class_RPRC005626	GHSAG	YTEMEDVNLASGD	-SVPQQYDLP	YES	YES	YES	S-	FHPGDFN	YES
Clec_I-Class_XP_014249976.1	GHSAG	YTDMEDVNSINAD	-TVPHQYDLP	YES	YES	YES	SL	LHPGDFM	YES
Hhal_Gliotactin_XM_014431885.1	GPGAG	VTTQEAAYLIYNN	----------	NO	YES	YES	AS	IHGGEFQ	YES
Nvir_Gliotactin	GPGAG	VTTQEAAYLIYNN	----------	NO	YES	YES	AS	IHGGEFQ	YES
Rpro_Gliotactin_RPRC005115	GPDAG	VTTQEAAMLISSN	----------	NO	C-	YES	AS	IHGGDFI	YES
Clec_Gliotactin_XP_014246706.1	GPDAG	VTTQEAATLIYNN	----------	NO	YES	YES	AS	IHGGDFI	YES
Clec_Acetylcholinesterase_XP_024082280.1	GESAG	SNLDEGTYFMLYD	MGVMHGDEVG	YES	YES	YES	YES	IYGGGYM	YES
Rpro_Acetylcholinesterase_RPRC003013	GESAG	SNLDEGTYFILYD	MGVMHGDEVA	YES	YES	YES	YES	IYGGGYM	YES
Hhal_Acetylcholinesterase_XM_014435003.1	GESAG	SNLNEGTYFLLYD	MGVMHGDEVG	YES	YES	YES	YES	IYGGGYM	YES
Nvir_Acetylcholinesterase-1	GESAG	SNLNEGTYFLLYD	MGVMHGDEVG	YES	YES	YES	YES	IYGGGYM	YES
Clec_Acetylcholinesterase_XP_014254405.1	GMSSG	SNKEEGIYFLLYF	TGGMHGEEIY	YES	-C	YES	YES	IFGGGFY	YES
Clec_Acetylcholinesterase_XP_014254407.2	-----	---------	TGGMHGEETY	PARTIAL	--(PARTIAL)	--(PARTIAL)	YES	-------	NO (PARTIAL)
Clec_Acetylcholinesterase_XP_024083868.1	-----	---------	---MHGEETY	PARTIAL	--(PARTIAL)	--(PARTIAL)	-C	-------	NO (PARTIAL)
Clec_Acetylcholinesterase_XP_024085773.1	GESAG	SNTEEGYYFIIYY	TGVMHGDEIN	YES	YES	YES	YES	IFGGGFY	YES
Rpro_Acetylcholinesterase_RPRC000482	GESAG	SNTEEGYYFIIYY	TGVMHGDEIN	YES	YES	YES	YES	IFGGGFY	YES
Hhal_Acetylcholinesterase_XM_014423977.1	GESAG	STTEEGYYFIIYY	TGVMHGDEIN	YES	YES	YES	YES	IFGGGFY	YES
Nvir_Acetylcholinesterase-2	-----	STTEEGYYFIIYY	TGVMHGDEIN	PARTIAL	--(PARTIAL)	-C(PARTIAL)	YES	-------	NO (PARTIAL)
Hhal_Neuroligin_XM_014425410.1	GHHTG	VKGWSTGYSSLQY	LHNAQGENLA	NO	YES	YES	AL	IHGESFS	YES
Nvir_Neuroligin-1	GHHTG	VTES-ESYHILDT	LHNAQGENLA	NO	YES	YES	AL	IHGESFS	YES
Rpro_Neuroligin_RPRC006234	-----	-------------	----------	PARTIAL	C-(PARTIAL)	--(PARTIAL)	--(PARTIAL)	-------	NO (PARTIAL)
Rpro_Neuroligin_RPRC006235	GHHTG	-------------	----------	NO	NO	--(PARTIAL)	--(PARTIAL)	IHGESFS	NO (PARTIAL)
Clec_Neuroligin_XP_014262335.1	GHHTG	V-VELEAYHQLSA	EGSVQGEDLE	NO	YES	YES	VV	IHGESFS	YES
Rpro_Neuroligin_RPRC006236	-----	V-VTAESLGRFSS	IGTAHGEELP	PARTIAL	--(PARTIAL)	YES	AL	-------	YES
Hhal_Neuroligin_XM_014425412.1	GHGTG	V-VTSESLWKFSS	MGTVHGEELP	NO	--(PARTIAL)	YES	AL	IHGESYE	YES
Rpro_Neuroligin_RPRC001231	-----	-------------	----------	PARTIAL	YES	--(PARTIAL)	--(PARTIAL)	EFRDHFR	NO (PARTIAL)
Clec_Neuroligin_XP_024084408.1	GHGTG	V-VTSESMWRFSS	MGTVHGEELP	NO	YES	YES	AL	IHGESYE	YES
Rpro_Neuroligin_RPRC000840	HNDKG	-------------	----------	NO	YES	-C	--(PARTIAL)	MQNEIFQ	NO (PARTIAL)
Hhal_Neuroligin_XM_014436507.1	GHGTG	V-VRAEAFLSFTG	----------	NO	--(PARTIAL)	YES	A-	VHGESYQ	YES
Clec_Neuroligin_XP_024081737.1	GQGTG	V-VKAEAFLAFTG	QGCVHGEELA	NO	YES	YES	AL	VHGESYQ	YES
Rpro_Neuroligin_RPRC002570	GQGTG	V-VKAEAFLAFTG	QGCVHGEELA	NO	--(PARTIAL)	YES	AL	VHGESYQ	YES
Hhal_Neuroligin_XM_014432758.1	-----	-------------	QGCVHGEELA	PARTIAL	--(PARTIAL)	--(PARTIAL)	-L	-------	NO (PARTIAL)
Nvir_Neuroligin-2	-----	-------------	----------	PARTIAL	--(PARTIAL)	--(PARTIAL)	-L	-------	NO (PARTIAL)
Rpro_Neuroligin_RPRC012977	-----	-------------	----------	PARTIAL	C-	--(PARTIAL)	--(PARTIAL)	VHGESYE	NO (PARTIAL)
Hhal_Neuroligin_XM_014429834.1	GHDTG	T-TTTESFLDFNS	----------	NO	-C	YES	--(PARTIAL)	IHGESFD	YES
Rpro_Neuroligin_RPRC001403	GHDTG	T-TSTESYLDLNN	VEIRY-----	NO	--(PARTIAL)	YES	A-	MVGGANS	YES
Rpro_Neuroligin_RPRC007770	-----	-------------	----------	PARTIAL	YES	--(PARTIAL)	--(PARTIAL)	-------	NO (PARTIAL)
Clec_Neuroligin_XP_024083239.1	GHDTG	T-TTTESYLDFNN	LGSVRGEDVN	NO	YES	YES	A-	LHGESYD	YES
Rpro_Neuroligin_RPRC001512	GHSTG	-------------	----------	YES	--(PARTIAL)	--(PARTIAL)	--(PARTIAL)	IELCA--	NO (D)
Hhal_Neuroligin_XM_014426826.1	GHGTG	L-VSTESYLDLSA	TGSVRGEDIP	NO	--(PARTIAL)	YES	SM	-------	YES
Hhal_Neuroligin_XM_014435336.1	-----	-------------	----------	PARTIAL	YES	--(PARTIAL)	--(PARTIAL)	-------	NO (PARTIAL)
Rpro_Neuroligin_RPRC012978	-----	-------------	----------	PARTIAL	YES	--(PARTIAL)	--(PARTIAL)	-------	NO (PARTIAL)
Rpro_Neuroligin_RPRC001513	---MA	L-TTTESYLDLSA	LNFSQGPKTS	PARTIAL	--(PARTIAL)	YES	S-	-------	YES
Clec_Neuroligin_XP_014250058.1	GHGTG	L-TTTESYLDLSA	MGSVRGEDVP	NO	YES	YES	AM	VHGESYE	YES
Hhal_Neurotactin_XM_014432836.1	AWRQA	TTVHSEV--SREW	DLVYGGSDIS	NO	YES	YES	C-	LEELA--	YES
Rpro_Neurotactin_RPRC000721	GYRAG	ATAHSEI--NYNW	GLSYAGFDID	NO	YES	YES	C-	ADSLLGG	YES
Clec_Neurotactin_XP_024085399.1	GHRAG	TTLHSET--SFNW	GLSYGGTDID	NO	YES	YES	C-	SDSLLGG	YES
Hhal_Glutactin_XM_014421111.1	GQGSG	VTKQETGSGVKGN	KGPSHGDDLA	NO	YES	YES	LM	IHGGNFK	YES
Nvir_Glutactin-1	GQGSG	VTKQETGSGVKGN	KGPSHGDDLA	NO	YES	YES	LM	IHGGNFK	YES
Rpro_Glutactin_RPRC002814	GQGSG	VTKEETGSGCRGS	VGPEHGDDLI	NO	YES	YES	LM	IHGGNFK	YES
Clec_Glutactin_XP_014254701.1	GQGSG	VTKEETGGGVKGN	TGPEHGDDLV	NO	YES	YES	LM	IHGGNYK	YES
Hhal_Glutactin_XM_014425650.1	GQSSG	MTKHEGTFFLGNV	GGVAHSDDLV	YES	YES	YES	S-	IHGGSFL	YES
Nvir_Glutactin-2	GQSSG	MTKHEGTFFLGNV	GGVAHSDDLV	YES	YES	YES	SI	IHGGSFL	YES
Rpro_Glutactin_RPRC007352	GQSSG	VTKHEGTFFLGNI	GGVAHSDDLI	YES	YES	YES	AI	IHGGSFR	YES
Clec_Glutactin_XP_014249629.1	GQSSG	VTKDEGSFIVGNV	GGVAHSDDLI	YES	YES	YES	SV	IHGGSFR	YES
Hhal_B-Esterase_XM_014427238.1	GFSAG	----SGLFPVA--	YGVSHIDDTY	YES	YES	YES	AY	VHGGAFY	NO (G)
Hhal_B-Esterase_XM_014430010.1	GPSSG	----EGLVPVA--	FGVAHTDDTL	YES	YES	YES	NP	MHPGGYM	YES
Hhal_B-Esterase_XM_014419050.1	GTSAG	----EGIFPAG--	WGVSHGDDTL	YES	YES	YES	DP	IHGGAFA	YES
Hhal_B-Esterase_XM_014438394.1	GTSAG	----EGLYPVA--	WGVCHADDTG	YES	YES	YES	LC	IHGGGFS	YES
Nvir_B-Esterase-1	GTSAG	----EGLYPVA--	WGVCHADDTG	YES	YES	YES	LP	IHGGGFS	YES
Clec_B-Esterase_XP_014244233.1	GMSAG	----EGLYPGA--	EGAGHGDDLG	YES	YES	YES	GE	LHGGAFT	YES
Clec_B-Esterase_XP_014244331.1	GLSAG	----EGLYPGA--	SGTSHADDLF	YES	YES	YES	VI	IHSGAFM	YES
Clec_B-Esterase_XP_014244090.1	GMSAG	----EGLYPGA--	GGASHGDDLP	YES	YES	YES	LQ	IHGGAFM	YES
Rpro_B-Esterase_RPRC003578	-----	----EGLYPGA--	DGVGHGTDIA	PARTIAL	--(PARTIAL)	YES	VE	-------	YES
Rpro_B-Esterase_RPRC012523	GLSAG	----EGLYPGA--	DGTGHGDDVG	YES	YES	YES	AE	IHGGAFM	NO (G)
Rpro_B-Esterase_RPRC003619	-----	-------------	----------	PARTIAL	YES	--(PARTIAL)	--(PARTIAL)	-------	NO (PARTIAL)
Rpro_B-Esterase_RPRC003620	GLAAG	----EGLYPGS--	DGSSHGNDIG		YES	YES	AE	IHGGAFM	NO (G)
Hhal_B-Esterase_XM_014427214.1	GLDAG	----QGLYPAA--	YGVCHGDDMI		YES	YES	QD	IHPGAFM	YES
Nvir_B-Esterase-2	GTSAG	----QGLYPAA--	----------	PARTIAL	YES	YES	--(PARTIAL)	IHPGTFM	YES
Hhal_B-Esterase_XM_014437134.1	GFSAG	----EGLYPGA--	LGVSHADDIM	YES	YES	YES	EE	IHGGAFM	YES
Nvir_B-Esterase-3	GFSAG	----EGLYPGA--	LGVSHADDIM	YES	YES	YES	QE	IHGGAFM	YES
Nvir_B-Esterase-4	GFSAG	----EGLYPGA--	LGVCHADDIM	YES	YES	YES	HE	IHGGAFM	YES
Hhal_B-Esterase_XM_014417529.1	GFSAG	----EGLYPGA--	LGVCHADDVL	YES	YES	YES	HE	IHGGAFM	YES
Hhal_B-Esterase_XM_014417531.1	GFSAG	----EGLYPGA--	LGVCHADDMM	YES	YES	YES	HE	IHGGAFM	YES
Hhal_B-Esterase_XM_014417522.1	GLSAG	----EGLIPAG--	LGVAHGDSFL	YES	YES	YES	NE	IHGGAFM	YES
Hhal_B-Esterase_XM_014417524.1	GLSAG	----EGLFPAA--	LGVSHGENLF	YES	YES	YES	NE	IHGGAFM	YES
Hhal_B-Esterase_XM_014417523.1	GLSAG	----EGLFPAA--	LGVGHGEDAI	YES	YES	YES	NE	IHGGALM	YES
Nvir_B-Esterase-5	GFSAG	----EG-------	----------	YES	YES	YES	--	VHGGAFM	YES
Nvir_B-Esterase-6	-----	----EGTFSVI--	MGVSHGADMI	PARTIAL	--(PARTIAL)	YES	T-	-------	YES
Hhal_B-Esterase_XM_014417535.1	GISAG	----EGLLFGA--	LGIIHCDDVI	YES	YES	YES	LE	IHGGGFI	YES
Hhal_B-Esterase_XM_014423027.1	GISAG	----EGLNIGA--	LGVSHGDDAL	YES	YES	YES	HE	IHGGGFM	YES
Nvir_B-Esterase-7	GISAG	----EGLNIGA--	LGVSHGDDAL	YES	--(PARTIAL)	YES	HE	-------	YES
Hhal_B-Esterase_XM_014434364.1	GHSSG	----EGLIGTA--	LGVCHGDDLY	YES	YES	YES	SE	IHGGAYM	YES
Nvir_B-Esterase-8	GHSSG	----EALIMTA--	LGVCHGDDLY	YES	YES	YES	AE	IHGGAYI	YES
Hhal_B-Esterase_Hhal012383	GLSAG	----EGLVGVT--	LGVCHGDDVY	YES	YES	YES	AE	IHGGAFV	YES
Nvir_B-Esterase-9	GLSAG	----EGLVGVT--	LGVCHGDDVF	YES	YES	YES	AE	IHGGAFV	YES
Hhal_B-Esterase_XM_014434781.1	GVSAG	----EGLCGGT--	LGVCHGDDMF	YES	YES	YES	AE	IHGGAFY	YES
Nvir_B-Esterase-10	GVSAG	----EGLCGAT--	LGVSHGDDMY	YES	YES	YES	AE	IHGGAFY	YES
Hhal_B-Esterase_XM_014439193.1	GLSAG	----EGLCGGA--	LGVSHGDDAF	YES	YES	YES	SE	IHGGAFY	YES
Nvir_B-Esterase-12	GLSSG	----EGLCGGA--	LGVNHGDDIF	YES	--(PARTIAL)	YES	AE	-------	YES
Hhal_B-Esterase_XM_014434799.1	GLSAG	----EGLIGGG--	LGVSHGDDVF	YES	YES	YES	AE	IHGGAFV	YES
Nvir_B-Esterase-11	GLSAG	----EGLIGTI--	LGVSHGDDIF	YES	YES	YES	AE	-------	YES
Nvir_B-Esterase-13	-----	-------------	----------	PARTIAL	--(PARTIAL)	--(PARTIAL)	--(PARTIAL)	VHGGAFF	NO (PARTIAL)
Hhal_B-Esterase_XM_014434795.1	GLSAG	----EGLCGAG--	LGVSHGDDVF	YES	YES	YES	AE	IHGGAFF	YES
Hhal_B-Esterase_XM_014434797.1	GQSAG	----EGLVAAA--	LGVSHGDDVF	YES	YES	YES	SE	IHGGAFI	YES
Nvir_B-Esterase-14	-----	----EGLAAAA--	LGVCHGDDVF	PARTIAL	--(PARTIAL)	-C(PARTIAL)	SE	-------	NO (PARTIAL)
Rpro_B-Esterase_RPRC003733	GQSVG	FTSAEAAFIAALL	LAELNPMLN-	YES	YES	YES	YL	IHGGGWN	YES
Hhal_B-Esterase_XM_014438652.1	GQSAG	FTSAEGAFVAVIL	FGVSHGDDIP	YES	YES	YES	FI	IHGGSWK	YES
Nvir_B-Esterase-15	GQSAG	FTSAEGAFVAVIL	FGVSHGDDIP	YES	YES	YES	FI	IHGGSWK	YES
Clec_XP_024083441.1	GHSAG	VTRDEADFLSVFL	HRVAHGDELP	YES	YES	YES	FM	F-KRIEQ	YES
Clec_XP_014257059.1	GHGSG	LNRDEGDIMNIFA	NVAAHGDELP	NO	YES	DC	YM	IHGTPFP	YES
Clec_XP_014257054.1	GHGLG	LNKHEGHLIKTFA	SGVVHGDDLP	NO	YES	-C	YM	IHGTAFP	YES
Clec_XP_014256941.1	GHGAG	LNRNEGDIISAFA	EGTSHGDELP	NO	YES	EC	LL	IHGTQLS	YES
Clec_XP_014257042.1	GEGLG	LTKSEGSIIKSIG	NQQSHGDQMP	NO	YES	YES	FL	IHGTPFR	NO (G)
Clec_XP_014257008.1	GIGSG	LNRDEGGFMVSYA	RQSVHGDQLP	NO	YES	YES	LM	IYGSPFY	NO (G)
Clec_XP_014257032.1	GEGLG	LKKDEGVFMDEFI	--CLMQSNVP	NO	YES	YES	FM	IDGNLDP	YES
Clec_XP_014257031.1	GEGLG	LKKDEGVFMDEYV	--SFTQYNLP	NO	YES	YES	FM	IDGNLYP	YES
Clec_XP_014243415.1	GEGGG	IKDKEESFIDSF-	----------	NO	YES	SR	FM	IDGRRFH	YES
Clec_XP_014258453.1	GEGAG	IKDKEGSFIDSL-	----------	NO	YES	YES	FM	IDGSGFR	YES
Clec_XP_024083362.1	GEGAG	MKDEEGSFIDLCK	----------	NO	YES	YES	FM	IDGNGFR	YES
Clec_XP_024083485.1	-----	-------------	----------	PARTIAL	YES	--(PARTIAL)	--(PARTIAL)	IQGEAFP	NO (PARTIAL)
Clec_XP_014256828.1	GEGAG	LTEDLGTVIRSFF	--CEFRVRAP	NO	YES	YES	MM	IQGQAFA	NO (G)
Clec_XP_014256811.2	GEGSG	LKDGEASDMLNYG	--CTLPYKLP	NO	YES	YES	VM	LQGRESV	YES
Clec_XP_024083483.1	GEGAG	LKKDETEVVRALA	--CSKRYKVP	NO	--(PARTIAL)	YES	FM	-------	YES
Clec_XP_014256810.1	GEGAG	LRKDEGDIGRYRS	----------	NO	--(PARTIAL)	YES	--(PARTIAL)	-------	YES
Clec_XP_014247558.1	GEGEG	LRSDEGEVMKEVA	--CTMQYKVP	NO	YES	YES	YM	IHGQSLP	YES
Clec_XP_014256834.1	GESAG	LRLHEGDIIDEFS	--CTLQCKVP	YES	YES	YES	FM	IHGRAFP	YES
Clec_XP_014256830.1	GESGG	LKRHEGDIIDEFS	--CTLQCKVP	YES	YES	YES	FM	IHGRAFP	YES
Clec_XP_014256829.1	GESGG	LRRHEGDIIDEFS	--CTLQCKVP	YES	YES	YES	FM	IHGRAFP	YES
Clec_B-Esterase_XP_014250658.1	GG---	VSRSSYLQEVMAK	----------	NO	YES	YES	YI	IHGG-FG	YES
Clec_B-Esterase_XP_014258407.2	GQSAG	VNSLEGGLKAFLL	LCGLHSEELS	YES	YES	YES	AW	IHGGGYM	YES
Clec_B-Esterase_XP_014256825.1	GESAG	FTSGEGQLKTIVL	TRPNHVDEIF	YES	YES	YES	YM	IHGGAFR	YES
Hhal_B-Esterase_Hhal011662	GLSAG	ITNGEGNMKSAAL	SKACHGDDKT	YES	YES	YES	YL	VHGGGFR	YES
Nvir_B-Esterase-16	GESAG	ITNGEGNLKSAAL	----------	YES	YES	YES	Y-	IHGGGFR	YES
Hhal_B-Esterase_XM_014417574.1	GDSAG	FTNGEAVLKTASL	PKACHGDELL	YES	YES	YES	YK	IHGGGFR	YES
Hhal_B-Esterase_Hhal011681	GESAG	FSNGEGLFKTSAL	PKASHADELL	YES	YES	YES	YN	IHGGGFR	YES
Nvir_B-Esterase-17	-----	-------------	PMASHADELL	PARTIAL	--(PARTIAL)	--(PARTIAL)	-V	-------	NO (PARTIAL)
Clec_B-Esterase_XP_014250675.1	GYGAG	VTTGEGNFKIASL	LGVNHADETF	NO	YES	YES	WR	IHGGSFR	YES
Clec_B-Esterase_XP_024083442.1	GDGSG	FTSDEGQYKIYSM	KGAPHAEETV	NO	YES	YES	V-	FVGDNFR	YES
Clec_B-Esterase_XP_014257087.1	GMCAG	FSNDEGLIKIGSL	-GVGHADSLL	NO	YES	YES	YL	IHGGSWR	NO (G)
Rpro_B-Esterase_RPRC003808	GSSAG	VVKNEGLIKTASL	-GISHGDELL	YES	YES	YES	YQ	VHGGSFR	YES
Rpro_B-Esterase_RPRC003806	GESAG	VVKNEGLIKTASL	-GVSHADELL	YES	YES	YES	YQ	VHGGGFR	YES
Rpro_B-Esterase_RPRC003093	GGSAG	-------------	----------	YES	--(PARTIAL)	--(PARTIAL)	--	IHGGGFK	NO (K)
Rpro_B-Esterase_RPRC007965	-----	IVNNEA------L	LGVFHGDDLL	PARTIAL	YES	YES	AI	LHGGGLK	YES
Rpro_B-Esterase_RPRC007919	GESAG	IVSNEGAFKVAS	LGVCHADDLF	YES	YES	YES	YI	THGGGFR	YES
Hhal_B-Esterase_XM_014428715.1	GLSAG	VTSREGLFKSMAL	SGVPHGDDLV	YES	YES	YES	YL	FFGGGWR	YES
Nvir_B-Esterase-18	GLSAG	VSSREGLFKSLAL	SGVAHGDDLV	YES	YES	YES	YL	FFGGGWR	YES
Nvir_B-Esterase-19	GFSTG	ICGDEGAGKAADL	TGIGHGEDNK	YES	YES	YES	YI	VHGGGWS	YES
Hhal_B-Esterase_XM_014414955.1	GYSAG	ICGDEGAGKAAFL	TGVEHGEDNK	YES	--(PARTIAL)	YES	YL	-------	YES
Hhal_B-Esterase_XM_014414977.1	GFSTG	ICGDEGAGKAAAL	TGIEHGEDNK	YES	YES	YES	YL	VHGGGWS	YES
Hhal_B-Esterase_Hhal011944	GISAG	IMANEGLLITEYI	DGVCHGDDAP	YES	YES	YES	YL	IHGGAYE	YES
Nvir_B-Esterase-20	GISAG	VMANEGLLITEYV	----------	YES	YES	YES	--	VHGGAYM	YES
Hhal_B-Esterase_XM_014438097.1	GISAG	-------------	----------	YES	YES	--(PARTIAL)	--	VHGGGFN	YES
Hhal_B-Esterase_Hhal011945	-----	VMANEGQLFTEYI	DGACHGNDAP	PARTIAL	--(PARTIAL)	-C(PARTIAL)	YI	-------	NO (PARTIAL)
Nvir_B-Esterase-21	GISAG	VMANEGQLFTEFI	EGACHGNDAP	YES	YES	YES	YI	VHGGGFN	YES
Hhal_B-Esterase_Hhal011667	GNSAG	TTADEGMLFTGPI	TGVSHHDDFP	YES	YES	YES	FY	IYGGGFK	YES
Nvir_B-Esterase-22	GNSAG	TTADEGMLFTGPF	TGVSHHDDFP	YES	YES	YES	YY	IYGGGFK	YES
Hhal_B-Esterase_XM_014420169.1	GQSSG	VCQDDGLLFTGMY	TGVGHGAEMH	YES	YES	YES	QI	IYGGAFK	YES
Hhal_B-Esterase_XM_014420121.1	GESAG	VCQDEGLVYTGAY	SGVGHGADLP	YES	YES	YES	GV	IHGGAFQ	YES
Nvir_B-Esterase-23	-----	-------------	TGVAHGSDLA	PARTIAL	--(PARTIAL)	--(PARTIAL)	HL	-------	NO (PARTIAL)
Hhal_B-Esterase_XM_014420150.1	GESAG	LCQDDGMLVTSGY	IGVGHGAEMP	YES	YES	YES	YI	IHPGGFY	YES
Hhal_B-Esterase_XM_014420146.1	GESAG	MTQDDGLLFTYEY	IGVGHAAEMP	YES	YES	YES	YL	IHGGGFM	YES
Nvir_B-Esterase-24	GESAG	VCQDDGLLFTYEY	IGVGHAAEMP	YES	YES	YES	YL	IHGGGFM	YES
Hhal_B-Esterase_XM_014420114.1	GESAG	VCQDDGMLFTGTY	IEQI------	YES	YES	YES	Y-	IHGGGFN	YES
Hhal_B-Esterase_XM_014420152.1	GESAG	VCQDDGMLFTGTY	IGVGHAAELA	YES	YES	YES	YL	IHGGGFN	YES
Nvir_B-Esterase-25	-----	------LFFIPVY	KGVGHGAELA	PARTIAL	--(PARTIAL)	--(PARTIAL)	NL	-------	NO (PARTIAL)
Nvir_B-Esterase-26	GESAG	VCQDDGMLFTGVY	----------	YES	YES	YES	--	IHGGGFN	YES
Hhal_B-Esterase_Hhal011740	GESAG	VCQDEGLIYTLAY	PAAPHASELP	YES	YES	YES	EL	IHGGAFT	YES
Nvir_B-Esterase-30	GGSAG	VVQDEGMISTFLY	----------	YES	YES	YES	--	IHGGAFK	YES
Nvir_B-Esterase-28	GGSAG	VVQDEGMIYTVLY	PGVEHGAEGP	YES	YES	YES	L-	IHGGAFK	YES
Nvir_B-Esterase-27	GGSAG	VCQDEGMLYTYRY	PGVPHGADGP	YES	--(PARTIAL)	YES	YL	-------	YES
Nvir_B-Esterase-29	GGSAG	LVQDEGMVYTLFY	----------	YES	YES	YES	Y-	IHGGAFK	YES
Nvir_B-Esterase-31	-----	-------------	TVAPHGSEMP	PARTIAL	--(PARTIAL)	--(PARTIAL)	YL	-------	NO (PARTIAL)
Nvir_B-Esterase-32	GGSSG	VCQDEGMVMTGDY	----------	YES	YES	YES	Y-	IYGGAFL	NO (PARTIAL)
Nvir_B-Esterase-33	-----	VVQDEGLIMTAAF	PGVPHAAELP	PARTIAL	--(PARTIAL)	YES	Y-	-------	NO (PARTIAL)
Hhal_B-Esterase_Hhal011739	GESAG	VCQDEGLLMTVAY	SGVPHAAELP	YES	YES	YES	YL	IHGGGFV	YES
Hhal_B-Esterase_XM_014420115.1	GGSAG	-------------	----------	YES	YES	YES	--	IHGGAFF	YES
Hhal_B-Esterase_XM_014420116.1	GGSAG	VVQDEGMVSTGDY	SAVQHGAEVP	YES	YES	YES	YL	IHGGAFV	YES
Hhal_B-Esterase_XM_014433443.1	GECAG	EGLLRTMFFTK-N	TGAFHTDEAM	NO	YES	YES	FY	LHGGGWI	YES
Nvir_B-Esterase-34	GECAG	EGLLRTMFFTK-N	TGAFHTDEQM	NO	YES	YES	FY	LHGGGWI	YES
Hhal_B-Esterase_XM_014437487.1	GESAG	EGLLRTHYIVQNN	FAAPHIEESE	YES	YES	YES	IY	IHAGGFH	YES
Nvir_B-Esterase-35	GESAG	EGLLRTHYIAQNN	FAAPHIEESE	YES	YES	YES	IY	FHAGGFH	YES
Hhal_B-Esterase_XM_014437489.1	GESSG	EGLLRTGYFPYYN	----------	YES	YES	YES	--	YHGGGWN	YES
Nvir_B-Esterase-36	GESAG	EGLLRTGYFDYYK	FGAPHTEEIN	YES	--(PARTIAL)	YES	IY	-------	YES
Nvir_B-Esterase-37	GESAG	EGLLRTGYFNYYK	FGAPHTEEIN	YES	YES	YES	IY	FHGGGFF	YES
Hhal_XM_014437483.1	-----	-------------	----------	PARTIAL	YES	YES	--	ILRWNWA	NO (PARTIAL)
Hhal_B-Esterase_XM_014421689.1	GESAG	EGLLRTGYFLYYK	FGAPHTEEMN	YES	YES	YES	IY	IHGGGFF	YES
Hhal_B-Esterase_XM_014437484.1	GESAG	-------------	----------	YES	--(PARTIAL)	CS	--	IHGGGFF	YES
Hhal_B-Esterase_XM_014437488.1	GESAG	EGLLRTGYFLYYK	FGAPHTEEMN	YES	YES	YES	IY	LHGGGFF	YES
Hhal_B-Esterase_XM_014427739.1	GESAG	-------------	-ATPHAGEVV	YES	--(PARTIAL)	YES	-Y	IHGGGFV	YES
Nvir_B-Esterase-38	GESAG	EGDLMTKFFIDYK	FATGHAGEVV	YES	YES	YES	AY	IHGGGFV	YES
Nvir_B-Esterase-41	GESAG	EGLLRAQYLLNYN	IGEQFLIYFL	YES	--(PARTIAL)	YES	S-	-------	YES
Nvir_B-Esterase-42	GESAG	EGLLRTGYFLWYN	FGAGHTDEIL	YES	YES	YES	SY	IHGGGFI	YES
Hhal_B-Esterase_XM_014437485.1	GESAG	EGLLRTGYFLYYN	IGAAHTDEIL	YES	YES	YES	HY	LHGGGFI	YES
Hhal_B-Esterase_XM_014420685.1	-----	-------------	IGAAHTDEIL	PARTIAL	--(PARTIAL)	--(PARTIAL)	HY	-------	NO (PARTIAL)
Nvir_B-Esterase-39	-----	-------------	----------	PARTIAL	--(PARTIAL)	--(PARTIAL)	--	-------	NO (PARTIAL)
Hhal_B-Esterase_XM_014420687.1	GESAG	EGLLRSRYFLEYN	IGAGHSEEIL	YES	YES	YES	AY	IHGGGFI	YES
Nvir_B-Esterase-40	GESAG	EGLLRTRYFLEFD	IGTGHTEEIL	YES	YES	YES	AY	IHGGGFI	YES
Hhal_B-Esterase_XM_014416238.1	GESAG	EGLQRTKYFLEYD	FGAAHVDEII	YES	YES	YES	AY	MHGGGFF	YES
Nvir_B-Esterase-44	GESAG	EGLQRTKYFVDYD	FGAAHVDEII	YES	--(PARTIAL)	YES	AY	IHGGGFF	YES
Hhal_B-Esterase_XM_014416244.1	GESAG	EGLLRTGYFLHYN	FGASHTDETI	YES	YES	YES	NN	IHGGGYL	YES
Nvir_B-Esterase-43	GESAG	EGLFRTKYFLHYN	FGATHTDEVI	YES	YES	YES	NN	IHGGGYL	YES
Hhal_XM_014415273.1	QGHSG	-------------	----------	NO	SC	YES	--	FLGCTIN	NO (PARTIAL)
Hhal_B-Esterase_XM_014417896.1	GENAG	DGLLKTSFYTKYG	DGACHRDETI	NO	YES	YES	LI	IHGGCFE	YES
Hhal_B-Esterase_XM_014419737.1	-----	-------------	----------	PARTIAL	--(PARTIAL)	--(PARTIAL)	--	-------	NO (PARTIAL)
Nvir_B-Esterase-45	-----	-------------	----------	PARTIAL	--(PARTIAL)	--(PARTIAL)	--	-------	NO (PARTIAL)
Rpro_B-Esterase_RPRC007702	-----	-------------	----------	PARTIAL	--(PARTIAL)	--(PARTIAL)	--	-------	NO (PARTIAL)
Rpro_B-Esterase_RPRC001592	GDSAG	DGFVLSGYFVSLP	NGSDHEDETI	YES	YES	YES	WM	FHGGAFA	YES
Rpro_B-Esterase_RPRC007696	-----	-------------	----------	PARTIAL	--(PARTIAL)	--(PARTIAL)	--	-------	NO (PARTIAL)
Rpro_B-Esterase_RPRC007698	-----	-------------	----------	PARTIAL	--(PARTIAL)	--(PARTIAL)	--	-------	NO (PARTIAL)
Rpro_B-Esterase_RPRC007700	-----	-------------	----------	PARTIAL	--(PARTIAL)	--(PARTIAL)	--	-------	NO (PARTIAL)
Rpro_B-Esterase_RPRC008235	GESAG	EGILKTGG--RQ	RGATHSDETI	YES	YES	YES	W-	FHGGGFA	YES
Rpro_B-Esterase_RPRC008217	-----	-------------	RGATHSDETI	PARTIAL	--(PARTIAL)	--(PARTIAL)	W-	-------	NO (PARTIAL)
Rpro_B-Esterase_RPRC003566	GESAG	EGFPKSADYIRN	KGAAHLDDTI	YES	YES	--(PARTIAL)	SM	LYGGDFA	NO (PARTIAL)
Rpro_B-Esterase_RPRC003606	-----	-------------	----------	PARTIAL	--(PARTIAL)	--(PARTIAL)	--	IPGGGFN	NO (PARTIAL)
Rpro_B-Esterase_RPRC003565	GESAG	DGATQTDKFYRNF	----------	YES	--(PARTIAL)	YES	--	ISGGGFN	NO (A)
Rpro_B-Esterase_RPRC003605	GESAG	-------------	----------	YES	--(PARTIAL)	YES	--	-------	YES
Rpro_B-Esterase_RPRC003564	GESAG	EGSGQIEDFYCNS	RGAAHLDDAT	YES	YES	YES	-M	IFGGEFV	YES
Rpro_B-Esterase_RPRC001239	GDSAG	EGLGRTGVFVRNP	TGSAHKDDSL	YES	--(PARTIAL)	YES	WM	IHDGGYF	NO (T)
Rpro_B-Esterase_RPRC010260	-----	-------AFVQAP	TDVN------	NO	YES	--(PARTIAL)	WM	LNYGGFF	NO (PARTIAL)
Rpro_B-Esterase_RPRC010259	GESAG	EGLVRTGAFVQAP	TGSAHMDDAL	YES	YES	--(PARTIAL)	WM	LNYGGFF	NO (PARTIAL)
Rpro_B-Esterase_RPRC010262	-----	NGVVRTGAFVRLP	SGSADKDDIL	PARTIAL	--(PARTIAL)	--(PARTIAL)	WI	-------	NO (PARTIAL)
Rpro_B-Esterase_RPRC010261	-----	--------FVTNP	TGSAHMDDAL	PARTIAL	--(PARTIAL)	--(PARTIAL)	W-	-------	NO (PARTIAL)
Rpro_B-Esterase_RPRC010263	GDGSG	NCLRTKNAFELTE	----------	NO	YES	--(PARTIAL)	--	FHGGPFY	NO (PARTIAL)
Rpro_B-Esterase_RPRC014627	GDFAG	IDFLRTGLFVREP	V---------	NO	YES	--(PARTIAL)	W-	IHGGPFY	NO (PARTIAL)
Rpro_B-Esterase_RPRC010228	GDFAG	VDFLRTGLFVREP	VETRLRQDSI	NO	YES	--(PARTIAL)	W-	IHGGPFY	NO (PARTIAL)
Rpro_B-Esterase_RPRC010231	-----	VDLIRTAEFVREP	VGSANFDDTI	PARTIAL	--(PARTIAL)	--(PARTIAL)	WI	-------	NO (PARTIAL)
Rpro_B-Esterase_RPRC014625	-----	VDLIRTGVFVREP	VGSSDLDDLI	PARTIAL	--(PARTIAL)	--(PARTIAL)	WV	-------	NO (PARTIAL)
Rpro_B-Esterase_RPRC014623	-----	VDFVRTAVYVREP	VGSVDLDDIL	PARTIAL	--(PARTIAL)	--(PARTIAL)	WV	-------	NO (PARTIAL)
Rpro_B-Esterase_RPRC010265	GDTTG	DGLARSGAFVQNL	TGSSLFDETI	NO	YES	--(PARTIAL)	WV	LNGGEMY	NO (PARTIAL)
Rpro_B-Esterase_RPRC004681	GDTAG	-------------	----------	NO	--(PARTIAL)	--(PARTIAL)	-M	IHGGAFM	NO (PARTIAL)
Rpro_B-Esterase_RPRC004680	-----	-------------	----------	PARTIAL	YES	--(PARTIAL)	--	-------	NO (PARTIAL)
Rpro_B-Esterase_RPRC010267	GDTAG	SGLLRSAAFVPNP	KGASGLDEPI	NO	YES	--(PARTIAL)	WV	IHGGELM	NO (PARTIAL)
Rpro_B-Esterase_RPRC010224	-----	-------------	KGASIFDDTI	PARTIAL	--(PARTIAL)	--(PARTIAL)	W-	-------	NO (PARTIAL)
Rpro_B-Esterase_RPRC010268	GYNAG	AGLIRSAAFVRNP	TGASIFDTPI	NO	YES	--(PARTIAL)	WV	IHGGDLF	NO (PARTIAL)
Rpro_B-Esterase_RPRC010226	GDTAG	SGLIRSAAFVQNP	KGASIFDTPI	NO	--(PARTIAL)	--(PARTIAL)	WV	-------	NO (PARTIAL)
Rpro_RPRC007703	-----	CTLMEGVIKSAYF	NVTQT-----	PARTIAL	--(PARTIAL)	--(PARTIAL)	W-	-------
Rpro_RPRC010223	-----	-------------	TGASIFDDTI	PARTIAL	--(PARTIAL)	--(PARTIAL)	WV	-------
Rpro_RPRC010230	-----	VNSLADFLRTAVF	VGSADFDDTI	PARTIAL	--(PARTIAL)	--(PARTIAL)	-I	-------
Clec_XP_014250794.1	-----	-------------	LGDVKGAKYL	PARTIAL	--(PARTIAL)	--(PARTIAL)	-C	-------
Nlug_XP_022186545.2	GESAG	MTNKEGIISLKD-	PGVSHADDLG	YES	YES	KF	ID	IHGGGFT
Nlug_XP_022186729.2	GASAG	YCAEEGIFPLFDW	QGTGHIEDFL	YES	YES	YES	LK	LNTGTFM
Nlug_XP_022186734.2	GASAG	YCAEEGIFPLFDW	HGTGHIEDFL	YES	YES	YES	LK	LNTGTFM
Nlug_XP_022190556.2	GNDAG	IVSNEGSLGLDTK	SGPYHMDEIG	NO	YES	IF	NM	FHGGGFI
Nlug_XP_022197708.2	GHSAG	YTSEDGYVVSETI	EGVAHGDHQL	YES	YES	YES	RS	IHGGFLA
Nlug_XP_022200481.2	GESAG	MTSKEGIISLKE-	PGVSHADDLG	YES	YES	KF	ID	IHGGGFT
Nlug_XP_022201494.2	GMSAG	FTSAEGLYPGAEF	YGVNHGDDLL	YES	YES	YES	SL	IHGGSFM
Nlug_XP_022207848.2	-----	-------------	----------	PARTIAL	YES	--(PARTIAL)	--	-------
Nlug_XP_039275755.1	GVAAG	-------------	TKDPEEEPTL	NO	YES	DC	VM	LHPGTFM
Nlug_XP_039275765.1	GVAAG	FTDAAGLLPAAQL	WGPPVGDDFM	NO	YES	YES	TG	LHPGTFM
Nlug_XP_039276384.1	-----	------MFLISVL	NGVCHADDLF	PARTIAL	--(PARTIAL)	--(PARTIAL)	N-	-------
Nlug_XP_039277392.1	GVGAG	FTDSAGILPAAHL	FGPAVADDFM	NO	YES	YES	TA	LHPGTYM
Nlug_XP_039277448.1	GYSAG	IVKDEFRGWFN--	MGPTHHDDLI	YES	YES	YES	HM	FHPGGFF
Nlug_XP_039278642.1	-----	LTTTESYLDLSAQ	AGSVRGEDVP	PARTIAL	--(PARTIAL)	YES	AM	-------
Nlug_XP_039278644.1	GHGTG	LTTTESYLDLSAQ	----------	NO	--(PARTIAL)	YES	A-	-------
Nlug_XP_039278885.1	GESSG	STSSEGTINIAML	AGSVRGEDVP	YES	YES	YES	NA	LHGGSFT
Nlug_XP_039279152.1	GHGPG	TTTTESYLDFSAH	LGSVRGDELP	NO	YES	YES	SM	VHGESFE
Nlug_XP_039279154.1	GQGTG	TTTTESYLDFSAH	LGSVRGDDLP	NO	-C(PARTIAL)	YES	AI	VHGESYE
Nlug_XP_039279515.1	GQSAG	FTSQESAFRIAMF	LGVNHGDDLN	YES	YES	YES	QA	IHGGGFE
Nlug_XP_039279516.1	GQSAG	FTSQESAFRIAMF	LGVNHGDDLN	YES	YES	YES	QA	IHGGGFE
Nlug_XP_039279888.1	-----	-------------	----------	PARTIAL	YES	--(PARTIAL)	--	-------
Nlug_XP_039280676.1	AHRGG	TTAHAEASLDLK-	PSDASQNRLI	NO	YES	YES	YES	VGSDTLA
Nlug_XP_039280677.1	AHRGG	TTAHAEASLDLK-	PSDASQNRLI	NO	YES	YES	YES	VGSDTLA
Nlug_XP_039280918.1	GQSSG	STSSEGTINIAML	NGACHGDDLL	YES	YES	YES	NA	FYGGSFT
Nlug_XP_039280927.1	GQSSG	STSSEGTINIAVL	NGACHGDDLL	YES	YES	YES	NA	FYGGSFT
Nlug_XP_039281300.1	GQSAG	ITKHEGSFFLGNI	GGVAHSDDLI	YES	YES	YES	A-	IHGGSFR
Nlug_XP_039281384.1	GHGTG	-------------	----------	NO	YES	--(PARTIAL)	--	VHGESYE
Nlug_XP_039282489.1	GLSAG	FTSGEGFYPASEF	MGAGHGDDVA	YES	YES	YES	ST	VHGGAFT
Nlug_XP_039288226.1	GPGAG	VTTQEAAPYVYNN	TGAPFMDVE-	NO	YES	YES	AC	IHGGDFY
Nlug_XP_039288843.1	GESAG	ATSDEGALVLAIL	NGVCHADDLF	YES	C- (PARTIAL)	YES	N-	IHGGGFV
Nlug_XP_039289967.1	-----	WSLFPGTYFILYD	MGVMHGDEIE	PARTIAL	--(PARTIAL)	--(PARTIAL)	YES	-------
Nlug_XP_039291020.1	GHSAG	ITSHEGSIAVSQL	SRPASVNSIF	YES	YES	YES	AI	LEGEGFI
Nlug_XP_039291964.1	GMSAG	-------------	FGVSHGDDTM	YES	YES	YES	VR	IHGGGYT
Nlug_XP_039294584.1	GESAG	VNSREGIMVLL--	SGVSHYDDIP	YES	YES	IG	AM	IHGGGFV
Nlug_XP_039294688.1	GVSAG	YTTEEAIFPLLDW	FGCGHAEDFL	YES	YES	YES	SK	LEASTFM
Nlug_XP_039294745.1	GISAG	FTTEEGLYPAAEF	YGVAHADENL	YES	YES	YES	AR	IHGGAFQ
Nlug_XP_039295007.1	-----	-------------	----------	PARTIAL	--(PARTIAL)	--(PARTIAL)	--	-------
Nlug_XP_039295011.1	-----	-------------	----------	PARTIAL	--(PARTIAL)	--(PARTIAL)	--	-------
Nlug_XP_039295370.1	GMSAG	FTSAEGLYPGAEF	YGVNHGDDIL	YES	YES	YES	SV	IHGGAFM
Nlug_XP_039295407.1	GVAAG	VSTDYSLYPNFDF	TRDELADDT-	NO	YES	YES	TA	LCGAEFL
Nlug_XP_039295607.1	GESAG	SNTEEGYSFIFYH	TGVMHGDEIS	YES	YES	YES	YES	IFGGGFY
Nlug_XP_039295926.1	GQGSG	VTKEETSTAVKGS	KGLGHGDDLI	NO	YES	YES	DM	VHGGGFR
Nlug_XP_039296048.1	GHGTG	VVTSEALGKFSAS	MGTVHGEELP	NO	YES	YES	AL	IHGESFE
Nlug_XP_039296332.1	NLGR-	VVKAEAFLSFTGD	LGCVHGEELP	NO	--(PARTIAL)	YES	AL	-------
Nlug_XP_039296333.1	-----	-------------	----------	PARTIAL	YES	--(PARTIAL)	--	FN-----
Nlug_XP_039296334.1	GHDTG	MTEMESDHLLDGV	KSM-------	NO	YES	YES	AM	IHGESFE
Nlug_XP_039297237.1	GHSAG	FTDMERAFVFAET	MNVPHMMELP	YES	YES	YES	AT	FHEGNFS
Nlug_XP_039297515.1	-----	------MFLISVL	NGVCHADDLF	PARTIAL	--(PARTIAL)	--(PARTIAL)	N-	-------
Nlug_XP_039297905.1	-----	-------------	----------	PARTIAL	YES	--(PARTIAL)	--	-------
Nlug_XP_039299663.1	GESAG	-------------	----------	YES	YES	--(PARTIAL)	--	IHGGGFV
