# Supplementary material for: Comparative analysis of detoxification-related gene superfamilies across five hemipteran species
Source: BMC Genomics. 2022 Nov 17;23:757. doi: 10.1186/s12864-022-08974-y (PMC9670383; doi:10.1186/s12864-022-08974-y)
Supplement: Supplementary file 7 — Additional file 7: Supplementary information 3. Transcript sequences in Nezara viridula database. [file 12864_2022_8974_MOESM7_ESM.txt]

SUPPLEMENTARY INFORMATION 3. Transcript sequences in Nezara viridula database. 
CyP450s_Nucleotid_multifasta
>Nvir_CYP307B1
ATGGAAGGGATCTACCTCAGCTCTGCTTCGTATCTCCTACTGTTCGGCCTAGCCATCTTGTGGGCTGTGCTGTCGGTGCTCAAGAGGCCCAAGGGTTCGGCCCCTGGACCCACACCACTCCCTGTCCTCGGAAGTCTTCATCTCCTCGGAGGATACGAGCTGCCGTACCAAGCATTCGACAAGCTGTCCTCCAAGTACGGACCTGTCTTCGGCATCCGTCTTGGCAGCGTCGAGTGTTTGGTCGTCTCCAGCCTAGAAACCGTCAAGGAAATCCTCATCAACAAGGGAGAGCACTTCGATAGCAGGCCAAACTTCAGTAGGTACCTCAACATCTTCGGCGGCGACAAAGATAACTCTTTGGCATTTTGTGACTGGTCAGAACTACAAAAGACAAGGAGGGAAATGATCAGAGACCACACTTTTCCAAAGGCTTTCTCCAGCAAATTCCATCAGTTGGAGTCGCTGCTGAATCGCGAGTTGGTCGTACTCTGCGATCAGCTTAGCAAAGGCGTCACAAACATCAAGCCTATTATGCTCCACACATGCGCCAACGTATTCATGTCCTTCTTCACCAACACCAGGTTCCAACTGGAAGACCCCGTATACTCCAAAATACTCATGTATTTCGACATCATATTCTACGAAGTCAACCAGGGTTACGCTGCCGACTTCATGCCATGGCTCAACCCGATGCTCATGAACAATATGAAGAAAATGAGGAAGTTAGGAAAGATCATAAGAGAATTCATGGATGAGCGAGTCGTTAGTAATGGAGGGCAGGAAGGAGATCTCCTACACATGCTTTTGGAAAGCGTCGAATCTGGAAAAATGAACAGAGAGAATGCCATGTTTGCTCTGGAAGACATAATCGGAGGCCATACTGCCATCGCTAATCTCATCATTAAGATCCTCGGTTTTATTTCAAATCAACCTGAGGTTCAGAAAAAAATGCAAGAAGAAGTGGACGCAGTAACCTGTGGCAAGAATATTAAGTTGGAAGATAGGCTAATGATGCCGTACACAGAGGCAGTGATATTGGAATCCATCAGACACATTTGTTCCCCAATCGTCCCTCATGTGGCCAGTCAAGACACTACTGTCAACGATTATCACGTAGAAAAAGGGACACTGATCTTCCTCAACAATTACACACTCAACATGAGTCCTGAACTATGGACTGAACCTGAAAAGTTTTCTCCAGAAAGATTCCTGACAGAAGACGGAAGATTAATAAAACCAGAACACTTCCTGCCGTTCGGAGGTGGGAGGCGATCCTGCATGGGCTACAAGATGACCCAATATGTTTCATTCTCAGTTTTAGCAACAATGATGCAAAAATATTCAATTGCGCCTCATCCCACAAATGGCAAAGTTCCTCGCGGTGACCTTGCTCTTCCTTTCGACACCCTCAAGTTCATTTTTAACCCACGA	
>Nvir_CYP306A1
ATGGCTATGCCGTTGGTAGCAATTCATTTCGACAATTCCATCTCCTTCGATTATTTTGTGGAGCTATTCCAAGAACTGAAGACCCTACTCGTGAATTATGTTACAGCAAACTTATTTTTGTCTACAAAGTACCTGTTCGATTTTTTAGACAACTTCAACCTTCAGGACCTCAGCGAAATTCTGATTGCGTCATTAGTGCTATTATGCGTTACCGTGTTCTTCTACTACCTCTGGAGGACGCGTGGCATGCCACCCGGCCCTTGGGGTTTGCCACTCGTCGGATACCTTCCTTGGATAGACAAGGACAAGCCCTACGTGTCGATGATGGAACTGTACCAGGATTATGGTGGTATATGTACTATCCGGCTTGGCGAAGTGGTGGCAATCGTAGTCTCTGAGCCTCACTACGTCAAGGAAGCCTTGAGTCAAGAATCGCTCACTGGAAGAGCGCCACTCTGGCTCACTCACGGGCTCATGAACAACAACGGTCTAATCGCTGTGGAGGGTCCTAAGTGGCGCGAACAGAGGAAATTCGTCATCAACTGCTTGAAAAATTTAGGAGCCGTCAAAGTAGGCGAGAAAAGGGCAGTGATGGAAAAAAGAATCCTAGGTGGCATCAGGATTACTTTCCAGATGATCGACGAACGAAGAGAGGATGGCCCATTCGACCCTAAGCAGATCCTCTCTCACACGATAGGCAACATCATGAACACCATCGTCTTCGGGAAATCGTTCGACTTGGACGACCATACCTGGGTTTGGCTGCAGCACATGGCTGAGGAAGGAGTGAAGCTGGTTGGAGTCGCTGGTCCTCTTAACTTCATGCCTTACCTCAGGATTCTGCCACAATACAGAAAGTTGTTAGACTTCATTAAAAACGGACAGAAGCGAACCCACGACGTGTACAGGAGCATCGCCAACGAGCAGAGGACGAAGGATAACATCCTTAGCTATTACTTGGAAGCGATAGCGAGCGGCAAGGGAGAGTACTTCGACGAAACTCAGATGCTCCACCTCCTAGCCGACATGTTCGGAGCCGGCGTGGATTCGACTCTGGCCACCTATAGGTGGGTCCTCCTGTACCTAGCGTTGCACCCCGAAGTACAGGAACGTGTCTATGAAGAAGTTTCATCCGTGATCGGGAAAGGAAAGGAACCTAACATGGATCATTTCTCGATGTGTCCTTACACCGAGGCCACCATCCTGGAGACGATGAGGATAAGACCTGTTGTTCCTCTAGGTATACCTCACGGTGCTACGAAAGATACCCAGATAGCAGGGTTCAGGGTACCGGAAGGGACCATGATTATTGTAAACCAGTGGACTTTGCACCATAACCCAAAATATTGGATCAATCCTGAAGAGTTTGAACCAAAGCGTTTCATCGATTCGGATGGCTGTGTCAGAAGAAAGGACAGTTTCAACCCCTTCCAAACTGGTAAGAGGTCCTGCTTCGGAGAGGAGCTTGCCAAAATGGTCCTCTTCCTCTTCACCAGCTCGATGGTGCTGCGGTACCGGCTGCAACTGGAAGGATCCTCTTCGGCAGGTCTGGGGGGAGAGTGCGGCATCACCCTCTCTCCGGGACAGCACTCCATTTCCTTCGTCCTCCGACAG	
>Nvir_CYP305L1
ATGAGCTTGCTAGTGTTTATTTCAGTTATTGTTTTGATAGTACTTTTTTATTATAATTTAAAAAGTGTGAAGTACCCTCCAGGTCCAATTGCTCTTCCATATTTTGGGAACATATTTACTATAAAAAAATTAAGTAAGAAGTTTAACGGTCTCCAGGGCGCATTTATTGAACTGAGTAAACAATATCGGACCGATGTTCTCTCTGTTTCCATGTCAGGTGAATATTCAGTTGTCGTACAGGGTAAAGAATTAATAGATGAAGTTCTTAGAGGAGATGAATTTCAAGGAAGGCCGAACAACTTTTTCATAAAGCTGCGATCAATGGGAGCAAGAAGAGGAATAACGATGACGGACGGCCCACTGTGGAAGGAACAAAGAGCATTTGCTTTCAAACATTTGCACGAGCATGGGCTAGGAACCCAAAAAATGGATGATATGCTACAAAGACAATTACAGGAAATGCTGTCTAAACTGAATGAAGGTGTATTGAGCAACCTTGTTTTGAAACAATATGTTTCTAAATGTGTATTGAATGTATTATGGGAAATGGTTACTGGATCTTCATTTCAAGACGAGGAAACAATGACATCCTTGATATCCCTGATGGAAGCACGTTCGAAGGCGTTTGACATCAGTGGTGGTCTCCTTTCGCAGTTCCCATGGATTCGATACATATTTCCTAAGTATTCTGGCTATAATTTGATTCAAACTTTGAACAGAAAATTTAAAGAAATGATTATGGGAATAATTGAACATCATAAAAAAACCATTGTGAAAGGTCATTCACGTGACTTTATCGATGCTTTTCTTCATGAAATGAATGAAAATCCAACATCGAGCTCTTTTACTGTAGCCCTTATTATACTCCTTATGGTATGTCTAGATTTCTTCATTGGCGGTTCTCAGACTATAAGCGGCACTCTTGACTATTGTTTTCTTTATATGACGATGTATAAAGATGTACAAGAGAAAGTCCAAAAAGAACTTGATGATATATTATTACCTGGTCAATCTCCATCCAGGAATAATAAAAATAAGTGTCCATTTGTAGAAGCTGTAATATCAGAGGTTCTCAGGATATCTCCTATCATATCACTTCTTGGACCAAGGAGAACTACATGTGATACTTTTCTCAGTGGTTATTTCATACCAAAGGACACCACTGTATATCTTAATTTTAAGACTGTCCACGACAGTTCCAAACATTGGGAAGATCCGGGAAAGTTTAAACCTGAAAGATTTTTAAATGAAGAAGGAACAGTTAAACAAGAACAAACCTTGTACAACTTTGGAAGAGGTAAAAGGCGTTGTCCTGCCGAGGTTCTTGCTAGGACTGCTCTGTTTATACTATTTTCAGGTGTACTACACAATTTAAAACTAGAACCTGCCGATGAGAAAGATCCACTTTCATTGAGGCAGGTTCCAGGAATAACTACATCTGCTGCAGAGTATTATATTAAACTTACTAGAAGACATAAA	
>Nvir_CYP15A1
CACTTGAAATCCTTTGGACTAAATAGGAGTATAATGGAAGGCAGGATAAGCGGCGAAGCCGAAGATCTTGTCCAACATATCCTTAAGAACCAGAAGGATGGCGTGGTCTTTTCAGAAATTGTTGAAATAAGCGTAATGAACATTCTTTGGTCTATTGTTGCTGGCGGGAGGTTTCAGTTGGACGACAAAAAAGCACGAGTTTTGATAGATCATATCCACACCAGCTTTCGCCTGCAAGATATGTCAGGAGGCATACTTAATCAAATGCCGTTTCTTAGATTCATTTGTCCAGAACTGACGTCGTTCAATAAGCTCAAGGATGTTCTTGGCAACCTCACAACGTTTGTAAAGCAAATAATTGATGAACACCGGGAAACAGTATCGAGTTATGAAAACAGAGACTTGGTTGATGCATTTTTAAATGAAATGAAGAAACACGAAGCCAGTAAAAGTACTTTTACAGAGAAACAGCTCATAATTCTTCTTCTTGATCTCTTCCTGGCCGGACCAGAAACAACTTCGGCGACCCTAGGATTCGCAATTCTCCACCTTCTTCATTATCCTCACATCCAGAACAATCTGCACAACGAGTTGGATACGGTGATCGGGAAAGGAAAACGGCCATGTATGAAGGATAAGCCTAACCTGGTCTACATGGAAGCATTCACGATGGAGCTCCTCAGGAGCGTCAATGTAACTCCAACGACAGTGTCTCATCGTGCCAAAGAGGACGCTGAAGTGATGGGCTACATAATTCCAAAGGACACAATAGTTTTGGCAAATTTATATAGTTTGCACATGAACAAGGAC	
>Nvir_CYP6LV15
AAAGATTTAGTAGGTCGACTTATGACAGATATTATTTGCAGCTGTGCTTTTGGACTTGATATCAATACAATCAAAGAGCCAAATCACAAGCTAAGACAAATTGGAGCCCAACTTTTTAAAATGAAGTTTATCCATAAAGTCTTAATAGCAGTTATACAAGCTATGCCAAAAGTTGCCAGCAAAATTGAAGCCAGGTTCACTCCTAAAGAAACAGAAGATTATGTTGTAAAACTTGTACAAGACACAATAGAGTACAGAGAAAAAAATAATATTAAAAGAAATGATTTCCTAGATTTATTAATTCAGCTGAAGAATAAAGGGACAGTAGGAGATGATTTGAAAGATGAAATAGAAGATCAAAAGTGTCAGCCATTT	
>Nvir_CYP3092D2
ATGAGACTTAATAATGTCTTGGCTAATTTACATCGCAATAGCAGTCTTCTCTTTGTTGGCGCTGGCTTACTACAAGATCAAGAAGATGTTTAGGTATTACAAAGACAGGAACATTCCTTATGTTGAACCAACGTTCCCTCTAGGAAGTGAGCCACAAGGCATTTTGTTTAGAATACACATCGCTCATAGTTGGGATAAAATATATAAACAACTGGAAGGCAAACCTCTGGGCGGTTTTTTCCAGACTGTTCTTCCTTTTCTCATGGTACGTGATCCAGAGTACGTACACCAAGTACTCATTTCCTCGTTTGACCACTTCTTCGACAGGAACTTCGAGATTGATGAGGAAGTCAATCCACTTGACGCTCATTTATTCTTCTTGAGAGGAAACAGATGGCGGTACCTCAGGAATAAATTGAGCCCCATCTTTAGCGGTGGTAAACTCCGGTGGATGTTTGAAGAAATGGAGAAATGTGGAGATGTCTTTGCTGAATGCTTCGATAAACTGGCAGATGGAAAGGACCGAGACGTTCTAGATGAGCTAGCAAGATATGCTACAGATGTTATAGGATCTTGTGCTTTTGGACTTGAAGGCGACAGTTTAAAAAACCCAAACTCACCGATGAGACAAATGGGTAAAGACCTCTTCGACACTTCATCGATTAATCGGACCCAAATAACTTTCCTTCTGAGATTTTCTGTGCCTCGTCTACTCCTGTGGTTCAAAGTACGATCTTTACCTTCCGCTATCGAGGAGTACTTCTGTTCAACCATTAGTAGTGTATTAGAACGGAGGAGGAAAACAGGGTTAAAACGAAGAGATTTCGTGCAGCTCCTACTTCAGTTAAAGGAAAAGGATGTTGTGAACATTGATGCTAACGATGTTGAT	
>Nvir_CYP3226-2
TGGAGAAACCATGGAATACCCGGTCCTAAGCCAACCCTGGTCCTGGGCAACATGGGCGACCTGTATTACCACAAGACCTCAGAGCTTCACTTAATCGACAATTGGTACCAAGAGTTCAAAAATGAACCTTACATCGGCTACTACAATTTGTGGAAACCTACGCTTCTCGTAATGGATCCTCAACTTATCAAGGCGTTGATCGAAGCCGATTTCGACCACTTTACGGACCGTCCTATGAATTGTGGAAATTCAAAGAATGACGCCATCATGCATTCTATATTTAACATGAGAGGGACCTTATGGAAGTTGAAACGACACATCTTTTCGACACTTTTTTCACCGAAGAAGTTGAAAGAATACTCCGAAGTCCTGAATCATTACGGATCTTCTTTGTTAGGAGAGATAGATTCCTATTCGGAACGTTGTGAAGAGATCCCATTTGAACAGATTGCGAAAAGGCATGTGGTCAGAACTCAGAGCTATATCATGTACAGCCTCGATCCGTCTCAGGACGAGGAAATATTCTCGAAACTGTCCCATCTCTCTGAGTTATTTGAACGGCCTCCGACCAACACGACACTCAAGTTCACATTTTTTACGGCAGCTCCTCGTCTGTTCAAGTTTCTGGGAGTAAGCACGTACCCTCGGGAGCTCTGGGACTTCTTTTCCAAATTCACCAAACAATTGATAGAGTCAAGAAACGGAGCGAATGTTGGCCGTGACGATTTGGTGTCTCTTGTGGCACAATTGCAGAAGGAAGAAGTTCTTGGGACTGACAGAATAGGACTTCGTGAATCTGTGGGACATATTTTCACCTTCTTCGCTACAGGTATTAATTCAAATTTAACAGCTTTGACTTACACCGTATTTCAGTTGAGTCGACATCCTGAAGTTCAAGAAAAACTTCGTAATGAAGTAGACAATGTTTTATCCGGAAATGATTATGTCTCATATGATAGTGTAATGAAGATGAAATATTTAGAAGATGTTATCAAAGAAACTTTAAGGATGTTTCCCCTAGGAGGAATTATTTTAGGAGCAGGAATATTGAAAAGAACTTGCACTATTCCATACAAAATTAATGAAAAATTTACTATTCCTAAGGGTATGGATGTTGTGTTCCCTAGTTATTCTGTTCACATGGACCCCAATTATTTTCCA	
>Nvir_CYP6LU1
TTCTTGTTCGAATCTCTGTGCGCGGACCTTCTCCTCGTGGTCCTAACACTCCTCTTCGTCTTGTACAGGTTCTCGACGTCCACCTATGGCTACTGGGCAGAACGGCAAGTTCCCTTCGTACCTCCTGTACCACTCTTCGGGAACTCGCTCACGACAGCCCTCGGGATCCATCCACTCGTCACGAAGCAGAAGATGAATTATGAATTCTTTGGTAACAACAGGTATGGAGGTACATATGCTTTCCGAAGGCCGACATTCTTCATCAAAGATCCCGAACTTGTCGAACAGGTTCTAATAAAAGATTTCTCGACATTCTACAATCGAGGATTGAAAGTAGACACAAAATTAGATCCTCTATCAAATCACCTCGTGAACTTGGAGGATTCCCGGTGGAAGAACCTGAGAAACAAGCTGACTCCAGCATTCAGTTCAAGTAAGATGAAGATCATCCATGAGCAGTTATTAGAATGCTCTGATCAATTGGTTGAGTGCTTATCAGTCTACGAACAGACAGGACAACCTTTCGACACAAAAGCTATCATGGCTAAATTCACAGTATTCGTTATTGGATCCATTGCATTCGGTCTGTCATTGAGTACTCTCACTGACCCAGAATGTGAGTTCTGCAAAATGGGAGATAAAATGTTCAAACCTACTTTCAAGGGAAGGCTGCGATTTGCACTGCGTAGCCAGTTCCCAACGCTGATGCGTCTCTTCAACTGGAAGGGATTGTCAAAGGAAACTGAAAATTTTTTTTTCAATTTGGTTAAAAGCACAGTTGATTACCGAGAAAAGAATAACATCCAACGCAATGATTTTCTTCAGATTTTAATGGAACTTAGGAAGCAAGATCAACAAAACAATGGAAAGGATGACATGAAATTTGATGAAGAATTGATGACAGCCAATGCATTCGTCTTTTTCTTGGCTGGGTATGACACCACTGCTACTACCATCAGTTTTATGCTATTTGAGCTAGCACAAAATAGTGAAATACAGGAACAAGCATACAATGAGATACAAGAGAAAATAAAAAAATATAATGGTGTTCCTACTTACGAAGCAGTTAAAGAAATGACGTTCCTTGACAAAGTATTATCAGAAACTTTACGAAGGTATCCACCAGCTTCAGCAATCGTACGACAAGCCAGGTCACCCTATCAAGTTCCTGATAGTTCTTTAGTACTACCAAAGGGGTCAATGGTTTATATTCCTATCTACTCTCTCCAACACGATCCTAAATATTATACTGATCCAGAAAAATTTGATCCTAGTAGGTTCGATGATGAAAGTAGAATAGTAAAAGGAACATACCTTCCATTTGGAGATGGACCAAGGATCTGCATAGGACAGAGACTAGCTAAAGTTGAAGTTAAAGTTGCAGTAATAAAAATTTTGATGAGATATAAAATTTCAGTCAATGATAAAACCATAAGGCCACTGAAGTATCATCCCAAGACTTTGTTTTTGACACCTATTGGAGGATTATGGCTTAATCTTACACGAAGGATT	
>Nvir_CYP3092E3
TTTTTTTTGGCTGGTTTTGAAACTACCTCTACGACATTATATTTCACATTTTATTTCCTGGCAAAACATCCGGAAATTCAAGAGAGGGCGAGAAAAGAGGTGTTACAGGTCAAAGCAAAATATGGTCAATTCACATTTGATTCCTTAAAGGAGTTAAAATTCCTGAATAACTGCATTGCAGAGACATTGAGGATATTTCCATCTGTGCCTGTCCTAAACCGAGAATGTATGAAGGATTACACCTTACCTGATGGAACTGTCATTGAGAAAGGACTGAATGTCCTAATACCAACTTTGTCATTACACCGTGATCCCAAATATTTTCCAGATCCTTTAGAATTTAAACCTGATAGGTTTGAAAATCCACCAATCAGAGGAACCTACTTACCTTTTGGAGATGGACCAAGAATTTGCATTGGTAAACGATTTGCCGAAGCTGTTATGTCTAGTTTGTTGGCAAGGTCATTAGAAAAATACAGGTTCGAATTAAGTCCTATGAATAAATGTACTGATAATCTGAAGCTGAATCCTAAAGTTATTACTTCCTCTCCTCTTCATGGACTTGTGTTAAGAATTCATAAACTAAATGACAGTAAT	
>Nvir_CYP6LV20
TACAAGTGGTGGACGTCTGTCTACTCTGTCTGGGACAGGAGGGGTGTCCAAAACGTACCGGCTCGGACTCCACTAGGAAGTGATGGAAGATTCACCCTGCTCACTAAGTATCAAGGATACACGTTAAACGAGATGTACCAGAAGTTCTCTTCTCCCTATTTCGGAATTTACTTGATAAGGAGCCCTTTCTTGGTCATCAAGAACCCAGAAATCATCAGCATAATTTTGACCAAGGAGTTCTCTCACTTCAGGAACAGGCAATTTCTTAAAATACACCAGAACGACTTCATCTTCCAACACCTGTTCAACCTCGGAGATGATAAATGGAAGACTACCAGAGGGAAAATGCAATCAACCTTTTCCAGTTCGAAATTGAGGACCATGTTCCCACTTTTCGTAAAGTGTACGGAGAACTTGATGTCGGCCCTCCTGGAGAAGGAAGGCGATACCATCAACATGAAGCAGACCCTGGCCTCTTTCACGACGGATCTCACCTGCAAGACACTCTTCGGCCTGGAAGCCGACACCAACTGCGACAGCGAAGTCACCAGGATCGGCAAAATAGCGACAGACTTCAATTTGATGATTCTGCTCAAAATCGCTGTCAAGTTGGCCTTTCCTGAAATAGCACAGAACATTCCCATCAAGGTATTTTCTACTGACATTGATAAGTTCTTTTTGAAACTCGTCACAGAAATTGTTGACTACAGGGAAAAAAATAATGTGAAAGTGCACGACTTCATGGATCTATTGATTCAATTGAAAAATAGGAGTAAGAATGGCGAAGAAAAAAAGTTTGAAAATGGAAATATTAATATCCAATCCCAAGATATAACGCTAGAAGTAATGGCTGCCCAGTGTTTCTTCTTATTCAATGCTGGTTTTGAAAATTCAAGTTCGATACAAACTTATTGTTTGTATGAATTGGCATTAAAACCTGAAATACAAAAAACTCTTCAAGATGAAATTGACAAATGTTTGAAAAAACATGGCGAAATGACATATGAAGCTCTAAAAGAAATGAATTACCTAAATATGGTTATATCAGAAACAATGAGAAAATACCCAATACTTCCCTTCGTTACTAGGGTGTGCACGTCTCCACTAACCTTCCCGGATGGATTCCAAGTTGAGAAGGGTGACCAGATGATATTACCTACTTGGTCCCTACAACACGATCCTCAGTATTTTCCAGATCCTGAAAAATTCGACCCAGAAAGATTTTCTGAACAAAATAAAGACTCGATAGTTCCATATACCTATTTGCCATTCGGCGAAGGACCTAGAATGTGTTTAGGAATGCGATTTGGTCAGCTCCAGATGAAAGTTGGACTCGTTTCCATTTTAAGGAAATACAACGTAGAACCAACCAAAGACACAGAGATTCCTTTAACTCTTAAAGCACGTGCATTTTCCACTTTACCTGATAAAGGTGTCAATTTGAAGCTTGTATGCAGATCG	
>Nvir_CYP6LV14
TATAGTTACTGGAAGAAAAGGGGAATACCATTTTACCCAGCTGAATTCCCTTATGGTAGTGATCCGAATTTAGTTCAATTAAAAAAATTTAAAGGATACACTATTGATAAGATGTATCATGAATTTGCTGCATATCCAATGTTTGGAATTTTTGTTCTAAAGAAACCTATGCTGATTGTAAAAGATCCAGAATTGGTTCAGCTAGTTTTGACAAAAGAGTTTTCACACTTCAGAGACAGGCGCATTCTTAAAATATCTGAAAAAGATGTATTAAATCATCATTTATTCTATCTTCAAGGTGAAAAGTGGAGAGATTTAAGAATGAAACTTACTCCCACATTTACTAGTGGGAAATTGAAAGCTATGTTTCCTCTTTTTATCAGTTGTGCTGAGAGCTTCAGCTCCCTTTTGTTATCAAAATCTGATTCAAAAATTGATATAAAAGAACTAATGAGTCGTTTCACAGCAGATGTTATCTGTAGCTGCGCGTTTGGCTTGGAATTAGATGTTATAAACCATCCAGATAGCAAACTTAGAATGATTGGGATAGAAAAAATTAAATTACAATTTCTACAAAAATTAAAGATGGCTGCCACTATATTATTCCCAGCATTATCAACATTATTAAATATGAGGTTCACTTCCTTAGAGGACGAAAAATATATCCTAAATCTGGTTAAGAAGATTGTAGAGCAACGAGAAAAAAATGGGATTGTGAGAAATGACTTCATAGATCTTTTAATGCAATCAAAGAATAAAGGAAATCAAGGAGATAATGAACAAGAATTTGAAAAAACATTCGAAATTACACTGGAACTGATGGCAGCCCAGTGTTATGTATTTTTTCTTGCTGGGTTTGAAACCTCAAGTTCACTTCAAAGTTTCTGCCTCTATGAGCTAGCTCTCCACCAAGATATTCAATCAAGATTAATTAAAGAAATAAATGAAAAA	
>Nvir_CYP3225A2
GCAAATTTGACCGCAGTCAGGTTTAAAGAGATCATTCCTACCATACATAGGGTAGCTGAAAGTATGGTCAATTACGTCAGAGAAAAGAAGATGGAACCAATCACGGCACAGAAACTTTCGTTTATGTATACAGTGGACAATGCATGTTCATGCGGATTCGGCATTGAACCTAGTGCATTTACCGACACGGAAAACAATTTTATCAAGTATGCCAATTCGGATAAATTGTTCAATCCTTCACCGTTGACGATGTACTGTCACTTATTTATACCTGCGATGACCAGCGTTCTCAAGCTAAGAATTTTGTCAGAAGAAGCTGGAGATTTCTTTGATTCATTTGTCAAAAAAATGATCGAGTACAGAACCAGCTCGAACGTAACAAAGAACGACTTGATCAACCATATTATGAAAATTAACCAAAAATTGAAAGAAGAAAATAAACCAGCTTATACGAATCTAGAGTTGGCAGGGCACTGTATGACATTTTACGTGGATAGTACCGCAACTTCTGCGAGCCAACTGACATTTTTTCTCTTCGACTTGGCTGACAATCCGCAAGTCCAAGAAAAATTGCGAAAAGAAATTTCTTCAATTTCCNAATGTCCATCAGATTTTGATATAGAAAAAATTAATTCCATTAATTATTTAAATATGGCAATTAACGAAAGCATAAGGATACACACTCAAGCTACCTGGATATCCCGGACTTGTACACAGGACTCTGTCATCGCAAATACACCAATACCTAAAGGCACTAAAGTCTTTGTTCCGATCGGGCAATTCCACAAAGACCCGGAGTACTTTCCCGATCCTAATAAATTCGATCCAGAAAGATTTTCCGAAGAGAACAAGGACTCAATTCCCAAATACACCTTTCTTCCTTTTGGAGAGGGACCAAGAATATGTGTTGGTTTCAAATTTGCTTTACTGCAGATAAAGTTGGCAGTTATATTCCTGCTTCTAAACTTCACGATTCTCCCTTCCAACCAGGAAGGAAAAGAGGATATTGTCATAGATAACACCGCCTTTGTCACTCCAGGATCAAGTTCCAAGCTGAAATTCAAACCG	
>Nvir_CYP395R1
AAATGGGCTGAGGAACGAAACAAGTTTTGGTCCAAACGTAACATAAATTTTCTAAAGCCAAAATTGTTTATTGGAAACCTTTATGAAGTGTTATGGGGACGCAAAAATATGTCGGAAGCTCATCAAGCAGTGTATAATGCCTTTCCATTGGATGATGTAGTTGGCTTCTATGACTTTGTGTTCCCTCGTTTAATTATCCGCAATCCAGAATTGGTGGAGAAAGTTCTGAAAAATGACTTTTCCCATTTTGTAGACAGAGCAGCACCTGCTAAACATGTAAAAGATCCTTTGTCATTGAATTTGTTTAGTATGTGTGGAAACCAGTGGAGATTATACAGGCAAAAACTAAGCCCTGGTTTTACAACTGGTAAGCTAAAGAATATGTTTGATCCTTTATCAATATGTGGAAAAAACATGTTATCACTTATGGAATCTCATGTTGGAAAAGAAGCAGATATGAAAGAAATCATGGAATTATTTTCAATGGATGTAATAGGATCGTGTGCATTTGGAATTGATCCTGGAGTGACACAAAACCCAAATTCAAGTTTCAGAACCATGGGACAAAAAATATTTGAATTTAGTGCAGTCCAGCAATTTCGATTTGCTGTGTTATCTCTGCTTCCAAATTTAGCGTCAAAATTGAACTTTTCATTTTTCAAACCTGAAGTAGTAAAATATTATTGCGATATAATTCTTAATACTCTTGAATTCAGAAAAAAACATGAAATTGAAAGAAATGATTTTATTCAAATGATGTTGCAACTACGATCCAAAGGCAAGATAGATTCGCAGCCAAGTGATCTTGCTGAAGATGATCTTAAAACTAATAAATCAGTTGAAGCAGAAGATAAGGATTTTCAAATTACCGACGAGTTACTCATTGGTACTGCTTTTGGTTTCTTATCGGCTGGATTTCATACAACATCGTCAGCACTTACGTATGCTCTGTATGAATTATCCAAAAACCCTGAAGCATTAGAAAAAACTCGGAGGGAAATAAAAGAACAAGTAGCAGTACATGGGAATATTAATTATGATTCTCTCAAGTGCATGACTTATTTAGAAAAAGTTCTTAAAGAAACATTGAGACTTCATCCAGGAGCGCCTTCAACTTTCAGAGTCTGTACAAAGGAATATAAATTTCCCAATGGACTTACCTTATTACCTGGAGATTCAATCATTATACCTATTTATGCCTTGCAAAGAGATCCTAATAACTTTCCCGACCCTCTCAGTTTCAATCCTGATAGATTTGATGAACCACCAGCTCCAGGAACATACCTTCCTTTTGGCGATGGCCCAAGGATATGCATAGGTTTGAGATTTGCTATGATGGAAATGAAGTTCGCTCTTTCCACACTGCTGTTGAATTATAACATTCAATTAAGTAAATCAACTGAAACCCCTGTCAAAATGTCTCCAAGGGGATTTTTGAACATACCTTTGAATGAAGTAAAATTTAAAATA	
>Nvir_CYP3226A1
ATGTTGGGGCTTATAACATCCTTAATATGCCTCGTGTTTGTAGCAGCGTACATATTTTTGAAAAGACGCTACAGTTACTGGAAGAAGCTTGGAGTCCCAGGACCAGAACCAACAATGATTATTGGCAACTTGAAAGATTTATTGAGCCTCAAGTTCTCGGAGCCGGACATGATGCACGAGTGGTACAAGAAGTACAGAAACGAGCCCTACATAGGATATTACAAATTCTGGAAGCCGACATTGTTCGTTATCGATCCAGAACTGGTCAAAGCTATTACTGAAACCGATTGTAATCATTTCATAGATCGTCCAACATTTATCACTAGTGCAGAAAGCGACGCTGTTTTGGATTCCTTATTCAACATGAGTGGGGCGCGATGGAAAGCAAAACGGCAGTTATTTGCAAAATTATTCAATCCGAAACAATTGAGGGAACTATCGAACTTATTGGAGGGACTCAACGATTCTTTGGTGAATCAGTTCGAAGAACAGCGCAAGTTGGGCAATGAGGTTGATATGATCGTGGTAATGGAACGACATATTTTAAAACTCATCACTGCCTTTTTATACAGCATTGATACGTCCCAGAATCTAGATAGGCAATCCAAGTTATCGGAATTATCTGAAAACTTCGCCCGTCCTTCTAGCTCTACCGTACGCAAATTTATTTTCTACGAAGTTTTTCCAAGACTCCACATTAAATTCAAACGGGCAGCCTTTCCTCGTTTCTTTTGGGACTTTTTTTCTGCTTTCACTAATGATCTCTTCAGCACGAGAAATAACACGAAAATAGATCGTGATGATTTGGTCACTCTTATTGAAAAAACGCAACAAGAAGGAATTCCAGAAAGTGACAGAATTGGACACCATGAAGCTGTCGGCCATGTGTTCGGTTTCTTCATTGCAGGCCATCACACGACGATGACTTCTGTGAGCCACATTATTTATCAGTTAAGTCTTCACCCCCAGATCCAGGAGAAACTTCGAACAGAAGTTGACAGTGTCCTCAAAGGCAAAGATACTATTAATTACGATTCTACAAGGGAGATGAATTATCTAGAAGCAGTTATTAACGAATCGTTACGTTTGTTTCCGTTACTGGGAGTTTTAAAGAGAGGTTGTACTAAAACGTATAAGGTTAATGACAAGCTGACCATACCCAAGGGCATGGAAGTCATCCTACCTGCTCGTTCTCTTCATACAGATCCTAAATATTTTCCAGAACCAGAAAAATTCATACCGGAAAGATTTTTCGATCCAGAAACACCACAAGCTCTTTTAATGTCATTCGGTAAAGGACCAAGAATGTGTATAGGAAAAAGGTTTGCATACATTGCGATGAAGATTATAATAGCGAAAATAATCTCAGAATATATAATCTTACCAGGTACTAAGACGAGGAATCCTGTGGTGTTTGACAACAGCACTTATTTCATTACCGTCCACCCTGTCGACGGGCTACATATCAAGCTAGAGAAGAGAATAAAA	
>Nvir_CYP6LT2
AAATGTACTTTATTTTGGAACTAGTTAAAAATGATTTCTTTGTTTGGTTCACGATTATCACAAGTGTTTTATACTTCCTCCTAACCAAAAATCATGGTTACTGGGCTTCACGAAATGTTAAATTCATTCGTCCGCTTCCGCTCTTCGGAAATTCTTTCTCAACAGCCTTAAGTGTTGCCCCTAGTTTCAAAGTACAACAAGAACAATATAATTACTTAAAAAATCAAAGGTATGGAGGGCTTTTGAGCTTCTGGAAACCTCAATTGATGATTCTTGATCCACAACTTATTGAACACATTATGGTAAAAGATTTCTCGTATTTCACGGACCGTGAGGTGAATGCTGATGTCAAAACGAATCCTTTGGCAAAGCACTTGGCCTACGAAAACGGAAACGATTGGAAAATTCTTAGATCCAAACTCACTCCTGTCTTCAGCTCTGGCAAACTGAAGACAATGATACAACAAATAATGGAATGTTCAGATGCTTGTGTTGAACACCTTGCTGAAAATGTAGCTACTGGAAAGCCTTTGGAGGTAAGGGAGAAGATGGCTGGCTTCACAATGGATGTCATTGGATCTTGTGCGTTCGGTTTAAACATAAACGCTATAAATGATCCTAATTCAAAATTCAAAAAAATAGGCCAAATGATGTTTGTAGCATCGAGGAAGGCCAAGCTACGCCGAGCATTGAGGGCGGACTTCGGCTTTTTGCTCAGATTTTTTCGCTGGAGACGTTTGTCAAGTGACTTCGGCGCCTTTTTTGTAAACAGTGTAATGAGCGTCATGAAATACCGAGAAGAAAACAATGTTCACAGAAATGACTTTATTCAACTGATGATGGAAGTAAGAAAGGAGGAAGAGAAGCAATTTAAGGATGGCACTGTTTCGAAAATTGTAATGGATGACAATACAATAACTTCAAACGCTTTTGTTTTCCTTTTGGCTGGATACGAAACAACTGCGAATACATTAGGCTATGTACTTTACGAGCTTTCTACTAATCCTCAAATACAAGAAAAGGTTTATAAAGAAGTAGAAGAGGTCCTTAAAAAGCATAATGGAGAAATAACATGGGAAGCGTTGAATGGAATGAAGTATGTTGAAATGGTGATATCAGAGACACTAAGAAAACACCCACTTGCCATATCTGTAGATCGCCAATCAGTAAAGCCTTACAAAATT	
>Nvir_CYP6LV11
GAGCTTGAGGACTATATAGTAAATCTTGTAGAAAACACATTGGAGTACAGAGAAAAGAATAATATTAAAAGAAACGATTTCCTAGATTTATTAATTGAGCTTAAGAATAAAGGAACACTTGGAGAAGACATGAGAGATGAGATAGAAGAACAAAAATGTCAACCATTTGAATTTAATAATGGTTTGATGGCTGCACAGTGCTTTGTTTTCTTGTTTGCTGGTTTTGAAACTTCAAGTTCTGTACAGAGTTTTTGCCTCTATGAATTAGCAATCAACCAAGATATTCAGGCCAGAGTAAAGAAGGAAATTAATGAAATAATTGAGAAACATGGAGGACTAACATATCAAGCTGTGAAAGAAATGGAGTACTTAGATATGGTCATTTCAGAAACAATGAGAAAGTATCCAACTTTGTGGTTCTTACTGAGGTACTGCACTAAATCTATCAGTACTCCATATAATTATGAAATAGAGGCAGGTGACACTATTGTAATTCCTGTTTGGTCTTTACACCATGATCCAGAG	
>Nvir_CYP3225B3
AACTGGTGGGCTCATGGCTACTGGAAAAGAAGGAATGTATATTCTCTACCAACAGAATTTATATTTGGAAATATTAGGGAAATAATAATGAATCCAAAAGTGATGGGCATCATATTTCGTAATTTTTATGAAAAATACAAACAACATAAAATGGTTGGTTTCTACTGTTTTTATAAGCCAATGCTTTTTGTGAGAGATCCAGAAATTATAAAAAGAATTTTAGCAACAGATTTTAACTGCTTTAGTAATAATGGTTTTACAGTGGACAAGAATATCGACCCTTTTATCGGGTATAATCCATTCACAGCAAAGACCATACCTTTGTGGAAAGAACTGAGAAGCATTCAAGCTACAAACCTGACTGCATTAAAATTAAAGGAAGTGGTTCCTGGTATAGTCAAAATAGGAGAATTCATGAATGAATTCATCAAAAATAAGAAAAACCAACCCATTTCTGTGTTCGACATCACGACACGTGCAGCAATTGACTCAGCTATTCTTTTTGGTTTTGGAATAGAACCAAAGTCATTTACAGATTCTGAATTTAGTTTCATGAAATATGGTACTGTTGAACACCTTTTTTCTACTAACTATATGAACACGATTTCTAGCTTTTTTCTTCCTTCTTTAAGCAAAATATTTAATAGCAGAATTACTTCTAAGGCAGCAGAAGATTTTTTCATATCTATGACTAAAACAAATATTGAACATCGAAAGACTACTAAAATTACACGAGGTGATCTATTTGATACAATATTGAAGCTAAATAAAAAGAAGTTGGAGCAAGGCGATAAAGCTTACTCAAACTTGGAAATGTCAGCTCATTGTGCAACATTTTATCTTGATGCCACAGTTACATCTGCAACGGTAAGCACATTTTTATTGTTGGAGTTAGCGACCCACCAAGATATTCAAGAAAAACTTAGAAGAGAAATCTTCTTGGTTGGAAAGAAACCAGAAGATTTTGACTTTGATAAAATAAATGGAATCCCTTATTTACAAATGGTGTTTGATGAATCGATCAGAATCCACTCCCCAGTAACAGTGTTGACTCGCTCCTGTACTAAGGATACAGTGATAGAAGATGTGAAAATTTCCAAAGGAACTAAAGTATTTATTTCCTCTTTAGCTCTTCATTACGATCCAGAATATTATCCTGAACCAGAAAAATTTGACCCAGAAAGATTCTCTGAAAATAATAAGGAGTCAATGACAAAATACACATTCCTACCTTTTGGTGAAGGGCCGCGAATCTGTGTTGGTCTGAAATATGGTAACCTATTTGTAAAAACTTTAATTGCGTTTATTCTCCTGAAGTACAGAATATTACCAACTAATGATCAAAATAAAGTTCTACATGATTATGAAAATTTCCTGTTGGTTCCAAAATCAGATGCTACTATCAAATTTGAAGAATTA	
>Nvir_CYP3226B2
GACTACCGAGGCAATCCCTACATAGGTTTCTACAACCTGCTCAAACCTTCTCTTTTCATCATGGACCCGGAACTGATAAGGAAAGTCACTGAAGTCGACTTCAATCACTTTATTGACCATCCTTCCTTCAGCGAGCATTCTGGTAGCGACGTCATTATCTACTCCTTGTTCGCGATGAAGGACCAAGTTTGGAAGGTGAAACGACCGATATTTTCAAGGCTGTTCACGCCCAAGAAGTTGAGGGAACAAATAGAAATCTTCAATAACCGATATTCCTTGCTGAAGGAGGAAATTGAAAATAAGTCAGAACTTAGAAAAGACACGGAATTATTAAAATTCATCGGAAGATATATTCTCATTAGTTTTTCAACAATACTTTATGGTCTCGATCTAATGAAGGACGAAAAATTGTTTGAAGACTTAGAAGGGCATTCCGAGAAATTCTTTCATCCTGGATTGCACCAGGCGTTGATGTTCTTATTCTACACTGCTTCTCCGGATCTTTTCAATTTCCTGAGGATGAAGACTTTTCCGCGAGACATTTGGAAATATTTTTCTCCTTTCACGAAAGAACTTCAAGAACACAACAAAAGATTGGTAAATACGAACGGGTGTAACTTGGTATCGTTGCTCAACCAATATCAAGACTCCGAGCCTGCCTCAGCTATAGACCATCCGGAGGCTGTAGGTCATATTTTTAGCTTTTTCAGCGCCAGTAATCACACGACCATCACCACCGTCAGTTACGGTCTCTTCTTGCTCGGTCAACATCCAGAAGTTCAGGACATGCTTCGCGAAGAGGTGGATAGAGTATTGAAAGGAAATCAAAATATCACCTCTGAAAATATAAATGATATGGTCTATTTGGATGCAGTCCTCAACGAAACCATGCGACTCTATCCGTTGCTCGGGGTTTTAAAGAGGGTTTGCACAAAGAAGTATTATGTCGACGAACTCCTAACAATTCCTGAAGGCATGGATGTCTTCATCCCTGTTCAGGCACTTCATATGGATCCTGAGTACTTCCCGGAACCGGAAAAGTTCCATCCAGAAAGATTCTTGGGTCTTGAAAAGCTGCCCTCTATCTTCATGCCATTTGGAAGAGGACCAAGAAACTGTATTGGACTCAGAATGGCTGAAATTGCCTTCAAGATAGCGGTTGCAAGATTAATATCAGATTATGTAATCTTACCCAATCCTAAATCGACTCTTCCTATCAAGTTCGATCCACGATCTCTGTTCATAACTTGTATGCCAGAGAATGGATTGTGGGTCAAGTTACAGAAACGA	
>Nvir_CYP6LV18
ATGTTGCCATTAATAATCTCCCTGGTTATTGTATCGATATTTGCCTTCTACAAATATTGGATTTCCATTTACCAGACATGGGAAAAGAGGGGCATACCGTCGGTGCCTGGCAAATTCCCGCACGGGAGTTCTTCCGAGATGGAGAAGAGGTTTCCAGGTGAAGTCATAAACGATATGTATAATGAAATGTCGAAGTATCCATATTTCGGGATGTACATGGTGAGGATTCCTTGGCTAGTAATCAGAGACCCGGAAATCATACGCCTCGTCATGACGAAGGAGTTCAACCACTTCCGGGACAGGTTCTTTCACAAGTTCCCGGAACAGGACAAGATGAGCCAGCACCTGTTCAACCTGCCGGGGGAGCAGTGGAGGGCGCTCCGGGTCAAGCTGACGCCCACCTTCACCAGCGGCAAGCTCAAGGGGATGTTCCCGCTCCTGCTGGCCTGCTCCGAGGCTCTTGAAAACTGTCTCAAGTCTATGGTTGGCTCAGAACTCAACATGAAACTCTACACCACCGGATACACGACAGACACTATTTCTAGCTGTGCCTTTGGTTTGGAACCAAACACTATTAATAATCCCGATCACGCTATCAGGAAATTATTTACCTTTTTTCAAAAAACAAATTTATTAAACAAGCTTATAATCGCTGGTGAGGGAGCATTTCAATGGCTTTCGTCGTTCGGGAGGAGAGTCCCCATAGAGGTAGAAGAGTTCCTGATTAAACTTGTTACTGATACTATCGAATACAGAGAGAAGAACGACATTAAAAGGAACGACTTCATGGACTTACTTATTCAGCTGAAGAACAAAGGGACGATTGGAGATGGTATGAAGGAAGAAATTACTGAACCTCTCGATATCAACATCGACATATTGGCAGCACAGACATTCGTATTCCTATTTGCTGGTATGGAGACCTCCAGCTCAGTGCAAAATTGGTGTCTGTATGAACTAGCTCTTCGGCAAGACCTTCAACAGAGGTTGAGGGAAGAGATCGACAGGGTATTGGAAAAGCATGGTGAAGTTTCATACCAGGCAATACAAGAGATGGATTACCTTCATATGGTGATTTCTGAAACAATGAGGAAATACCCCACTGTACCTATACTGAGAAGAGTGTGCACGACTCCATTCACCATGCCATCAGGAGACCGCATCGAAAGAGGAGACCATGTATTCATTCCGTTGTTTTCGATCCACCGAGACCCACAGCACTATCCCGATCCAGAGAAATTCGATCCTGAAAGGTTCAGTCCAGAGAACATTGGATCCATCAAGCCCTATACATACATGCCCTTTGGAGAAGGTCCTAGGATATGCATTGGGAACAGATTTGGATTAATGCAGACCAAAATGGGAATAATGACTGTGATAAGGAACTTCAAAGTGGTGCCTTGTGAAAAAACTCCAAAAACCGCAGAGCTCATGCCTATTATGGATATTACAATGCCCAAGAAAGATATTTTAATCAAACTTGTTTCGAGGGAT	
>Nvir_CYP6LV12
ATTTCAGAAACATCTAGGAAGTACCCAACAGTACCGGTCTTAAATAGGTATTGTACAAAGACTGTAACTCTGCGTTCTGGTCAAAAAATAGAGCAGGATACTATGATCATCATTCCTGTTTGGTCTTTGCACCATGATCCTCAATACTTTTCGGATCCAGATAAATTTGACCCTACACGGTTTTCACAAGAAAACAAAGACTCTATTGTTCCTTACACTTATTTGCCATTTGGGGAAGGACCTAGAATGTGTATTGGAATGAGATTTGGACTTCTCCAAACCAAGGTGGGAATTGTGACTCTCCTTCAAAAATTTAAGGTAGAACCATGTGAAAATACCAAGATCCCTCTAGTAATGGGAGGAATTTCGGCCACTACTGCATCTGATGAGCCTATTATTATTAAACTGATAAAAAGA	
>Nvir_CYP3092D1
TTTCTTTTGAGATTTTCGATTCCTCGCCTCCTAATATGGCTCAAGGTACCATCTGTACCTTCTCATGCAAAGAATTTCTTTTGTACAACTATGAGTGATGTTTTGGAATATAGGAGAAAGACTGGATTTCAACGAAAAGATTTCGTACAATTGTTACTACAATTAAAGGACAAGGAAATCGTGGAGATCAATTCAAACAATGATGTTGGCGATGAGAAAGGAAAACACGAAGAGACCGTTACTGAAAAAATCGAGATAACAGACCTTCTACTTGTGGCACAGTCATTTGTTTTCTTCGTAGCTGGGTTTGAAACGACCTCCAGGACCTTGCATTTTCTTATTCACCAACTTGCAGAACACCAGGAATTCCAAAATAGAGCAAGGAAGGAAGTTCTAGATATCAAAGCTAAACATGGACGATTTTCTTATGATGCTCTCAAGGACATGAAATTTTTGAACAAATGTATTGCAGAGACCTTGCGTATGTATCCACCGGTGGCTATGTTAAATAGGGAGTGCACTAAGAACTTTACATTTCAAGATGGTACACTTATTAAGAAAGGGGAACAAATAATTATACCAATCTATTCAATTCATCGAGATCCTAGATATTTCCCTGACCCTTTAAAGTACAACCCTGACAGATTTGAAGTTGATCCTCAAAACGGAACTTATTTACCTTTTGGCGATGGTCCTAGGATTTGCATAGGAAAAAGGTTTGCTATTGTTGAAATTAAAATCATTATGGCT	
>Nvir_CYP6LV13
GATATAAAGGAACTAGTAGGTCGTTTTACAGCAGATGTCATTAGTAGCTGTGCATTTGGCTTGGATACTGATGTTATAAACCACCCAGATAACAAGCTTAGAAATATAGGAATAGAAGGAATAAAATTAAAATTTCTAATGAAATTAAAAATAGCTATTATTAGATTATTGCCAGGATTGTCATCATTGTTACCAATTAGGTTCATTTCTGTAGAGGACGAAGATTACATCATAAAGCTCATTAAAAACATAGTGGAACAAAGAGAAAAAAATGCTATTGTAAGAAATGACTTCATAGATTTGTTAATACAATTAAAGAATAAAGGAAACCTTGGAGATGACGGACACGAATTTGAAGAACCATTTGAAATGACACTGGAATTAATTGCAGCCCAATGTTTTGTCTTTTTTATTGCTGGATTTGAGACCTCTAGTTCAGTGCAAAGTTTCTGCCTCTATGAACTGGCTCTCCACCAAGATATTCAATCAAGACTAATTAAAGAGATTGATGAAACAATAGAGAAGAATGGTTCTCTTACTTATAAGGCTGTGCAGGAAATGGAATATCTTGATATGGTCATATCAGAAACATCAAGGAAGTACCCAACTGTACCAACACTAGTTAGGCAGTGTACAAAGTCAGTAACACTTTCTGCTGGTCAAGACATAGAGAAGGATACTATGATCATTATTCCTGTTTGGTCTCTGCACCATGACTCCCAATACTTTGTGGATCCTGATAAATTTGACCCAGAAAGGTTTTCAAAAGAAAACAGAGATTCTATTGTTCCTTACACTTATCTGCCATTTGGTGAAGGTCCTAGAATGTGTATTGGTATGAGATTTGGACTACTCCAAACTAAGGTGGGAGTTGTGACTCTCCTTCGAAAGTTTCGTGTCGAGCCATGCGAAGAAACCAACATCCCTCTTGTCATTGGAGGAAATTCTGCTACCACAGCATCTGATAAACCTATTATTATTAAACTGAAAGCCAGATAT	
>Nvir_CYP3227B1
ATGTATCAGATTCCCTTAGCACTTTTTATAATCACTGCAATATGTGGCCTTCTTTACTTTTTTATTTCTGTCTGGAGTGCGATGATCTATTGGAAAGTTCGAGGAGTGAAGCACCTAGCACCTTGGCCAATAGTTGGCAACTTGGGAGCATTGTTGAGGCTTGACAAACACGTGAGCTATTACTATGATAAGATCTATCATGCGTTTCCAAACGAAAGGATGATCGGTATGTACGAATTCATGACACCGACGCTGATTCTTCGGGATCCAGAGCTCATCGAACAAGTTCTTGTCAGAGAGTTCTCAACTTTTCCAGATCATGGACCATTGTTGATAGAGGATGATAGCCTTATTAGTGAAAGCGTCTTCGCTCTTACGGGATCTGGTGCCAAGTGGAGGGCAGTGAGAAATAAGCTGCTAACAACGTTTACCACTGGAAAAATGAGAGCGATTTTCCCAGAGCTAGTTGCATCCTGCCAAGCATTGGTCGATAAACGTCCTAAAACACTCATCAAAGAGGATTTCACAGCATTCGCTGTTGAGAGCTTTATGAACAGCATGTTCGGGACTGCGATACTTCCAGCTGGAAAAGAGGAGCTAGTTCTCAACTGTAAGACAGTTTTTGAAGGAAGTCGCTACAGAATGTTTCAGCAGTATGGGCTTACCTATTTTACAAAACTGTCACAATTTTTCAATATGACGTTCATGGCTAATGAACTACACAACTATTTCTCCTCTCTCATGCATACTCTCCTTAATCAAAGATCTGAACTGGACTGCGGAAGAAATGATTACGCGCAAGTTCTTGTTGATATGAAGCGACTCAAAAAGATGGTCATTTTCAGCAGAGAAAATAGCAGAGAAAACCAAGAATTTGATATAACCGATGATTTGGTGATAGCGCAAGCATTCATGTTTTTCTTCGCTGGACTTGACACGACGACCCTTGTTATGCTGCACTTGGCGTTTGATTTATCCCAAGCGAAAGATTGTCAAGAAACGGCTCGACAAGAAGTCAGAAATGTGCTGAAAAAATACGGTGGATACTCTTGGGATTCTGTAAGGGACATGAAGTATTTAGATGCATGTATTCAAGAAACCTTACGGCTGCATCCATCCCTCCAGTTTGTAGTAAGAGTCAATGACAAACCCACAGACGTAGCAGGAGTAAAAATTGATAAAGGTACAAGAATTGTAATTCCACTCCAAACCATTCATATGGATCCGAATAATTTCAGCAAGCCTGAGAAATACGATCCTGGACGATGGTTAGATGAGAGCAAAAGGCCGAACAAATTCACGCATCTTCCATTTTCCGAAGGACCGAGAGTTTGTCTTGGTAAGAGGTTCGCGCTCATGGAAATTGCAACTCTTTTCGCTCACATTCTCGACAATTTTGAGCTGACTCTCAGCCCTGAAACAAAAGTTCCTCTGATCTATGAGCCCAATGTTTTTTTCCATTCCCCGATTTCAAAAAATCCAATTCGTGTAGATCTAATGAAAATC	
>Nvir_CYP6LU2
ATGGGACTATTCTTCCCCGGTTCAGACTTCTTGCTGGTAATAGCTGTGCTCCTCTACTTCTTGTACCGATATGCAACCTCCACATACTCGTACTGGGCAGATCGGAACGTCCCATTCATCAAGCCAGTACCACTCTTCGGTAACTTATGGCACAGAATAATAAGAAAAACTACGATGATAGATGATCAGCTAATGCAGTACGAGTTTTTCGGCGACAGTAAGTTCGGCGGAAGATTCCTCTTCCGAACGCCCAACCTGATGATCAAGGATCCGGAGGTGGTTGAACAGGTATTGATCAAAGACTTCTCAACATTCTACAATAGATCGTTGAATCCAGACCCAAAGATCAGCCCCCTCAACAAGAATCTGCTGACCCTCCAGGATGCCCAGTGGAAGAACCTCAGATCTAAGCTGACTCCGGCCTTCAGTTCTGGCAAGCTCAAGGTCATTCATCAGGAACTCATCCAATGCTGCGAGGAACTGACCAAGCATTTGTCTTCTTATGCCGATACAGGAGAGCCCCTGGAAACAAAGAAGACATTGTCGAGGTTCATCGTCTACGCTATTGGGTCAATCGCCTTTGGTCTCAAGCTGGACACTCTCAATGACCCTAACTGCGAGTTCGGGAAGGTAGCGGATTCAGTCTTCAAGATGACTTTCTTGAAGAGCCTTCTGGGGTTCTTGAGGATGGGTTTCCCTTCTCTTGGAAGACTGGTGGATGCTGTCGGTAGATTATTTGGGAAAGATGGATCTGATAATGAATCTAAAATCTTTATCATGAACGTAGTAAAAGATACTGTCGAATACAGAGAAAAAAATAACATTCAAAGGAATGATTTCCTTCAAATCATGATGGAGCTGAGAAAACAAGATGCAAACAGTAAGGATGAAATGAAATTCGATTTGGAGCTGATGGGCGCCAATGCCTTCGTGTTCCTGCTGGCTGGCTACGACACTGCGGCTGGTACGATGAGCTTTGTGCTCTACGAACTGGCTGCTCACCAAGAGATACAAGAAAGGCTCCTGGAAGAAATTGTGGAAGTGCTTAAAAGGTACTCAGGAGAACTGACCTATGAGGCAGTAAAGGAGATGAAGTATCTGGATCAAATTTTGTCAGAAACATTGAGGCTGTTCCCTCCAATACCGTCGACTTTTCGTGTCTCGAGGAGTCCATACCAAATACCTGGTACCTCTTTGCTTCTTCCAGCTGGATCTACCGTTACCGTTCCCATATACAGTCTGCATCATGACGCTAAATACTTTCCGGATCCCGAGAAGTTTGATCCTGACAGATTCGCTGAAGATTCTAAGATTGTAAAAGGGACATATCTTCCGTTTGGTGATGGCCCAAGAATTTGCATTGCTCAAAGATTTGCAAAACTAGAAATAAAGCTTGCAGTTATAAAAATGCTACTTGAATATAAATTCACTGTTAACGAAAAGACTAAAACACCATTCACTTTCGACAGAGCTTTCTTCCTCAACCCTACTGGAGGCATTTGGCTGAACTTGTCGAGAAGAACA	
>Nvir_CYP3230A1
TTCTACCTGATGGTACAAAACTACAAACGAACATCGTATTGGAAGAAAAGAAACATTGTGTATTTACCAGCGACGCCGCTGTTTAGTAAAAACATATTCGATTCGTTTCTCATCCGATACTCGCTGCTTTCTACAGTTTATAAACACGGTAAAGGAAATGTTTGTTGCGGATTTTTTCAGTTCCGAAAACCCGCCCTCTTGATCAGAAGCCCTCATGTCATAAACTTGATTCTTAATCAAGAATTCAGGATTTTCCAGAACAAGAGACAGTCGGATTACACAGAAGGGAACAAAGACCCGTTGTCACAACATCTGTTAGCACTCAACGGATACAAGTGGAAATTTCTCAGGGCTAAGCTCACGCCTACATTCACATCCGAGAAATTGAAAAGTATGTTCTCGCTGCTAGAAATCTGCGTTCAGAATTTTCTCTCTTATATCGATGAATCGAAAGACAGTCCGATAGACATCATGGAGATATGTGGAAAGTTGTCGATCGACGCCATCGCCTCTTGTGCTTTCGGATTGGAACTGCAATGCCTTAAGAATCGGAACCACGACTTTATCAAGATGGGGAAAGCGGCGTTTAGGCCAGGAAACTGGCACATGTTCAAAGCACACTTGAGAACCCTGTACCCACAGCTGTTCAAAAAGTTCAATATAAGAGCCTATGGTAAGGATGTCAATGATTTCTTCTGCTCGTTAGTTTCGGAGACGATAAGGAGAAGGAGGATGAGCGGTGAGAAACGTGTAGACTTCATATATTTACTTATGAAAATGCTAGAAGAAGATGAAGCAACTATAACGGAATTCAACAGGACATCTACAATTAAATTCACCGATGACCTGATTGCAGCTCAGGCGTTTTCATTCTTCATAGGCGGTTACGAAACCACTTCGATTACGATGTCCTGTATATTTTATGAGCTGGCTTGTCATGATGAAATAAGACAAAAAGTCCAGAATGAAATCGACTCTAACCTATCTAGTGAATCTGAAATATCTTATAATGACCTCAAGTCACTGGAATATTTAGACATGGTAATAAAAGAAGTTTTAAGACTTCACCCACCTGCGTTTTATACCCAACGTATTTGCTCCGAAGATTTCAAGATACCTGGATCGGATGTAACTATTGATAAGGACATGGAAGTTTACATTCCAATTTTGGAACTCCATAGCGACGAAGAAAACTTTCCCAGACCTTTGGAATTCATTCCAGAAAGATTCAGTCGTGAAAATAAAAGCAGAATACCTAAAGGTTCTTACTTGCCGTTTGGAGACGGACCGAGGAAATGTATTGGAATGCGTTTTTCATTGATGGAACTGAAGTTAGTAATGGCAATAACAATGCTGAAGTATGATTTTCATCTCGAAAAAAAAACTCCAGAACATATAAATCTTGAAGAATATTCAAGAATATACAAGATAAAAAACAAGATCTTTCTAAAATTTACCAAACGAGTAATTAGT	
>Nvir_CYP3231A1
ATGATTACTGCCCTTTTACTCTTCACCCTATTCTTTTTGCTGTGTTTCCAACTGACTAAAAAAAGTTTATGGAGTCAACTTCGCATTCCTGAAGTACATGGAATACCAATTGTTGGTAATCTTCTGCCAGTTGTTCTTAAAAAGAAAAGTTATTTTGAAACAATTGAGGATCTTTATAAGCTTGGTGAAGGAAAAGACTATATTGGGATTTATAATGGTACACAACCTACATTACTCATCCGAAATCCAGATCTAGTAGAAATCCTGATTAAAGAAGAAGCCAAAAACTTTGAAGACCGAGGGTTGTGCTCTGATTTGTCTGATCCATTATCTTTGAACTTATTTTTCCTCAAGGGCAAGCTGTGGAAGTGGACCAGAGCCAAACTTCGACCTGCATTTTCTAACATTAGACTGAAAACAGTTTTCAATGGCATTGAGTTATGTACTGCTGACTGCGTGAATTCATTTGGCTCATCTGTGGACATAAAAGAAGTCATGGACGAATATACATGCAATGTGATCGCAAAAAATGTTTTCTGTGTTCAGGACAATACTGGATTTATTGAAAATTCTCTTAAGGTTTTCAGTTTATCTGGATTATCAGGTATTGCTGTTTTGTTAAGGGTATTCATTCCTAATTTTGCCCTTTCAATTGGTATAAAGACTGTTCCACAGGAAATCGAAACATTTTATAGAAATGCAATTGCCAAGTCAACACGAGTTCCTGGCAGTTTCTTAGATCTCATGCTGCACTTAAAGGAGACAGAACCTGATTTCAGTGATGACCTAATGGTGGCACAGTTCTTTATATTCATCCTGGCAGGATTTGAAACAACTTCCTCAGCTTTAACATATGCTTTGTATTTGTTGTCTAAAAACCCTGACGCTCAAAATAAAGCTAGATTTGAAGCTCAAAAAGTCTTTAAAGAACATGGAAGATCAATTGATTCATTAAAAAAATTGACTTATTTGGAGAGTATTATAAATGAAACGTTAAGGCTCTATCCTTCTGTGACTGGTATGTTTCGATTAGCAGAAAAACCATTCAAGCTTCCTTGTGGTGCTGTTCTTCCACCTGGCACTGCTATATCTGTACCAATTTATTGTCTTCATAGAGATTCAAGATTTTATGAAGATCCTTTAAAGTTCATACCAGAAAGATGGGAAATGCCTCAAAAAGTTTTCTATCCATTTGGGCTCGGACCAAGATTATGTATAGGTATGAAATTTGCACTGCTTGAAATGAAAATATTTTTGTCATCAGTGATTTTGAAATACAATATTAAATTAAACTACGCAACTGTCGAACCATTATCATTCGATCCAACATCTTTCTTTTACAAAGCTATAAATCCAATACTATTAGATTTTGAAAAAACTGTG	
>Nvir_CYP395S8
ATGATTGGAATAACTATCCTCCTTTTAGCTGTAACAGTCTTAGCCTATGCTCTTAACTGGGTTTATAATAGGACTAAATATTGGGAAAGAAAAGGAATAAAGTGTTTGCCAGCTCTCCCTTTCATTGGAAATAGCTTGCCTATGATTCTAAGTAGAAGAAATTATGGTGAGCTTTTGGAGGATATTTACAATGCATTTCCTGATGAACCTGTCGTTGGATATCATGAATTCCTGACACCTCGACTCATCATTCGAGATAATGATTTGGTTCAAAAAGTATTAATAAAAGATTTTGGACATTTCGTTGACCATGGATATGAAATAGATGAAAAAAAGAATCCTTTAGATAACCAACTTTTTATGATGACTGGTAATACATGGAGGGCATTCAGGTCGAAAATGGCTCCTTTATTTACATCCGGTAAACTAAAAACCATGTATGATGTTATGACTGAAGTCGGGGATAATTTATTAGAATACCTGGATAAAAATAAGACAAATGACATTGATCTGCGTGAAGCAATGGGCTTATTTTCTATGGACATTATTGGGTCAGCTGCTTTTGGAATAAATCCAGGTGTCTTAAAAAATCCAGAATCAGAATTTAGAGCGATGGGCAACAGAATTAATGACCCTGGTTTTAAAAATCTAATGAGAATTTTATTTTTCTTTACTTTTTCAAAAATATCCAAAAAAATTGGTTTTTCTATAATACCGAGATCAGTAACAAATTATTTCTGTGGTATTATTAAAAATGCCATTGATTATAGGAAGAAAGAAAGTATTCAGAGAAACGATTTTATTCAGATGATGATGCAACTTAAGGAAAAAGGACACATTGAGCTAAAAACCTTGGATTCCTCTGATGATTATTTAAAAAATGAGCTTAATGATACCAGTAATGAAGTATTTGAAATAACTGATGATGTCTTAATGGCTCAGGCCCAATCATTTTTGATTGCTGGA	
>Nvir_CYP3227A1
TTAGCTTATGACTTAGCGCAATCGCCAGACTCTCAAAACAAAGCTCGTCAAGAAATTAAAGCTCTGTTACAAAAATATGGAGGATATTCCTGGGAGTGTGTGAAAGAAATGAAATATTTAAATTGTTGTTTAAAAGAAACACTTCGTTTACATCCTCCATTACAATTTCTAAATCGAGTCTGTAACAAAGATACAGAGCTTGGTGGTGTAAAACTTGATAAAGGGACAAGGATTGTAGTGCCTCTCCAAAATTTACATTTGGATCCAAATTATTTTTCAGATCCAAAGAAATATAAACCAGAGAGATTTTTAGATGATAAAATACATCAATTTATTTATCTTCCATTTTCTGATGGACCACGAATTTGCCTTGGTAGCAGATTCTTTATCATGGAAGCATTGACACTTTTTGCTCACATACTTGAAAAATTTGAACTGTCTATTAGTAAAGAAATGAAATTGCCATTGAAATACGAGCCTATCACAGTGTTTCTAACCCCAAAAATCAATAACCCTGTAATAATTCATTTAAAAAAAATCAAT	
>Nvir_CYP3229A1
CTCGCCCTCATTGGCTGGCTGCTGTGGAAGGACTCCAGATCTAGAGAGCACTGGCGGCGGCTGGGCCTGGACTGGGAGGAGGCCTGCCCGCTGCACCGCCCCCTGGCACTGTTGCGCTCCCTCGCCCCGGGCCTCCCGCAGGTCTGCCGCCTCTACGGCAGCTCTTCGGCCCCCGTCCTCGGCTTCTTCAAGGGCAGGACCCCGGTCCTCATGGTCCGCGACCCCGCTCTGGTGGTGGCCATCATGCAGGCCGACTTCCAGCACTTCGCCGACAAGAGGCATCCCATCCAGCTCGACAAGTCCGAGGATCCGCTATCTCAGCATCTCATAGGTTTGACTGGTGAGAAATGGAAAATGATCAGATCCAAACTG	
>Nvir_CYP3227B4
ATGACGACACTGATGCTTCTGGTCGCAGTAGTTGTTTGCTGTTTTCTCTACTTGGGGCTGATCCTCTGGAAGGCAAACACCTACTGGGAAGTGAGGGGTGTAAAGCACTTCAAGCCATGGCCATTAGTTGGCAATCTGGCCAGGGCACTGAAATTTAATCGTCATGTGTCATTCTTTTATGATGAGATATACAAGGCATTTCCAACTGAAAGAATGGTGGGAATGTACGAATTCCTTACCCCGACATTGATCATAAGGGATCCAACATTGGTGGAAAATGTCCTCGTGAGGGAGTTTTCTACTTACCCTGATCATGGACCATTATTCTTCGAACCGAGTAGTATCAGCTATGAGAGCATCTTTACAATAACTGGCATCAGGTGGAGAGCACTAAGGAATAAACTGCTAACGTCTTTCTCGACTGGGAAAATGAAAGCTATATTTCCTGACATCGTCCGATCCTGTCAAAGTGTCGTAGACAGTGATCCGAAAAGGTTGCACAAAGATATGCTCCATGAGTTCGCGGTGAAGAGTTTCTTGAACTCCATGTTCGGAACTAACATCCTACCGGAAGGCGAAGAGGAACTAATGGCAAAAAGCAAAGAAGTATTCCAAGGCAAGCCGCAGAGAATCATTCAGCAAATAATGCTAACATTCTTTCCGAAACTAGGGGACTTCTTGAACATGAAATTCATGCCAAAAACATTAGACAACTACTTCAGAAACCTATTGAATACACTTGTTGAGCAGAGAGCATCGGCAAACGTTAAGAGAGACGACTACGCAAAAGTTCTATGCGATATGAATAAAATGGGTAAAATGGACGTATACAATAGGGAAAATAAAAGAATAGACGAAACCTTTGACGTAACTAATGACTTAGTCCTTGCACAAGCATTCATGTTCTTCTTTGCCGGCTTGGACACTACCGTTCTCGTTATGCTACATACTGCACTTGAATTATCTTTGGCAAAAAGCTGTCAAGAAAAAGCTCGCCAAGAGGTCAGAAGTGTGCTGAAGAAATACGGGGGATATTCTTGGGAAGCTGTGAGAGATATGAAGTATTTAGATCAATGTATACAAGAAACTTTAAGGATGCATCCATCACTTCAATTTATCGTCAGAATGAGTGACAAAGACACCGTAATAGACGGAGTAAAAATAAAAAAAAACACAAGAATCATCATACCCTTGCATTCAATACAAATGGATCCAAATCATTTTCCTAACCCTCATATTTTTGACCCAGAAAGATTTAGCGTTCCGCTAAGTTCAAAGTTCACTCACCTGCCGTTTTCAGAAGGACCTCGTGTATGTCTAGGAAAGAGATTTGCAACATTGGAGACTGCAACAATCATCGCACATATTCTCGATAACTTTGAACTTCATCCAAGTCCGGAATTGAAGTTTCCACTGAAGTATGAACCAAATGCTTTATTCCACTCACCTATCTCCAATGACGAAATTTCTATTATTTTGAAGAGGATAATG	
>Nvir_CYP395S9
TTAAAAAATGAGCTTAATGATACCAGTAATGAAGTATTTGAAATAACTGATGATGTCTTAATGGCTCAGGCCCAATCATTTTTGATTGCTGGATTTGAAGCGACAGCTCTTTTGTTAACGTATGCGATGCTGGAGATTAGTCAAAAACCTGAAATTGAGGATGCATTAAGGAAGGAAGTAATGGAACAAGTTAAACTAACTGGTGGTCTCACTTATGAAGCTGTGAGAAATATGAAGTATTTAGAACAAACTGTTAAAGAAACTCAAAGGTTTTATCCTTTGACTCCTTTCCTAGCAAGAGTATGCACAAAACCTTACACCTTACCAAATGGGTTTACTATAGAAAAAGGAGAATATATAGGCATTCCGGTGGCTGCAATCCACAAAGATCCAAACTATTTTCCTGATCCAAATAGCTTCAAACCTGAAAGATTTGCAGAGCAGCCAAAACCTGGTACATTCCTTCCTTTTGGAGAAGGTCCTAGAATGTGTATAGCAATGAGATATGCAATGCTTGTTGTAAAATATGGTCTTGCATTGTTTCTCTTGAACTATCGAGCCAAGTTGTCTCCTTCAACCAAACTTCCTGTTCAATTCCTTAACAGAGCTTTTGGAAACATTCCAACTGAAAAAATACTATTCAATGTTGAAAAATATAATGAGAAA	
>Nvir_CYP3226B1
AGAGAAGTCTTGCGTCTTTGATTGTTTAAGACTATCCGATTTCCCTTATTCTGTCGAGATGTTGGATCAATCCACGAGTATTTTAATTTCCATCACAGCTGTTTTTTTCGTATTTCTTGGAGTATGCTACGAATATTTAAAAAGACGTTATAGATACTGGAGTGATAAGGGGATTCCAGGCCCCAAACCGATTGTCTTCATTGGTAACATGAAAGAATCGTTATTTAGGAAATGCACAGAGCCAGAAATGACAGACGTTTGGTACCAGAACTACCGTGGCAGTCCCTACATAGGTTTCTACAACCTGCTCAAGCCTTCTATCTTCCTCATCGACCCAGAACTGATCAGGAAGGTCACAGAAGTCGACTTCAATCATTTTGTCGACCATCCTCCCCTAAGTGGACACTCAGGCAGCGACGCCATCATCGATTCCTTATTCACGATGAACGGCCAACATTGGAAGGACAAACGCTCAATATTTTCAAGGATGTTCACGCCCAAGAGGTTGAGGGAACAAATAGAAATCTTCAACAACCGGTATTCCTTTCTGAAGGAGGAGATCGAAAAGCAGCCAGGACTTAGTAAAGATGCTGATTTATTCAAGTTTATCGGGAGATATATCCTCATTGGTTTTTCCACAATACTGTATGGTCTCGACTTAACGAAGGACGAAAAATTATTTGAAGACTTTGAGAGGCACTCGGAGATTTTCTTACATCCTGGATTGCACACTTCATTGATGTTTTTATTCTATTCTGCCTCTCCAAATCTTTTCAATTTACTGAGCATGAAAACTTTCCCGCGAGATATTTATCACTATTTTTCTCCTTTAACGAAAGGATTGTTAGAGCAGAACAAGAAATTGGGATATACCAATAGTAGTGACTTGCCGTCATTGCTCAATCAATATCAAGATTCCAACCCCGCTTCAGCTATAGACCATCCGGAGTCTGTTGGTCATATTTTCAGTTTTTTGAGCGCCAGTAACCACACGACAATCACCACCATCAGCTATGGTCTCTTCTTGCTCGGCCAACATCCAGAAGTTCAGGACAAGCTTCGCGACGAAGTGGATAGAGTGTTGAAAGATAATCAAGATATCACATCTGAAAACATCAATGAGATGGTCTATCTAGATGCAGTGCTCTATGAAACGATGCGAATGTACACGTTGCTCGGAGTGTTAAAGAGGATTTGTACAAAGAAATATTACGTTGACGAACGCCTAACCATTCCTGAAGGTATGGAAGTCTTCATTCCTGCCCAGTCACTTCACATGGATCCTGAGTATTTCCCGGAACCGGAAAAGTTCAATCCAGAAAGATTCTTGGGTCTTGAAAAGCTGCCCTCTATCTTCATGCCTTTCGGAAGAGGACCAAGGAACTGTATTGGACTCAGAATGGCTGAAATCGGTTTCAAGATTGCAGTTGCTAGATTAATATCCGATTACATAATCTCACCAAATCCAAAAACGACTCTTCCTCTCAAGTACGATCGGCTGTCGACGTTCATAACTTGCATGCCAGAGAATGGATTGTGGGTCAAGTTACAGAAACGA	
>Nvir_CYP3226-1
CTGAGAGCAGGAACTGATCTCCGTGAATCTGTGGGTCATATTTTCAGCTTCTTCGTCGCAGGTATTCATTCAAATCTAACAACTCTAAGTTATGTCCTCTTTCAGTTAAGTCGACATCCTCAAGTTCAAGAAAAACTTCGTCATGAAGTAGACAGTATTTTATCAGGGAACGAGTATGTATCCTATGATGATGTGATGAAGATGAAGTATTTAGAAGACGTTATCAATGAAAGTTTGAGGATGTACCCTCGAGGAGGAGTCAAGTTTGGGGCAGTGATTTTGAGAAGAACATGCACTATCCCATACAAAATTAATGAAAAATTTACTATTCCTAAAGGTATGGATGTCGTGTTCCCAGTATATTCTCTTCACATGGACCCACGATATTTTCCCGCCCCTGAAGAATTCATACCAGAAAGATTTTCACAACAGAAAAAACCATCGCCAGTTTTTATGCCATTCGGCAAAGGGCCAAGGACATGCATAGGTAAAAGGCTGGCATATGTATCATTGATGGTAGCGTTGGCTCAAATAATTTCCAATTACATAATCCTGCCAAGTCCTGACACAGACTATCCCGTCAAGTTTGACCCAAGAAGCATGATCCGAACATCCAGACCTCTCCAGAAACTTAAAGTTAGGATGCACAAAAGGCAAAAGAAATGTTTTTCAACCCAG	
>Nvir_CYP6LV4
AAGAGGGGCATTCCTTATTACCCCTCTACATTCCCATTTGGTTGCTCTTATGAAATAATTGCTCAATCCAGATTTCCAGGCTACATCCAAGATGAGATGTACAAAAAGTTTGCACCTAATCCAATGTTTGGATTCTTTATTATGAGAGTACCAATGTTGCAAATCAGAGATCCAGAACTTATCCGACTTATACTTACAAAGGAATTTTCACATTTTCGAGACAGGATGTTTATTAAATTAAGTGAAAAAGATATTCTCAATCAACATCTGTTCAATCTGGAAGGCGAAAGGTGGAGAGCCTTACGTGTGAAACTCACCCCAACATTTACAAGTGGGAAAATGAAAGCCATGTTCCCACTCTTTGTCAATTGTGCTGAGGCCTTTGAATCTTTGATCGTGTCAAAAATTGGTAGTGACGTAGACATCAAAGAATTAGTAGGTCGACTTACGACAGATATTATCTGCAGCTGTGCTTTTGGACTTGATGCTAATACAATCGAAGAGCCAGATCATAAGCTAAGGCAAATCCCAGCCCAACTTTCTAAAATGGGGTTTATTGACAAAGTGATAATAGCAATCATGCAAGCTATGCCGCAAGTTGCCAGCAAATTTAAAGCCAGGTTCACTCCTAAAGAGCTTGAGGACTATATTGTAGGTCTTGTAGAAAACACATTGGAGTATAGAGAAAAGAATAATATTAAAAGAAATGATTTCCTAGATTTATTAATTGAGCTGAAGAATAAAGGGACAGTAGGAGATGACATGAAAGATGAGATAGAAGAACAAAAGTGTCAGCCATTTGAGTTAACTATTGGTTTGATGGCTGCTCAGTGCTTCGTTTTCTTGGTTGCTGGCTTTGAAACTTCTAGTTCTGTACAGAGTTTTTGCCTTTATGAATTAGCAATCAATCAAGATATTCAGACGAGAGTAAAGAAGGAAATTGATGAAAAAATTGAAAAACATGGAGGACTAACATACCAAGCTGTGTATGAAATGGAATATTTAGATATGGTCATTTCAGAAACAATGAGAAAGTATCCTACCTTACCAATATTAATGAGGTATTGCTCAAAATCTATTACAACTCCATATGGTTATAAAATAGAGGCAGGTGACACTATTGTAATTCCTGTTTGGTCTTTACACCATGATCCAGAGTATTATCCAAATCCTGAAAAATTCGACCCAGAACGTTTTTCAGCACAAAATAGAGGGTCAATCAATCCATACACTTATCTACCTTTTGGAGAAGGGCCTAGGATGTGTATAGGTAAGTTTGGTAAATTTACTAT	
>Nvir_CYP3092E5
CAGTCATTCGCATTTTTTTTGGCTGGATATGAAACTACTTCAAATACATTATATTTCACATTTTATTTCTTGGCAAAACATCCAGAAATTCAAGAAAGGGCCAGAAAAGAGGTGCAAGAGATCAAAGAAAAATACGGTCAATTTACATTCGAATCCCTAAAGGAGCTAAAATACCTGAATTATTGCATTTTAGAGTCAATGAGGTTGTATCCAGCAGTACCAGGAGTAATCAGAGAATGTATGAAAGATTGCACTTTACCTGATGGAACCGTCATTGAAAAAGGAGTAACCGTAATAGTGCCTATTAAGTCCATACATCTAGACCCCAAAAATTTTCCGGAACCTATGAAATATAAACCAGAAAGGTTTGAAATTAAGCCAGCCAGTGGAACCTACCTGCCTTTTGGAGATGGACCAAGAAAGTGCATAGGTGAACGATTTGCTGAAGTCGTCATGCTTTGTAATATGGCAAGAACATTAGAAAAATACAAGTTGGAATTAAGTCCTAGGCATGAGAATGGGGATGACATTAAGCTTCAGCCAAGAGTTTTTTCTTTCAAACCTATAAACGGACTGTGGATAAGAATTAATAAACTAAATGACAGCAAATAG	
>Nvir_CYP6-1
ATGCTGGCCATTATACTTGTTGTATTGGCCGCCTATACCTTCTATCAGTATTCAGTGTGGACCTTCGACTACTGGAAGAAAAGGAAAGTTCCCCATCCTCCTCCAGTTCCGTTGTTTGGCAACATAAAGGAAGTGGTCTTGATGAAACAGTATCCTGGCCACTGCCATCAACAAATATACAAGATGTACCCAAACGAAAAGTTCGTGGGGCTTTATCAACTTAGAATGCCCAGCCTGCTCATCAGAGACCCATCTTTGGTAAAGCAGTGCCTCATCAAGGACTTTGACCACTTCTTCGACAGAGGTTTCCACACGGACGAAGAACGGGAGCCACTAACGGGACACCTCGTCAGCCTGACGGGCACCCGATGGAAGCTCCTGAGGACCAAGCTTACCCCGGTCTTCAGCTCTGGCAAGATCAAGCAGATGTTCCCCCTACTTCTAGACTGCTCTGACCAACTTAGAGATTTTATAAAGACCCAGATGGGAGGAAAGGAGGGTGTTCTTGAGATGAGAGAAGTTACAGCTAGGTTCACGACGGATGTAATTGGAACGGTAGCTTTTGGTCTACAATTCGAATCTATGTCAGGTGATTCTGTGTTTCGCCAAATGGGAAAGAGAGCGCTGCAGCCAACAGTGGCCGGTGCCCTGGCCAAGGCAATGAGGTGCTTCACTCCAAAACTGTTCGATCTTCTGAAGATGAGGACCTTCCCGGAGGAAATCAACTCCTTCTTCACGAACGTCGTCAGCGAAACGATGAAGCAGAGGACAGAAGCGAATTATGGCCGGAACGATTTCCTTCAGCTTATGATGCAGCTAAGAGACGCCTCTGGAGCAGATATAGCTAAGAATGATATAGAACTAAATGACCAAGTTATAGCAGCTCAGGCATTCGTTTTCTTCCTGGCTGGGTTCGAGACCTCTTCCACTACTCTCAGCTATTGTCTTTATGAGCTAGCTAAGAACCGCCAGTGTCAAGAAGCAGTCTTCAATGAAATCCAGGAGGTTATGAAGAAACATGGAGAACTGTCGTACGAAGCTGTGTCTGACATGATTTACCTTGAGCAGGTTTTGTTAGAGACAATGAGAATGTACCCACCAGTTGGCAACCTTTGTCGAGTCTGCACGAAACCTTACCGCATACCCGGTACCGATATCCAACTGGACGAGGGAGTCAGCTTGGTCATCCCTGTTTTCGCCCTCCATCATGATCCGGAGCTGTTCCCTGATCCAGAGAGCTTTATTCCCGAAAGGTTCACCGATAAGGAGCTCCAGAAAGCACCTTATTACCTCCCGTTTGGAGGAGGTCCAAGAATCTGCATAGGACAAAGATTTGCAATGATTGAAATGAAACTTGCTCTTTTACGGCTTCTGGAGAATTACACTTTCTCTCTTTCTTCGAAAACTCCACCCGAACTTCCCGTCGAACCCAAGAGTTTTATAATGGCTCCAATTGGGGGTATATGGCTGAATCTCAACGCTAGGAGT	
>Nvir_CYP395P1
ATGATAACTATTGCCTTATTGATTGTAATAGTATCACTACTCGCCTATGTTTACAATTGGGCAAATAATATAAATCAGACATGGAAGAGAAGAGGAGTAAAGCACCGAAAACCAGCTTTAATTTTTGGTAATGTAACGATTTTAGTACCACGTAAAGATCAAAAACATTTATCAGTTCTGTGTGCAGATATATGTAGAGAATTTCCAGATGAACCATTAGTTGGGTTTTATGATTTTACTCAACCATGGCTATTGTTGCAAGATGCAGAATACATTGAAAAAGTGCTTATTAAAGATTTTGTTCATTTTACTGACCATGGCTTTGCGATAAATGAAGAAAAGAATCCTATTGATGCTCAACTTTTCAATATGGTTGGAAAACGTTGGAGAGCATTCAGATATAAACTTAGCCCAATCTTTACATCTGGCAAACTGAAAAGCATGTATGAACCGATGTCAGATTGTGGAGTTGATCTAGACAATGTATTAAAAACATCTAATAAAGAGGGACTTGACTTTAAACAGCTAATGACTCATTTTGCTGTAGATGTTGTTGGATCTTCCGTGTTTGGTATTCATCCCAAAGCTATACAAAACCCAAATACTAAATTTTGCTCACTAGCTACCGATCTTTTTACTTTTGGTTTTTTTGATACAATTAAATTTCTTATAATGTTCATTTTTCCAAAACTTTCAATGAAATTAGGAATTTCATTTAACAATCAAAATGCAGTGAATTATTACAGTAAAATACTGAAAGAAACCTTTGAGTACAGAACGAAAAATAAAGTTGAGAGGAATGATTTTGTACAACTTTTATTGACTCTGAAGGAAAAAAAGAAAATTGATGTACAGAATTGGGATTCCAACGATGATTACTTAAAAGATGGGGAAGCACCTGCTGAATTGGAAAGTTATGAAATTACTGAAAATATTCTTATGGCACAGGCTTATGCATTCTTAGTGAATGGGATTGATGTACTTGCCTTATCCCAGGTATATGCACTATATGAATTGTCATTGAAGCCAGAAATCCAAGAAAAGGCTCAAAATGAAATTCGAGAACAGATGAAACTACATAATGGTATTACATATACTGCTCTGAAGAATATGACATATCTGGAAAAAGTTGTTAAAGAAACGTTAAGATTGCATCCAGCTGGAGGTACACTTTTTCGAACTTGCACTAAAGATTATGTCTTTCCAAATGGAACAGTTATAAAGGAAGGAGAAATGCTTGTAATTCCTATGAGTGCAGTTCATTTAAATCCAAATTATTATCCTGAGCCAGATGTTTTCAAGCCAGAAAGATTTGATTTGCCAATGAAACCAGGAACTTTTTTAACATTTGGAGATGGTCCCAGAGTATGCATAGCAATGCGGTATGCGATTCTTTTGATCAAATATGGTATTGTAAAGGTTTTATCAAACTACAAAGTCAGATTAAATCCTAAAACTAAGCTTCCTTTGAAGTTTAAGCCAAATTCAGGATTCAGAACTCCAGAAAGCCCATTGTTATTTGATTTAGAGGCCATA	
>Nvir_CYP395R2
ATGCTGGCAGTTGGTTTTGGTGTACTGTTTATTGTTTTACTGTTGTTAATACTAATGTGGATTAGTTCAATGAACAGACATTGGGAAAAAAAGGGAATTAAATTCTCTAAACCATTTCCTTTGCTTGGCAATTGCCTGCCAATGATTCTTAGCAAAAAAAGTTTCACAGATATCATTGATGACTTATATAATGCACATCCTAATGAATTGGTCATTGGGTATTATGAATTTGTATCCCCAAAGCTTATTGTAAGAGATCTTGAATTGGCAAGAAAAGTCTTAATTAAGGATTTCAGTTATTTTGTTGATCATGTATCAGAAATGGATAATGTTGCATGGGATTCTCAGCTTTTTATGTTGTCAGGAAATAAATGGAAAGCTCTGAGGCTTCAAATGGCATCAATTTTCACCACAGGGAAATTAAGAACAATGTATGACTCAATGCCAGATATAGGAAAGAATTTATTGCAACACCTTGATAATAAGGTTGGAAATGATATTGATATTCATGAATTAATGATCTTATTTTCTATGGATATGATTGGGTCAACTGCTTTTGGCATTGATGTTGGAAGTCTAAATAATCCTAACTCAGAAATTATGCAAATGGGGAAGAAAATAATCGATGTCGGCTTTCTATCTGTGATGCATTTTTGGCTGTACCTGCTGTATCCAAAATTAGGAAATAAAATTGGAATACCTCATGTCTATAGAGAAGTGAACAATTATTACAGTGAGATACTTAAAAATACCATTAACTATAGAAAAGCCAATAAAATACAAAGAAATGATTTTATTGAAATGATGATTCAGCTAAGAGAAAAAGGAAAACTTGAGCTGAAAAATCTAGATCCAGCTAATGATTATCTAACAAGTGAATTAGTTTTGAACTCACCTGAAATGTTAAATATCACAGACGATCTACTTATGGCACAAGCTCATGCTGTTTTAACTGCTGGTTTTGAATCTACTTCCCTTTTATTGACTTACACTATGGTTGAATTATGTAAAAATACTGATATACAGGATATTGCTAGGAGAGAAATAATGTTACAAGTCAAACTAAATGGTGGCCTTACATATGACGCATTAAAGAATATGAAGTATCTGGATCAAGTAATTAAAGAAACTCAAAGGTTTTATCCTTTCACACCTGTTCTCATGAGAATATGTACCAAAGATTATACATTAGCTGATGGTTATGTTTTAAAAAAAGGAGATCCATTGTACATTCCTGTGGCATCCATTCACAAAGATCCTAGTATTTTTCCAGAGCCAGACTCATTCAAACCTGAAAGATTTGAAGACTCTCAACAACCAACAGCTTTTATGGCATTCGGAGCTGGACCGAGAATGTGTATAGCGGTGAAGTATACATTACTTATAATGAAATATGGCTTGGCTCTGCTCTTGATGAATTATGTAGTAAAACTTTCTCCATTGACTAAGCTTCCAATCAAGTTTACCAACAAGAAATTTGGAAATTGTGAAACTGAGAAAATATTGTTTATTTTTGAAAAATTGGTTAAAGAACAT	
>Nvir_CYP3228A1
ATCGCTTCAAAGGATCTCAACAGTCCGTTATCAATGCTGAAGGTATTTATAAACTTTGTGTCGCCTCGTCTCTTTGAACTATTTAAACTCAACTCGTTCTCCACTCGCACAAACGAATTTATAAGTAGCATGGTCCGTGGTGCTATGGAGGCATGTCTGGACGCTAAGAGTCTTCAGCAGCCACTAAACTTTATTCAAGGGATGGTCCAGTTAAAAGAAAAAGACAAAAACATGGACAAGTTCGCAGTATCTCAGGGAGCAGTCCTTTGGGTCGGTGGGGTGGAAACGACTGCGGCCACCCTAAGTTTCTGCCTCTACGAGTTGGCCCAGGACCCTTGCCTTCAAGAACAGCTTCGTGACCTGAGCTCGCCAAGTACCCCTCAACTGCTTCGTCAAGTCATTGCAGAGACTCTGAGGAAGTATCCACCATTTAGCCTCATCTCCAGATGTTGCACT	
>Nvir_CYP3225A1
TACAAAAGCCATGGTATGGTTGGATTTTATATACTGTTTGATCCAATGCTATTAGTGACCAATCCAAAATTAGTTGAAGAGGTGATTGTGAAAGAATTCAATAAATTCCATGACACTCCAACGGAAATGAAGAAGGGAATCAACCCTCTATTCGCACTTAATCCATTCGCTGCAAAAGGAACGGAAAAATGGAAGGAGCTCCGAAGTATTCAAGCTTCGAATATGACCACATTCAGGTTCAAGGAGATTCTCCCGATCATATATTGTGTAGCTGAGAACATGGTAAATTACTTGACAGAAATGAAAATGGAACCCATCGCGGCAAAAGAACTCTCCTTCTTGTTTTCTGTGGAAAGTTCATGTTTATGCGGATTCGGTGTTCAACCTAATGCATTTACCGACTCGGAAAATAGTTTTATCGAATATTCAGAAAACATTTTCAAACCTTCGCCGTTTACGATGTTCTGTCACTTTTTATTGCCTTGGATTGGCAATCTTCTCAAACTAAGGATTTTATCAAAAGATGCAGAAGAATCCTTTATATTATTTGTTAAAACAATATTCGAATACAGATCGAGGTCAAATGTAACGAAAAATGACTTCATCTACTATCTTATGAAATTAAACCAAAAGTTGAAAGAAGGAAATAAACCAGAGTATTCAAACGTAGAATTGGCAGGACACTGCTTGACATATTACTTGGACAGTACCCAGACCACATCAAACCAACTGGCCTTTTTTCTCCTCGACTTAGCAAATCACCAGCACGTCCAGGACAAGTTGAGGAAAGAAATTTCTTCAATTTCAAACTCTCCGAGAGATTTCGATCTAGAAAAAGTCAACTCCATTAGATATTTGAATATGGCAATTAACGAAAGCTTAAGGATGCACACTCAAGGTACTTGGATATCCCGTACTTGTACTCAGGATGCTGTTATTGGAAATACTCCTATACCCAAAGGTACCAAAGTCTTCGTTCCGGTTGAAGCGTTCCACAACGACCCGGAGTGGTTTCCCAGTCCTGAAAAATTCGATCCTGAAAGATTTTCTGAAGAGAGAAAGGACTCCATTCCCAAATACACCTTTCTTCCTTTTGGAGAAGGACCAAGGATATGTGTTGGTTACAAGCTAGCTTTACTCCAGATAAGGATGGCAGTGATATTCTTGGTTCTAAACTTCACCATCCTCCCATCCAGTAAAATAGGCAGAGAGGAAATCGTCTTGGAAAACGCGTTGTTACCAACACCTGGACATAATGCCAAACTGAAGTTCAAACCAATGAAGTGTATTGATCAA	
>Nvir_CYP6LV7
ATGCTAACCATCCTGATTGGATTGTTGATACCCTTGTGGCTGTTCTACAAATACTATGTGTCCGTTTACAACTTTTGGGAGTCACGGGGAATCGCTTCGGAGCCAGGGAGGTTCCCCTTTGGCAACAAGTTACAATTAGTGACCATGAATAAATCTCAGGCACTGGTCATAGATAAGATGTACAAAAAGTTCGAATCGCAGCCATATTTTGGATTTTATGTCTTGAGATCGGCACTCCTCGTTGTCAAGGACCCCGAAATCATCAGGCTCATTATGGCTAAAGATTTTTCACATTTCCGGGATCGTTTTCCAGCTAGAGTTTTCACTTCTAAAGAGGATAAACTTCAGCATCATCTTTTCAATCTGGGCGGAGAGAAATGGAGAGCATTGAGGATAAAACTGACCCCTACATTTACGAGTGGGAAACTGAAAGGGATGTTTCCGCTTTTTATCGCCTGTGCCGAGGATCTCAGCAAAATGCTGATCAGTCAAATAGATAAGCCCGTGAATGTAAAAGATATTACAGCATGTTACACAACTGATACAGTGTGTAATTGTGTCTTCGGCTGGGAAAACAACAGCATTAATGAGAAAGAGAACAAAATGAGAAAACTTGGACAAACTGTCTTGGAAATATCTAAAACGATGCTGTTGAAGAGAATGTTGCGGAATATATTCCCTGGTATAGCTAAACTCTTGAAATTGAGGATAGTAAGTAATGAAATCGAAGACTCGTTAATAAAGATGGTTGGAGATACTATTGCATATAGAGAGGCGAATGGTATCAAACGGAATGACTTTTTAGACTTGTTAATTCAATTAAAAAATAAAGGATCAGTTGAGGATGATGTGAAAAAGAATGGAAACGATACCACTGCTGAACCAGTGGAAATGGATCTCGGTATGCTGACAGCACAATGCTTTGTATTTTTTGTAGCGGGATTTGAAACTTCTAGTTCTGTACAAAGCTATTGTCTGTATGAGTTAGCCCTGAACCCAGAAATTCAGAAAAAATTGAGGGAAGAAATCAACGCTACTATAAACAAACATGGTGGTATTACCTATCAAGCAATTCAGGAAATGGAATACCTTGACATGGTTGTTTCAGAGACAATGAGAATGTATCCGACACTTCCAGCTTTGAACAGACATTGCACAAAAGATTATACGACGCCATCAGGCCAGAAAATAAAGAAAGGAGACGATATCATAATCCCTCTTTATTCACTTCAACGCGATGAGAAATATTTTCCTGAACCGAAAAAGTTTGATCCTGAAAGATTTTCAAAAACGAATAAGTATAAAATAAATCCATTCACATACATGCCGTTTGGTGAGGGACCACGTAATTGTATTGGTTCTCGGTTTGGACTCATACAAACAAAAGTAGGATTAATAACGATATTGAAAAATTATGAAGTATGTAAGACTGAAGAAACGCAAGTTCCACTTGAGTTTAGAGGTTCTGGTGTTATAGCTATGACCAAAGGTCCAATCACACTAAAGCTGTCACCAAAACCTTCTGGTTAC	
>Nvir_CYP3090C1
ATGTTGTTATACTTTGTCTTCTTTATAGTATCAATTCTGTACTTGTTATTTATTTATGTCTCATGGAATGAAGATTACTGGTTAAAACAAAGAATTCCATTTGTAGAACCAGAGAAATTATTTGGTAATATTAAGGACGTTATATTAATGAAAAAGACAATAGGTGAAGTGTATCAAGATATTTACAGCAAACTTCATGGAAAACCTGTTGGAGGTTTTTTCAAAATGAAACAGCCAATCTTAATGGTTAGGCATCCTGATCTTATTGCTGAAATCTTAGATAAAAAATTTGAATCTTTTCATGACAATGATATCCACATTAGGCGAGATGCTGATCCTATTTTAAAATTGAATCCTGTACTTGCTGTTGGTCCAATGTGGACAGCTACAAGATCAGTTCTCACACCTTTACAGTCCCATGAAACTTTAGAAGGTTTGCTTTATATTATTAAAATATCTTGTAAGAACATGATGAATTATATTACCCAGCAAAAAATTCCAATTGAGGTGAAAGATTTATCTTCAAAGTTTACAAGCGATGTAATTGCATCATGTTCTTTAGGCACTGAACCTAATTCTTTTAAGAGATGTGATACTCAGTTTAGAAAAATGTCTGACAAATTATTACAAAAAGATTTGAAATCTAATGCTGCTCTTCTTTTCGCTCTTTATGCTCCAATGTTTGGTAACCTTTTCAGCTTCAGAATCATATCAAAAGACATTTGTAAGTATTTTGTTAGTGTTATTTCTGATAACTGTAAGCAGAGAGTACAACAAGGCATTAAGAGAAAAGATTTTTTACAGCGCCTCATTGATATTAATAAAGAATCTGAAGCTAGCGGAGAAGGTACTGTTTACAATTATCAGTCAATTATGGGACATTGTATGTCTATATTCATCAATGGCTACAATATGACTTCTCATCCTCTTGGATTTTGTCTACATAATTTAGCAATGAATCCAGAGGTTCAGGACAAACTTAGGAAAGAGATAAAAACATTTGGTATTTCATCTATAGATGCTCTCAGTTATTATCTCATTGAAAGTATGGAATATTTAGACATGGTTGTGTGTGAAACTTTAAGACTGCATCCACCAATGTCTGCTGTGACACGTGTTTGCACTTGTAGCTGTGAACTATCACTCGGTGAACACAAGTACAAAATTGAAAAAGGAATTCCTGTTACTATTCCAATATTTGCTTTACATACTGATCCTCAGTACTTTCTTGAGCCAATGAAGTTTGATCCTGAGAGGTTTGATAAGAAAAACCGGTCTCTTCGCCACCAATTTGTTTATTTACCATTTGGAGCTGGACCAAGATACTGTCCAGGTTCAAAGTTAGCTCTTCTCATTTTGAAGTCTGCTGTAATTTCTATCATAATGAATTTTGAAGTTAGACCTCGAGGAGCTATTAAAGAAATTGAGCATGATCCTATGAGCAGTCTACTTTCAACAGCCAAAGGAGAAATATGGTTGCAATTTAAAGAACATGTCACTTTTTAT	
>Nvir_CYP6LV19
GACATTCCGAAGCTGAACTTGAATGATATGACAATGGAGATGATGGCTGCTCAGTGTTTCGTCTTCTTCACTGCAGGGTTCGAGACATCAGGTTCCGTGCAAAGCTGTTGTCTTTACGAGCTAGCTTTGAACCAGAACATTCAGAACCGTGTGCAGAAGGAAATTGACCACATGACTGAGCACTATGGTGGATTAACGTATGAAGCTGTTCACAAGATGTTTTTTCTGGATATGGTTATAGCGGAAACTATGCGGAAATACCCGACTCTTCCTTCTCTTACCAGGTTCAGTACTGAACGAACCGTTCTCCCATCAGGTCACGTTATCGATAAAGGAGTAAGAGTGCTTATTCCGGTTTGGGCTCTTCACAGAGATCCGCTACTATTTCCAGAGCCAGAAAAATTCGATCCAGAGAGATTCTCCGATGACAACATGCCATTGATAAAACCTTTCTCATATTTGCCCTTTGGGGAAGGACCCAGGATGTGTATAGGTAAGAGATTTGGTTTATTGCAGACGAAGATGGGGTTGATAACCGTATTGAAGAAGTATCGTGTTGAACCAACCAGCAAAACGGAGATACCTCTTGATTTCTCACCAAAAT	
>Nvir_CYP3227B3
ATGTCGGAAAGTATAACCAGCATGTTTTTCAAATCGTGGGAATTCATTCAAGATTTGATTAAATCTGATTCGTTTGGTTACACAACCATCATAATATCCTTATTAGTTTCCAGGATGTTGCTGACTTCGGAGTTCGTGGCATTTACAGCTCTTTGGGGTCTATTGTATCTCTGCTTGAACATCTACTGGGCAATGAACTACTGGAAGATTAGAGGAGTCAAACACTTTAAACCATGGCCAATAGTTGGGAATATGGCAAGAGTTTTGAAATTAGAATATCACCTCGCTTATTATTACGATGAGATTTACAACGCATTTCCAGGAGAAAGAATGGTTGGTATGTACGAGTTTATGACGCCGTCTTTGGTGCTAAGGGATACTGAATTGATCGAACAAGTTTTAGTAAAAGATTTTTCTACTTATCCAGACCATGGTCCATTTTTGATGGAGCCAAAGAGTATACTTTTTGAAAGCGTGTTTGCAATGTCAGGCATCAGATGGAGAGCTATCAGAAACAGGTTATTGACCACGTTTACGACAGGTAAAATGAGAGTCATATTTCCACAAATATTAGCACCATGCCAATCGTTTGTGAAAGGCAAACCGAAGTGTTTGAATGTTGAAATCATCAATGAATTAGCCGTTAAGATATTCATGACGGCCATGTTTGGAATTAACATCCTCCCCACTGGTGAAGAGGAGTTGATGATAAACTGCAAAAGGATTTTTGAACCTAAAGCTACCAGAATTCTTCAATTAATATTCTTAACTTATTTTCCAAAATTATCTAATGTTTTAAATCTGAAATTCATGCCGAGAGATTTAGACGACTACTTCAGATCCCTCATGAACACTATACTTGACCAAAGAGAAAATATCGACTTTGAGAGAAATGATTACACAAAGGTGCTCGTTGAAATGAGAAAACAGGAGAAGATGAATATTTATAACAGGAGAAACGATAAAGTATCACAGACATTTGACATGACTAATGAAATTGCTTTATCCCAGGCTTTTATGTTTTTCTTTGCTGGATTAGACACAGTATCATTGCTAATTCTTCACTTAGCATTTGAATTCTCTAAGTCGAAGTATTGTCAAGATAGAGCCCGTCAAGAAGTGAGAAGTGTTTTGAAAAAATTTAATGGCTACTCTTGGGAAGCTGTGAGAGAAATGAAATACTTGGAGCAGTGCATATTAGAAACACTAAGACTTCATCCATCACTTCAATTCCTTGTTAGGATAACTGACAAGGATACAGAACTTGGAGGAGTTAAAATTAAGAAAAATACAAGAATCGTAATTCCAATACACAGTATACAGATGGATCCGAAGAACTTCACTGATCCAAATAAGTTTGACCCTGAAAGATTTAATGTAGAAAATCAACAAAATAAATTTGCACATCTCCCATTTTCTGATGGCCCACGAGTTTGTCTTGGAAAACGCTTTGCGATTATGGAAACAGCTACGTTCTTTGCACACATTCTTGATAATTACGAACTATCTCTTAGTCCTCAAACTAGACTACCACTCCAGTATGAGCCAAAAACTCTATTTCATACTCCAAAGGTACAAACTTCAATTCATGTAACATTAAATGAAATACGAAAA	
>Nvir_CYP6LV10
ACCATTTCACTTATGCTATACACTTCACTGAGAACCCTATTTGGTAATGAAACCAGTTTAATTTCCCATCCCAAAAATCTCAAACTTATATTATGGATGAACAATTTAATAACTTACATTATGGTTAATCCGAGATTAGCAGCGCTATTTTTAAGTATTTTTCGACGAGTAGACGGATTGTTCTTTCCAAAAGGAGCTGAGTTGAGGACTTGGATTTTGGAAAATTCAATTAAAACAGTTAAATCAAGCAAGGGTCCTACACCAGATAAAGAAAAGAACCTGTCCCTGCAGATTACATCAAGATCATTGAAATGTAATAATAGTATAAACGTCTTGATAAAGGAGCTACAGGAATTGTTCTTGATATCCACGCACACTCTTACTGGTGCTTTGGCGAGCTCTATAATTTTTTTAGCGATTCAACCTGATATGCAAGAAAAAGCTTGGAAAGAACAACATGAAATATTTGGTAATGATGAAAGAGATCCAACCCTTGAAGATATGGAACGGATGGAGTTCTTAGACAGGTTCATAAAAGAATCTTTGAGATTTGCCGGCCCTTCATTTTTAGGAAAGTTGGCTACTGGAGATATAAACATAAATGGAATTACAATTCCTGAAGGGGCTGGTGTAGTTTTTCTAATTAGATGTATGAGGATGGACCCAGAATACTGGAAGAACCCAAAAGTTTTCGATCCGGATCGATATCTGGATGAAGATGAGACATCGAAGCTTTGTTATGCACCCTTTGGAGTTGGTGTACGAGCCTGCCCTGCTAATTATTTTTCAACAAAGCTGATGAAAGTTACTTTATCGAAAATATTGAGAAGATTAAAACTTAGACCTGTTGAAGAAAATTTTCGATTCGAAGATATCAAATTTGAGTGTGCCGTTATGACTGAAATCACGAATCCTCCTCTGCTGAAAATCGAAGAAAGAGCA	
>Nvir_CYP4GX1
ATGACCGACTGGACTTCTGATCTGCAAACAGTGGCGTTCTTCGCCGCGGTAGTTCCGTTGCTATACTACGTCTATTGGAGGATAGCCAACAGGAGGCTGCTCCAGCTGGCCGCCAAGATTCCAGGACCTCCGGGCCTTCCACTCCTTGGCAACTTACTGGAATTCACTGGTTCGCCGACTGAAATATTTGAAAAACTGGTAGAGAAGAGTTATCAATATGAAGACGTGATAAAAGTGTGGTTTGGCCCAAGATTGTTCGTCTTCCTAACCAATCCTGTAGACATAGAGGTTCTCCTAACAAGCACTGAACATATCGAGAAGTCAGTAGAATATGACTTCATGAAACCATGGCTTGGAGATGGATTACTCATCAGTTCAGGACAAAAATGGTTCACTCATCGCAAAGTGATAGCCCAAACTTTTCATTTAAACATACTTCGTTCTTTTTTGGGCAAGTTCAACGAAAATGCAAAGAAATTGGTGAAATATTTTGAAGATGAAACAGGAAATGAATTTGACTGTAGAAGGTACATGTGTAAATACACCGCTGAAACGCTGATAGATACTGTTATGGGAGCAGATAAGGATCAACTCGGATTTGAAAGCCCTGTGTACTCGGGAGCTACAACAAAACTTTGCGAACTAGTGCATCTTAGACATACCAAACTCCACTTCCGATCTGACCTGTTATTCAACAGTACGAAGCATGGATTCGAACACAAAAAATTTGTTTCTTTAGTTCACGACTTCTCCGCTAAAGTTATAAAGTTTAAGAAAAGTCAGAGAGAGCTACTAAAACCTTCTCCTTTCATAGAGAAGTTTGATGATACAAGAAAAGAAGACAAATCTCTGACACATTATGAAAAAAGTACAGGAATATCATATGGTCAATCTTCTGGGCTGAAAGATGACTTGGATAATGAAGTCATAGGAAGGAAGAAAAAATGTGCCTTCTTGGACACATTATTAGAGAAAGAAGCAAATAGGGAAGTATTTAGCATGAAAGATGTTCAAGACCAAATTGATACACTCATGTTTGAGGGGCACGATACAACTGCTGGAGTTAGTAGCATGTTTCTTTGTTTAATGGCCACCAATCTTGATGTTCAGGCTAAATGTGTAGAAGAATTGGAAAAAATATTTGGTGATTCAGATCGTGATGTGACATTTGAAGATACTTATGAAATGAAATATCTGGAGCGTTGTGTCATGGAAACATTGAGAATATATTCTCCAGTTCCTGTGATAGCAAGAAATCTAAAGAAAGAATTAACATTAGTAACAAACAATATTACATTACCAGTAAGCACAACAGTTATTGTTGCAATTTTCAAGCTACATAGAAGAGAAGATCTTTATCCAAACTCTGAAAAATTCAATCCAGATAATTTTATCCAGGAAAAAACTGCAGCTCGGAGCTTTTATTCATTTATTCCTTTTTCTGCAGGACCAAGAAGTTGTGTAGGGAGAAAATATGCTATATTGAAACTAAAAGTAGTTTTATCTACAATCTTGAGAAATTATCAGATTACGACCTCATGTCCAATGGAGAGCTGGAAACTTCAAGCTGATATCACACTTAAAAGAACAGATGGTTTTAAAATAAAACTAATTCCAAGAAAGAATGCA	
>Nvir_CYP4-2
ACAGAGTCTGATATCGAAGAAGAAGTTAGCACTTTTATGATTGCGGGTCATAATCCATCTGCAGCAACTCTGAAGTTTTTACACTTTGTCCTTGCCAACCGTCCGGACGTTCAGGAAAAATTATATGATGAACAGATGGAAATATTCGGGAATGATAAAAGAATTCCAACGGGCCAAGACCTTCAGAAGATGATTTACCTCGAGATGGTAATCAAAGAAACATTGAGATTATACCCAATAGTACCATTTCAAAGTAGATTATTAGAGGAAGATCTACAAATTGATGAAAACACTATCATTCCAGCAGGTCATCATTTTGTAGTCGTTTCTTTTTCTATACATCGATCCAAAAAGCATTGGGATAATCCAGAGGAGTTTATTCCTGAAAGATTTGCGCCGGGAAATGTAATAAATCCATTTTCATTTATACCATTTTCTGCCGGTCCAAGAAGTTGTATAGGTCAGAAGTACGCAATGATGGAAATGAAGACTATCATGTCGACAGTAGTCCGCCAGTGCTGGCTTGAACCTGTCACTACTTCAATAACTCTTGACTATGGTATTATATTAAAATCAGCAGAACCGATAATAGTGAAAGCCTTTCCAAGAAATGAAAATCAACGAATAAATTATAAGAGGAATAAT	
>Nvir_CYP4HD1
GAAAAAGTAGGAAAAGGAAGCTTTAACATAGAAAACTATATTGCCTACCTATCTCTGGATATAATTGCAGAAACTGCAATGGATGCAAAAATAAATGCACAAAAAGAAGAATCTCCATATGCCCAAAAAGTTAAAGACATGACAGAAACTATACTCCTCAGAGGTTGCAGGTTATTATACTATTCAGATGTTATTTTTAGTCTGTCTTCTTTAGGAAGGAGACAAAAGAGAAGTAAGAGGTTCATTGACAATTTCATAAATGATCTCGTGAAGAGAAAAAAAGAAGAAAGAAATAGGATTCAATTAACTAAAAACAACAAAAATAATTCAGAGATTGATGAGAAAGAGAGGGTAGCTCTCATGGATGTACTGTTAGAAACCCAAAACAGATCCTCCCATTTTACTGACAAGGATATTCTGGATGAAGTTAACACCTTCATGTTTGGTGGACACGATACCATCACATCCTGTATCAACTTCACCCTCTACTTACTGTCCAAGCATCCCACAATCCAGGAGGAAGTACTAAGAGAAATTGAATCAGTTATCGGAGAAGAGAAATTCACTTTGAGCAATCTACAACAGCTTAAGTACTTGGAACGAGTAATAAAAGAATCATTAAGGATATTGCCAGTTGGTCCATTTATGCAAAGAGCGGCAGAAAAAGACATCAAACTGAGAAGTGGTTATGTCCTGCCAGCTGGATGCACTATCATAATGATGATTTATGCTCTCCATAGAAACCCAGAGTACTTTCCGAACCCGGAACAGTTTGACCCAGATAGATTCCTTCCAGAAAATTGTTTGAACAGGCATCCTTACGCCTACTTACCGTTC	
>Nvir_CYP4GZ4
ATGCTTGGGAACGTTTATGTTTTACTTTCAGAACCTGAGTCTTTAGAGCCAGTGCTCAGCAGCTCAGTTCACATCTCGAAAGGATACTGGGAATATCTCTTCTTCAGGCCTTGGTTGAACGATGGTCTTCTTTTATCGACTGGCGATAAATGGCGCCTTCGGAGGAAACTCCTGACACCCAGCTTCCACTTCAAGATCTTGGAAAGTTTTTTAGGAGGGATATCGAAGAACTCGGAGACATATGTCGAATCTATATTGGAAAGCGGAGGCGAACCTCTTGACATTCAGGAACCTATTCGTATGGCCACACTCAAGATAATATGTGAAACAGCAATGGGGGTAACATTGAGTACTGACAATGAAGAACAGAATGCATTCATTACAGCAATAAAGGATGCTTCTGAAGGGATAGTATTAAGATACCTCACGTTTTGGCTTTACTGTGACTTCATTTATCGCCGTTCTGAGTTTGGCAAGAAGTTCTACAACAGCATCGACACGCTCCAATCCTTTTCAAAAAAGGTCATACGAAGGAGGAAGCAGTTATATCTATCAGAAAAATCGGATGTTGGTGAAGGAAATAAAAGTCGAAGAAAAGCATTCCTAGATCTACTTCTGGAAGTGGAAGATTCCAATCCAGGTTTATTTACCGAGGCCGATATACAAGAAGAAGTGGATACGTTTATGTTTGAGGGTCACGATACTGTGTCAGCTGCGATCATCTTCTCACATTTTTTGCTTGCCAACCATCCGAATGTACAGGAAAAGGCTTTTAAAGAACAAGATGGCATATTCGGTAATGACGACAGACCAGCCAGTATGCAGGACCTGCAGAGGATGACCTACTTGGAAATGGTCATTAAGGAGACACTTAGGCTCTACCCCAGCGTCCCCTTCCACTCGAGGAAACTATATCAAGACCTCAGGATAGATGACAACACTGTGGTACCTGCCGGCCAATCAGTTGGCATCCTCACCTTTTACATCCACCGATCTACAAGGCATTGGGATGACCCAGAACTTTTCATCCCGGAGAGGTTCGATCCAGAAATCAGCAGACATCCGTTTTCTTACATCCCGTTTTCGGCTGGACCCAGAAACTGTATAGGACAGAAATTAGCTATGATGGAGATAAAGACACTGCTGTCAACAGTACTAAGGAACTGCATTCTGGAACCTGTTACCAAATCCGTGGATCCTGTGGCCTCTGTCATCATCCGCAATCTGGATCCGATAATTTTGAAAGTCGTTCCGCGGCCTCGAACTGCC	
>Nvir_CYP4HB1
ATGTCAACTAAATCAAATTCATACAAAGCATTAGAATCTTGGTTAGGCACAGGACTTCTCATTAGTAATGGAAATTTGTGGCACCAGAGGAGGAAGGCAATTACACCTACCTTTCATTTTAAGATTCTAGAATCTTTCGTACCAATTTTTTACAAATGTGGAATAATTCTTGTAAACTGTCTTAAGGAAAAAGTTGGTAAAGTTCCCTTTGATATAACACCGTACATGTCAAACTGTGCTTTGGATGTTGTAGCAGAAACTGCTATGGGAACTGAAGTGAAAGCCCAAACTAATCCACATGATGAGTATCCAAAATCTGTTTTGAGAATGACTAAATTATTGGCAGATAAAATGTACAATCCTTACTGGAATCTTCTTGAACCTATTTACACTCTACTTGGTAAAAAAAAAGAAGAAACGGATCTTTTAAAGTTACTATCTACTTTTCCTCTGGAGCTGTTGAAAAGAAAGGAGAATGAGAAAAATAATCATCCATCATCACGTGAAAATGGAGAAAACAAAAATATTGCTTTCTTAGAGCTGCTGGTTAGAATAAAAGAAACTAAAAATCCAGCTTTTAAAAGTGAACAGGACATTAAAGATGAGGTCGTCACATTCATGTTTGAGGGTCATGATACTAGTTCAATGGCTCTAGTTTACACATTCTGGCTTCTTGGATTACATTCTGAAATACAGGAAGCTTTGTTCCAAGAGGTGTCTCAGACTCTGGTGGGAAAAATACCATCCATGGAAGATTATCATAAGATGGACCTCTTAAATCGTGTATTGAAGGAATCTTTGAGACTTTATTCGCCTGTCCCATTAGTGTCTCGAATGATTACTGAAGAAATTGTTTTACCAGGCAGTGGATATAGATTACCAGCAGGAACACAGGTTGTGGTGTCAATGTATTCATTGCACAGACGAGCAGACCTCTTTCCGGAACCAGAAAAATTCAACCCTGACAGATTTCTTGAACCAATAAAACATCCTTTTGCCTATGTGCCATTTGCAGCAGGTCCCAGAAATTGTATTGGTCAGAAATTTGTAATGTTGGAACTTAAGGTTATAGTTTCTCTTGTAGTTCTGAACTTCGAGATACACTCCAGCAATAAAAACTTGAAGCTAACACGTGACATTCTTCTCCGTTGCTTGAATGGACCTAATGTCAGCTTAACTCTTAGAAAA	
>Nvir_CYP3224A3
TGGTTTAGAGTGCGCAAGTTATATGCTTATCCTGGGCTTCTGGGCTTCCCAGTTTTTGGAAACCTTTATTACTTCTACAAAAATCTCTTCTTAGGTTCATTTGAGAGTATACGAGTATATTTGTTTGAAATTGTTAAACAACACGGAAAAAATGGTATATGCTTCCATATTGCGTATGGCTTCAGGAAGTTGGTAATAATTTCAAGTCCTCAAGTAGTCAAGCAACTAGGATTCCATCCACATCTGAAGGACAAGCCTGTTTATGGGTTTCAAGGTTTTAGACGCTACATGAATGGACCATTTAGCAGACCTCGTTCAGATGATTCATGGAAGATGAGAAGGAAGGAGTACAACTGCTTGTTGAAGAAATCCAGTGTTGAAAATAACTTTTATTACAATTTCTTGAAATCTGCTGATAAAATGGTTGAGTTGATGTTGAAGTCTCCATCTGCTTTGGACATCCACAGGGCAGTCTTAGGTGTTACACAAAGTGTTACTATGGAAACTCTATTTGGTGTTGAAAGCAGTTTGGCATTTCATCCCGATGTCCTCCAATATATGCATTCGATAAAAGATATAGCGTCGCGCATTATAGCAAGTCCAGGAATAGCAAGAACAATATTGTCCATATTAAGACCCTACGATGAAATATACATTCGAAAAATAGGAACATTGCGGAGAATGGTTTTGAAAGAGTTATACAGAAAGATGAATAATAACCAATGTTTTCCTTCAGAAAATACACAATCATTCAATCACTTACCAATGTACATTGCGTCAAGGACTGAGAAAAGTAAAAAATTCAATCGGAGAGTGGTAACTGAATTGCAAGAAGTATTCATAACATCTTCACATACTGTTGCGTCTACAATGTCAAGTACTATCACTTGCTTAGCTGTGCTTCCTGAAATACAAGAAAGAGCTTGGAAGGAACAATATGAAATTTTTGGTGATGATAACAGGGAACCAACTCTCCAAGACCTTGAGCAGATGACATATCTTGAAAGGTTCATCAAAGAATCTCTTAGATTTTGTGGTCCTCCATTGGTAGGAAAACAAGCAACTGACGATATTGAAGTCGATGGAATAACTATACCTAAAGACACAATTGTAGTTTACCTTTTGGATTTTATGAGAAAAGATCCAAACTATTGGAAAGATCCCGAGTTATTTAACCCTGACCGTTTTCTCGAGGGAGGTGAAGAGTTAAAATATTCCTTTGCACCGTTTGGAATCGGTGTTCGAAATTGTCCAGGTATGACTTATGCAATGACAGAGATGAAAATTATATTATCAAAAGTATTGAGAAGAACAAAACTTTCATTAGTTAATAAAGATCTAAAATTTGAAGACCTTGAATTCGAAGCTCAGATTTTGATGGAACTGAAAAACCCTCCTTTGTTACAAGTTGAGGAAAGAGTC	
>Nvir_CYP4GZ7
ATGGCCAAATCGTGGATCAGGCGATCCAACCTGCCTGGTCCTCCACTGATTCCGTTCTTTGGGGTGGCAGCCTTCATGTGGCAAATAAAAACAAAAGATATCCTACCCTTGTTCATTGGTTGGTACAAAAAATATGGAGAAATATTTGAAGTTGAAGTATTTGGTATGCCTTATGTATTCGTTGCGGAGCCAGAAGTAGTGGAGCCAGTACTAACCAACTCTGTAAATATTACTAAAGGTTATTTCGAGTATAAATTCTTCAGACCTATGTTCAACGATGGACTTATAGTTTCTGATGGTGATAAGTGGCGTTCCCGCAGGAAATTACTAACGCCTAGTTTTCACTTTAAGATTCTGGAATTAGCTTTAATAAGTATAAACCGAAATGCAAAGGTACATGTTTCGGATTTACTTGCCTCTGGAGGGAAACCGATGGAACTAGAAGAAGCTATTTTTTTATCAACACTCAAATTAATATGTGAAACAGCGATGGGTGTTCAACTGAGTACTAAAAACAAGAAGGAGAATCAATACATAAAAGCTTCGAAAATTTGTCTTGATGAAATAGTGGAGAGATATCTTCGGGTATGGCGCTATCCTGAATTTCTGTTTCGCTTTTGTAGCGCTGGCAAACTTTTTTTTAAAAATGTTGAAATTACTCACAACTTTGATAAGCAGGTAATTAGACAAAGAAAAGAATTATTCCAAGCTGAAAAGAATGGATCACAGAATAACGGATCAGAAAAAAAT	
>Nvir_CYP4G-4
ATCATTCTTAGCAGCAATGTTCATCTCAAGAAATCTCAAGAGTACAAGCTGTTCGAACCATGGTTTGGAAACGGACTTCTCATCAGCAGTGGTGAAACTTGGAGACATCAGAGGAAAATGATTGCACCAACTTTCCATTTGAATATTTTGAAAAGGTTTATGGATGAATTTAACAGAAACTCCCAACGCGTCATTGAACGAATGAGAAAAGAAAATGGCAAAATGTTTGACTGCCACGATTACATGAGCGAAATTATGGTTGAAACACTGATAGAAACCGTTATGGGAGTAAAACAAGAATCCCAAAACAGAGAGTGCTTCTCATATGCTCATTCTGTTATGGATCTTTGTGACATCCTCCACACCAGGCATACCCGTCCATGGTACAGGCCTGAGTATTTGTTTAAATTGACTAACATGTCAAAGGAATGGGATCGTAATTTACAAAACATCTTTAATTTGACAAACAGGGTTTTCAACACAAAGAAGGAGGACTGCATTAAAAATAAATCAAAAGAAAGCACAATGACAAAGGAAGACGTCAAGGAAGAAACGAAAGTGGAAACGAAAATCGAAACTCATTCGGATGAGAAGTTCTCTTATGGTCAGGCTGCAGGGCTTAAAGACGATCTTGATGATGATAACGAAATAGGTGAAAAGAAAAGGCTTCCATTTTTGGAATCTCTAATCGACCGATCTCAAAACGGAGACAAACTCACTGATCAGGATATCATAGATCAAGTCAACACAATCATGTTCGAGGGCCACGACACAACCGCTGCTGGCAGCAGCTTCTTCTTGTGCGTGATGGGCGATAGGCAAGATATTCAGGCTAAATGCATCGAAGAAATTGATTCCATTTTCGGAGATTCGGACAGACCAGTCACCTTCCAAGACACCATTGAAATGAAATACTTGGAGAGATGTATCATGGAAACTCTCCGGCTCTTCCCTCCAGTGCCACTCATCGCAAGAGAGCTTGAACAAGACGTCCAATTAATGTCCGAAAACATATTGTTGCCCAAGGGATGCGCTGTAGTGATTGGTACATTCAAGCTCCACAGGCGCGCCGACATCTACGTAGACCCGGATAACTTCGATCCCGACAGATTCCTCCCCGAGAACGCTGTCAACAGACATTACTACTCCTTCGTACCTTTCAGTGCTGGACCAAGGAGTTGCGTAGGACGTAAGTACGCTATGCTCAAGCTCAAAATTCTTCTAGCTAACATTCTCCGAAATTTCCGCGTCAAACAAGGAAAGCCAATGAAGGATTGGCAGCTTCAAGCCGATATCATTCTCAAGAGGTCAGACAAGTTCGAAATTACCTTAGAACCAAGAAGAGTACAAAAGGTCTGC	
>Nvir_CYP4GZ6
CAAATAGATGAAAATAGAGTCATAAAAGCTGGTAAAACTGTAGTGGTGTTTACTTACGGAGTTCATCGTTCAAAAAAACATTGGAATAATCCAGATGAGTTTATTCCTGAAAGATTCGCTCCAGGAACTAATAGACATTCATTTTCTTACATACCATTTTCAGCTGGACCAAGAAATTGCATAGGACATAAATATGCAATGATGGTATTGAAGACATTGCTTTCAACGGTAGTGAGGAACTGCTGGCTAGAGCCGGTCACGACTTCAATAGTTTTGGAATTTGGCATTACATTGAAACCTTGTGGGGGTTTGTTGGTCAAAGTTCTTCCCAGGGACAATACTAAAGCTTCCCATTCT	
>Nvir_CYP4GY2
CAGAAGATTCCTGGACCGAGAGGTCTCCCGATAATGGGAATAGCTTTAGAGCTGGCCCAAATACCACCAAGAGATATATTTGCAAAAATTGATTCCCTCAGACAAACCTATTCAGGAATTTTCGAAATGAAAATTATGACAGATTCTTATGTAATGCTAACTGATCCAGAATCAGTTGAGCCATTGCTTAGCAGCTCTAAACATATCAAGAAGGGTATATTTGATTATAAATTTTGGAGACTATTCCTTGGGGACGGTCTTCTACTTAGTGATGGAGCTAAGTGGCATCACAGAAGAAAAGTGCTCACTCCAACTTTTCACTTCAAGATTCTTGAAGATGCAATGACCAGTTTGGTAAAAAATGCACAATATCTTACAGAACAATTTCTAGATACAGAAGGCAAGCCTACCGATGTTGGAAATATTATTAGATCATCTACCCTCAAAGTCATATGTGAGACAGCAATGGGTGTAAAACTAAATACAGATGATGAAACACAAAATAAATATGTAGAGGCAGTTAAGAGGNNTAAATTTTTGCAGTTTCTTTTGAGAATCCCAGAGGCAATAATTCTAAGATACCTCAAGTTCTGGTTACATAGTGATTTTGTGTATAATCTAACAAAAGATGGAAGAAACTTTAAAAAAGACCTCAATCTTGCTCATTCATTCACTAAAAAGATTATAAGTGAAAGAAGAATGCTTTACAAGAACCAGAAAGCTGACAATTCTGAAAATAAAAGCAAAAAAAAAGCATTCTTGGATTGCCTTTTGGAGATGGGTGAAGCTTTAACAGACCAAGACATTTGTGAAGAAGTGGATACATTTATGTTTGAGGGACATGACACAACATCTGCTAACTTGGTTTTCTCTCTATTTCTTCTGGCCAATCATCCTGAGGAACAGGAAAAGGTTGTTGAGGAACTGATAGAAATATTTGGTGAAACAGATAGGCCACCTACGCTCTCAGATTTGGCCAAAATGAATTATCTTGAAATGGTGATTAAAGAATCATTGCGATTATATCCCAGTGTGCCACTTATTTCTAGAAGTTTAACCGAAGATTTGAAATTAGGTGCAGACGTGATTATTCCTGCTGGCTATACAGCTGTTGTTGCTCCTTTCCTAGTTCATCGCTCTAAAACTCACTGGGAAAATCCAGAGGAATTCAGACCAGAACGTTTTATGCCTGGAACCCCTCGGCATCCTTTTGCTTTTATTCCTTTTTCTGCAGGTCCAAGGAATTGTATAGGTCAAAAGTTTGCAATGATGGAATTGAAAACAATGTTGTCTTCAGTTTTAAGGAAATGTAAATTGGAAGCAGTTACAAAGGAAGTAAATATCTTACCCACTGGGATCATCAAGAGTGAAGAAACAATATTAATGAAAATTTACAAGAGAAATTTGTAA	
>Nvir_CYP4HB6
ATGTTTGTGATCCTGATAACAGTGGCACTGGGTGCCTTCATGATCTGGTGGCTGCTGACTCCGGAGAAGAGACTGAGGGAGATGGGCAACAAGATCCCAGGCCCAACGCCTTACCCATTAGTTGGCAATATCTTCAACTTCAACATCTTCGGCATAAAAGCTCTAGATGATTGGAAGTATTGCATGAATAAGTATGGAAGAACCTTTCGATTTTGGCTCGGTCCACAACTCCATATATTTATTACAGAGCCCGAAGATATTCAAATGCTGCTAAGCAGTCAAACATTAATTACTAAATCTGAAGCATACTACACATTGGAGTCTTGGCTGGGAAGTGGACTCCTTGTCAGTACAGGTGAATTGTGGCAAAGGAGGAGGAAGGCAATTACACCGACCTTCCATTTCAAAATTCTTGACGAATTCGTGCCGACATTCAACAAATGCGCCAATACTCTGGTCAAGATCCTAGCGGACAAAGTCAGCAAGGGATTCTTCCCGTTGACAGATTTCATGTCTCATTGTGCCTTGGATGCTGTTGCGGAAACCGCTATGGGAACTGAGATAAAGGCTCAAACCAACCCAATAGGAGAATATCCATCATCTGTTGTGAAAATGACTACTACATTGATGGAAAAAATAGGTAATCCGTTACTTGGAATGGAACCACTTTACACAATGTCTGGTCGCCGAACGAGAGAAGACCATCTCCTAAACATTCTCTTCTCCCTACCACTTGAGGTGATAAGGAAGAAAGAAAATGAAAAAAATTCTCCAACCGATTCATCACCAACTGAAGAAGCATTTGGAGTAAAGAAAAAAACTGCTTTCTTAGAATATCTTCTAAAAATGAAGCGTGATAATGTACCTGCTTTCCAAACAGAAAAAGATATTAAGGATGAAGTGATGACTTTTATGTTCGAGGGTCATGACACAACAACAATGGCTTTGACTTTTGCAGTCTGGCTTCTTGGGTTACACCAGGACATTCAGGAAGAATTATATCGTGAAGTATCAGGAATTCTAGTGGGACAGGAACCAACCATGGAAGATTATCAAAAAATGACATACTTGGAGCGAGTTTTAAAAGAAACCATAAGGCTTTACCCTTCAGTGCCAATTGTAGCAAGGAAGGCTACTCAAGATGTTGTCCTTCCTTCCTGTGGATATACAGTACCCAAGGGAGCACATCTTGATGTAATCATCTTAGCACTTCAAAGGCGGGAGGATCTTTTCACAGATCCAGATAAGTTCAACCCTGACAGGTATTTCGAACCTCAGAAGCATCCATATGCATACATACCATTCTCCGCTGGACCCAGAAACTGTATAGGTCAGAAATTTGCCATGTTAGATATGAAGGTCATTGTATCTAATTTGGTACTAAATTACAAAATAGAATCTGATGAAGACATAATTGTTAGTCCAGAAATGATCCTACGTACGAAAAAAGGACCAAACATCCGCTTGATATCTCGAAAT	
>Nvir_CYP4G-1
ATGGATTTATTAACATTTTTCGGGGCTGTGCTGACAGCAGCGATCGCCGGATATGGTGCCTTTTGGTACTCGAGAAGACGGCTCTACGAATTGGCGGCCAAGATCCCTGGACCTACCAGCCTCCCTCTTCTGGGCACTTTATCGGAGTTCTCGGGTGGCGCTCACATGGTGTTCGAGAACATGGTGAAGAAGTGTCACGAATACGGAGATGTAATAAAATTCTGGATTGGCCCTCGCTTATTAGTTTTTCTAGCAGATCCTGCAGACATTGAACTCATTTTAAGCAGCCATGTTCACATTGACAAAGCACCGGAATACCAATTCTTCCAACCATGGCTTGGTGACGGTCTCCTTATCAGCACAGGAAACAAATGGAGAAACCACCGAAAACTTATAGCTCCAACATTTCATTTGAATATTTTGAAATCCTTTATACCGCTATTCAATAGCAACAGCAGGGGAGTTGCAACGAAGTTGAAGAAGGAAGTGGGTAAAGAATTCGACTGCCACGACTATATGAGTGAAGCAACTGTGGAAATTTTATTAGAAACAGCCATGGGTGTGAACAAAAAGACTCAAGAAAGTGGTTATGAATATGCAATGGCTGTGATGAAGATGTGCGATATCCTCCATCTCCGTCAAACGAAATTATGGTTGAGGCCAAACATAATTTTCTATTTAACGTCTCTGGGGAAATTACAAGATAAGCTCCTTAATATTATTCACAGCTTGACAAAAAAGGTTTTGAAAATTCGGATGGAGGAGTACAAGAATAACGGAAGCAAACTGCCTGGAAACGTGACCTTCGTAACAGGCGACGATGGCAAGATTCAAGTTGAAGGCGATTTTTCGTTTGGACACTCTAAAGGGATAAAAGATGATTTGGATGAGGACATAGGAGAAAAAAAGAGGTTAGCGTTTCTAGACCTTTTGATTGATGCTTCTCAAGGTGGTAAGTTAACGGACGAGGAAATTCAGAACCAAGTAGACACGATAATGTTTGAGGGACACGATACCACGGCTGCAGCAAGCAGCTTTTTCCTTTGTGAGATGGCAGCACGTCCAGACATTCAGGAAAAATGTATAGAAGAGTTAAATAAAATCTTCGGCGACTCGGACAGGCCTGTTACATTCGAAGACACCCTCGAGATGAAATACATCGAGCGATGCCTGATGGAAACACTTCGCATGTATCCACCTGTGCCAGTGATTGCAAGGGAGCTGCAGCATGAACTTAAATTAGCATCCCGGGACTTGGTAATTCCAGCCAAGTGTACAGTAATAGTGGCCACATTCAAACTTCACAGGAAGGAGAACATATATCCAAATCCAAACGTTTTCGATCCTGATAACTTCCTCCCAGAGAGATCTGCCTCCAGGCACTATTATTCCTACGTCCCCTTCTCTGCTGGACCCAGAAGTTGTGTGGGAAGAAAATATGCTATGCTGAAACTAAAAGTTCTAATAGCCACCATCTTAAGAAAGTACAAGGTTCTACCTGGCAAGAAGGAAGCAGATTGGAAATTGCAAGGCGATATTATTCTCAAGAGAACGGATGGATTTGGAATTCGCGTGGAACCTAGAACGAGCTCAGTA	
>Nvir_CYP3224-4
TCTGATGATGTGTGGAAACAGAAAAGAAAGGATTTTAATAATTATTTAAAGAAATCTCGTGTAGACAATGATTATTATAAAAAATTTACTAAAAGTGCTGATAAATTGGTCGATATTATGTTGGAAAGATCATACTCTGGTGTGGATTCGAAGGCTGTATGCACAGCTGTAGCACATGACCTTTCTTTGAAAACCTTGTTCGATATTGAGACAAGTTTAGTATATCATCCCGAGATTATAGCATTGTTGAACAGGGCTAAGGAACTGGCATCAATTCTTGCATTTAACGTCTCTTTAATCAGTCCATTATTTTCCATTCTGCAATCAGTGTCAGATGTACTTTATGGAAAATTACTGAAACTGCGGAAATTGGTGTTAGATGAGATAGATAATCAGCTCAAATCAAACCAGCAGCCACATCAAGAGCTGCCTTTCTCAACGTATATGGTATTAAGGAACAGAAGAGATAATGAAGGTGAACAAAAAATATTTAGACATGTTCACGAAGTGTTCGTAACAGCTGGGCACACTGTTGCTTCTAAATTATCAAACACAATATGTTTTTTAGCAGTCCTGCCTGATATTCAAGAAAGAGCTTGGCAAGAGCAATATGAAATATTTGGCAATGATACCAGAGATCCAACAATTGAGGATTTAAGTCAAATGAAGTTTCTTGATAGGTTCCTAAAAGAATCCTTTAGATTTCTCGGTCCTCCATTTCTTGGGAAAGAAGCTACTGCTGATATAAATGTTGATGGAATAACAATACCCCGTGGTGCTATTGTGGTTTACCTGCTCAGATATATAAAATTGCATCCAAAATATTGGAACAATCCAAACATTTTTGACCCAGATCGCTTTCTCGATGAAAACGATTATTTGAAATTTAGTTACTCACCATTTGGAATCGGTATTAGAAACTGCCCAGGTGAATATTATGGAACAATATTTCTAAAAATTGCATTGTCCAAAATGTTAAGAAGAATAAAATTTAGACCAGTTGAAAAAGATTTCCTGTTTGAAGATATCAAATTTAAGAGTTACCTTTTTATGGAAGTGGACAATCCTCCTAAGCTACAAATTGAAGAAAGAACA	
>Nvir_CYP3224B3-1
ATGGATATAATTTTAACAGCTGTTCTGACGATTGTGGTGGCTCATCTCGTTTGGGGATTTATATTATGGCTTCGAGTGCGGAAGCTGTATTCATATCCTGGGCTTCTGGGGTTTCCTGTTTTCGGAAACCTTTACTATTTCTACAAAACACTATTCGCATTCACAGGTGACAGTATGGCAAATCAAATGATCAGGGTTAATGAAAAATACGGAAAAGATGGAATATGCTTCCATTTCATTTATGGTTACAAGATAGCAGCAATAGTTTCAAGTCCTGAAATTGTCAAGAAATTGTCATTTCATCCCAACTTGGGCGATAAGCCTTTTGAAATGTACGGAGGATTTCGTGATTATATGAAGGGACCTCTTAGTACTCAATATGCCGATGAAGTATGGAAATTGAAGAGAAAGGAATATAATACTTTTTTAAGGAAATCGAATGTTAACAACGATTATTTTAATTCCTTTGCTAAATCCGCCGATAAGCTTGTCGATAAGTTGTCGACATCTTCTGACGGACATGATCTTTCCCTAGCCCTAACACAGGATGTTTCTTTCAAAACTCTATTTGGCATTGACACAGATTTAGTGTATCATCCAGAGGTTATGAAAGTAATGAGCAAATTGATGGATATGGGAGGAGTTATTGGCGCAAACTCAAATATAGTAAGAGCAATGGGCCCCATACTAAAACCATTAATTGATATGATCCTTGGAAGAGCAGTGGAATTACGGAAACTGGCTTTAGAAAAAATAGAAAACACTTTATTGCTTAAAAAGGAACCTCTTTCAGATCCATCCTTAATGATGCATATGGCAGAAAGGCTTATAAATTCTAATGGGAGTCAAGATACGTTAATACTGGAGATCCAGGAACTGTTAATAACATCTGCACACAGTATCGCTGCTGTCTTATCAAGCTCGATAACTATCCTAGCAACTGAAATCGATGTTCAAGAAAGAGCTTGGAAAGAGCAATATGAAATATTTGGTAATGATACTACCAGAGATCCAACAGTTGATGACTTAGAACGGATGAATTATCTTGACAGGTTTATAAAAGAAAGCTTGAGATTTCTTGGTCCTCCATTTAATGGAAGGGAGGCTAATGCAGACATAAATATAGATGGAATTACAATACCAAGTGGTACTATTGTAATTTATCTATATAATTATATGAGATCGGACTCGAAATACTGGAATAATCCAAAAAAGTTTGACCCAGATCGCTTTCTTGAAGAAAGCGATGAATTAAAATATATTTATACACCATTTGGAATTGGTATTAGGAACTGTCCAGGTATGTATTTTGCAACAACTTTATTAAAAATTACACTGTCAAAAATATTAAGAAGGCTAAAGATTAGAGCAGCTGAAAAAGATCTCCGATTTGAAAGTCTCAGATTTAGAAGTAGCCTTTTAACGGAAGTGTCTAATCATCCTCGACTACAAGTTGAAGAAAGAAAA	
>Nvir_CYP4G-3
ATGGATTCGCAAGAACTAGACCACAGCGAGCTGAGGAGTCGCCTCTACTCCATATCCTCCCTCATCTTGCCCATCTTCATCCTCCTCTACGTGGGGTGGAGGTTGGCCAACAAGAGGTTCATCGAACTCGCAGAAAAGATACCAGGTCCTCCGGGTCTTCCGATCATAGGAAACGCTCTCGAACTGCGAGGGACGCCCAACGAAATATTTGAAAACCTATATTCGAAGAGTGAAATATATCCAGATGTCGCCAGAGTGTGGGCGGGACCAAGATTACTGGTTTTTCTTACAAATCCAGCAGACATTGAGATTGTCCTCAGTAGCCATGATCATTTGGACAAGTCTGCCGAATATGATTTTTTGAGACCATGGTTAGGAAATGGACTTCTAGTAAGCACAGGAGAGAAATGGCGATCACATAGAAAGATAATAGCTCCAACATTTCATCTGAATGTTCTTCGCAGCTTTATGGAAAGATTTAACAGAAATTCAAAAAAAACATTAGAAAGACTAGCAAAAGAAGGAGATAATGAATTTGATATACATGATTATATGAGTGAATTTACTGTTGAAGTACTCATAGAAACTGTAATGGGTGTCAAAAAAGAGAATGAAGGCAGGAGTTGTTTTGATTATGCACAGGCAGTGATGAAATTATGTGATATTGTACACCTTCGACACACAAAGTTTTATTTACGACCAGATTTAGTATTCTATAGTTCTAAATATGGTTCGGAGCAAAAGAGTCTTCTCTCAGTCATTCACGGACTTACAGAAAAGGTACTAAAGGTGAAAAAGGCACAATTTGAAAACAAAATACAAGATAAACATCAAGAAACTGCAGAAAAAGAAGTTTTGAAAGAAACAAGTGAATCAAAAGAAGGTTTTTCTTATGGGCAGGCCAGTGGATTAAAAGATGATTTAGATGTTGAAGATATAGGAGAAAAAAAAAGAAATGCTTTCTTGGAATCTATTTTGGAAAGAGCAGCAAACAATGATTCAATCAATGACAAAGAAGTAAAAGAACAACTAGACACCATTATGTTTGAGGGCCATGACACCACAGCAGCTGCTAGCAGCTTCTTTTTATGTATGATGGCAGCACATCCAGACATTCAGCAAAAATGTTATGAAGAAATTATGAGAGTATTGGGAGATTCTGATAGAGATATCACATTTAATGATATTCTTGAAATGAAATATTTAGAGCGGTGCTTAATGGAAACTCTCCGCTTATATCCTCCAGTTCCTATTATTGCAAGACAACCAAAAAAGGAATTCAAATTAGCTTCAAAAAACCTAATAATACCAGCAAACTGCACAGTAGTAATAGGAATCATCAAGTTACATAGGAGAGCAGATATCTATCCCAACCCCGAGAAGTTTGATCCAGATAACTTCTTACCAGAAAAATCAGCATCAAGGCACTACTATTCTTTTATTCCATTTTCTGCAGGCCCAAGGAGTTGTGTTGGTCGAAAGTATGCTATGTTAAAACTGAAGACAATATTAGCGTCTACTCTTAGGGCCTTTTATGTGAAACCAGGATATACAGAAGAAGAATGGAAATTAAAGGCAGATATTATACTCAAAAGAGCAGATGGATTTAGGATTAAGTTAGAACCCCGAAAAGAAACTAATACAAAGAAT	
>Nvir_CYP3224-1
ATGGAGATTATTGCAACAGCTGCTCTGATGATTGTGGTGGCTCACCTCGTCTTAGGTCTGCTACTGTGGCTTCGGGTCCGGAAGCTATATTCTTATCCTGGTCTTCTGGGTTTTCCTGTTTTCGGAAACCTCTACTACTTCTACAGAACACTATTCATTTGTACTATGGACAGTATGGAAAAACATTTGATAGGAATTGTAGACAAGTATGGAAAAAATGGGATATGTTTCCACTGTACTTTTGGTTACAGGACAACAGTGGTTATTTCAAGTCCTGAAATTGTCAAGGAAATTGGACTTCATCCCAACCTGTCTGATAAACCTACAACGATGTATGGAGGATTCACGACCTACATGGTGGGACCTCTTACAAGCGCTCGAGCGGATGATGCGTGGAAACTAAGGAGAAAAGAATATAATGCTGGTTTGAAAAAGTCTCAGGTAAGTAATGCCTACCACAGTACCTTCGTTGAGTGCGCCAAGAAATTAGTTGATTTGATGTTGGCTTCTCCTTCAGCTGTGGATGCGATTAATAAAGCAATAGGTGTTACACATTTCGCCGCAATGAGAAACTTATTTGGAATTTCAACAAATATAATATATCATCCGGAGTTCACCTATACAATGAGAAACATTTTGAATGCAGGATCACTTGCTGCAGGAAATCCGATAATAGCAACGATATTTTTAACATTAATGCGACCAATAGATGAATTATTTATGAGACAAGTAGGAAAATTGCGGAAAGTGGTATGGGAAGAGATAGATAGAGCACGCATATCTGAATTGCTTCCTAATGCAGAACTACCAGTACTGATCCAGATTGCATCCAGATCTTTAAAATATGGTGGGAAAAAATGGAGAAAAGACACAATGTCCGAGCTACACGAGTTGTTCTTTACAGCTGCACAAACTACTACATCTACATTATCCAGCGCGATAACATTTTTAGCAGTTCTACCAGATATTCAAGAAATAGCTTGGCAAGAACAACAAACAATTTTCGGTAATGATAACAGAGATCCATCAATGGATGATTTAGAACAGATGCAGTTCCTTGACAGGGTCATAAAAGAAACCATCAGATTTACTAGTCCTTCATTTGTTGGAAGGTTGGCTACTGAAGATATAAATATAAATGGTATAACAATACCTCAAGGTACTTCTGTTGTATATCTAAATAGATACATGAGAATGGATCCAAAATACTGGAAGGATCCAGAAGTTTTCGACCCGGATCGCTTTCTTGAAGAAAGTGAGACATTAAAATATTCTTATTCACCATTTGGAGTAGGTGTAAGAAACTGCCCAGGCATGTTTTATGCAACAACGCAGATGAAAATTTCATTATCAACAATATTAAGAAGACTAAAACTTAGAACAGCTCAAAAAGATTTTAAATTTGCAGATATCAAATTTATCTCTTGCCTTATGACAGAAATCAAAAATCCTCCTGTGCTGCAAGTTGAAGAAAGAGTA	
>Nvir_CYP3224-2
TCTGGTGATGAGTGGAAAACAAAGAGAAAGGAATACAATTTTAATTTAAAGAAATCTCGTATAGAAAATGAATATTGTAGCACTTTTATTAAATGTGCCGATAAAATGGTTAATAGTATGTTGGCATCACCCTCTAATGTAGTTGCGATTGATGTAAGCGTATGTTTAACACAGGATGTTTCATTCAGAACCCTGTTTGGTATTGAGTCAAGTTTAGTCTATGATCCCGATATTGTAAGAGCATTTCACAAGGTTTGCGAAGTAGGAGCTCAAGTTGGGTCCAACCCGACTCTATCTAAAGTACTAGCTCTGGTAGTAATGCCACTTCTAAATACATTACTTGGGAAAAAAGTTGCTGAATTGCGTAGATTGATGTTGAAAGGGGCATGTAATAAGTTGAAATCAAACCAGACATCACTCAAAGAACTGCCACTGTCATCATATGTGGGATCAAGAAATATGAAAAATAATGAAAGTGAAATATTATTATTGAATGAGCTTCAGGAATTGTATTTCACATCTGCGCACACTGTTTCTACTTCTTTAGCAAACACAATATGTTTTTTAGCATTCCTACCCGACATCCAAGAAAGAGCTTGGCAAGAGCAATATGAAATATTTGGGAATGACATTAGAGATCCAACCATTGATGACTTAAATCAGATGCAGTTTCTTGGCAGGTTCATAAAAGAATCCTTAAGATTTCTTGGTCCATCTGTGGTTGGAAAAATGGCTACTGCTGATATAGACATAGATGGAATAACAATACCACAAAATACTTGTGTTTTTTTCATGTTGAGATATATTAGATTTCATCCAAAACACTGGAAGGATCCATATATTTTTGACCCAGATCGTTTTCTTGAACAAAATGACTCATTAAAACATATTTATTCACCATTTGGAATCGGTATTAGAAATTGCCCAGGTGAGTATTTTGGAATAACATTAATGAAAATTGCATTATCGAAAATAATAAGAAGACTGAAAGTTAAATTAGTCGATAAAAATCTCCGATTCGAAGACATCAAATATAAAACTTATTTTTTGGCAGAAATGGAGAATCAGCCTAAGCTACAAGTTGAAGAAAGAATC	
>Nvir_CYP3224B3-2
ATGGATGGAATTTTCAAAGTTCTTCTGACAATTTTGTTGGCGAATCTCGTCTTTGGTGTTATTCTTTGGCTTCGGGTGCGGAAGCTCTGTTCTTTTCCTGGATTCTTGGGTGTGCCTGTTATCGGAAATCTCTTTTACTTCTACAAAACACTATTTTTGATCACCGCTGATAGTCTGGAAAACCATTTGAAGGAAGTTACTGAGAAACATGGAAAGAACGGGTTTTGCTTCCATATAAGTTATGGTTACAAGATAACAGCGATAATAACAAATCCTGAGATTATTAAGAAAATATCATTTCATCCAAACCTGATCGATAAGTCTTATGAAATGTACGGAGGATTTCTCGATTATATGAGAGGACCTTTTAGCAGACCACGTTCAGACGAAAAATGGAAAATGTGGAGAAAGGAATACAACATTTTTTTGAAGAGGTCATGTGTAGATAACGATTATTTTAATATCTATATTACATCCGCCGAAACACTAGTTAATATGATGTTGGATTCTACCAGTGCATATGGTGCATCCATAGCTTTAACACAGAACGTTACCATGAGAACCTTATTTGGTGTTGAGACAGATTTAGTATATAATAAAGAGATTATAAAAGTATTGACCAGGTTGATCGAAATGGGAGCAATGCTTGGAGCCAACACAAATATAGCGAGGGCCATAGCTCCCATAGTGCGACCAATAGCAGAAAAAGTCAGTGGAAAAGCAGTAGTAATACGGAAAACGATATTTCAAAAGATATATAAAACGATAGTATCGAAAAAGGAACCTCTTTCAGAACCAAGGTTAGCAATGAATGTGGCAGCAAAAAGTATAGAATCTAATGAGAGTAAAAGAACACTACTACAGCTTATGCAGGAAGTGCTCTTTACATCTGCCCACACTGTTGCTTCTGCATTATCAAACACTATAATTCTTTTAGCAGTTCAACCTGATATGCAAGAAAGAGCTTTTAAGGAGCAATGTGAAATATTTGGTAATGATAGCAGAGATCCAACAATTGAAGACGTAGAACGCATGGAGTTTCTTGGCAGGTTCATAAAAGAATGCTTAAGATTTCTTGGTCCTCCATTCAGTGGAAGGAAGGCGACTGCTGACATAAATTTAGATGGCACGATAATACCAAAGGGATCCATTGTAGTGTACCTCTTCAATTCTATTACAATGGACTCAAAATACTGGCAGAATCCAAACGTTTTTGATCCAGATCGCTTTCTTGAAGAAAGCGATTTAATGAAGTACACTTTTACACCATTTGGAGTAGGTGTCAGGAGCTGCCCAGGTATGTATTTTGCAACAACTTTGATAAAAATCACATTGTCAAAAATATTAAGAACAGTAAAGCTTAGACCAGTTGACAAAGATTTCCGTTTTGAAAGTCTGAAATATAGAAGCAGTCTTTTAACGGAAATAGCTAATCACCCTAAGTTACACGTTGAAAGAAGGGCA	
>Nvir_CYP4GZ5
GTTCATCATTCAAAAAAACACTGGGACAATCCAGATGAGTTTATTCCTGAAAGATTCACTCCAGGAACTAATAGACATTCATTTTCTTACATACCATTTTCAGCTGGTCCAAGAAATTGCATAGGCCAGAAATATGCAATTTTGGTATTAAAGACTATGCTTTCAACGGTAGTGAGGAAGTGCTGGCTAGAGCCTGTTGCTTCAATGGATTCACTAGATTTGGATTATGCCATTACATTGAAACCTTCTGGAGGTTTATTGGTCAAAGTTCTTCCTAGAGACAATACTAAAGCTTCTCTTTCCCAG	
>Nvir_CYP4GZ3
GGGAAACCTACTGAAATCGAAGATATGATTTACTTGTTAACTCTTAAAATAATATGTGAAACTGCGATGGGTGTGAAACTGAATACTGAAGATAGGCAACAAAATGAATACGTAAAAGCTTCAAAACTTTGTCATGACGGTGCGGTATATAGATTTTTCAAGCTTTGGCTGTATCCTGATTTTATTTATCGCCGTTCTAATGCTGGTAAAACATTTTTCAGAAGTGTAGATATTATTCACGACTTTGCAACTCAGGTAATAAGAAACAGAAAAGAATTATTTATAGCTGAAAAAACTGGATCTAACAATCAGGATTCGACAAAAAAAGAAAAAAATGCTTTCCTGGACAATTTACTTGAATTGGATGATTCAAATCCTGGTTTATTCACAGAGTCTGATATCGAAGAAGAAGTTAGCACTTTTATGATTGCGGGTCATAATCCATCTGCAGCAACTCTGAAGTTTTTACACTTTGTCCTTGCCAAC	
>Nvir_CYP4GY1
CAGCCAGTGCTCAGCAGTTATAACCATATTAAAAAAGGTGACTATGATTACGCATTTTTAAGACCATGGCTAAGAGATGGGCTTTTACTTAGTGATGGCAGCAAATGGCGAAACAGAAGAAAACTTCTTACTCCTGCATTCCATTTCAAGATTTTGGAAGATGGAATGAAGTGTCTTACTGAAAAATCTGAAGAAATAACTGAAAAACTACTAGCAACAAAAGGAGAACCTACGGATCTGGAAGATATCATTCGTTCATCCACTCTTGGGGCTATTCTTGAGACTGCAATGGGTGTACCATCAAGTGATGCAAATGGGTATCAGCAACATCAGCAAGAATATCAGAGTAAAATAAAGGGAATTACAGAATCTATAATGAGGAGGTATTACAGACTTTGGAAACATATTGAAAGTCTCTATCGTCTATCAAGTGAGGGCAAGGAATTTTTTAATGATGTTAATAGACTTCAGTTGTTTACAAAAAAGGTTATTAAAGACAGAAAGCAGCTTTATTTAATTGAAAGGGATTCCAAACCAGGAGATAAAAAAAGTAAGATAAAACCATTCTTGGATTGCCTTATTGAGTTGAATGTTTCTACTCCAGGAGCTATTAGTGAAGATGGAATAGCTGAAGAAGTGGATACTTTCATGTTTGAAGGACATGATACTACTGCATCAGCTTTGAATTCAGCACTGTTCCTTCTTGCAAATAATTCAATTGAGCAGGAAAAAGCGGCAGAAGAACAAATGGAAATTTTTGGTGATGACAACAGAGTACCTTCAACACATGACCTTAATAAAATGGAATATTTAGACATGGTAATAAAAGAGGTATTACGACTTTATCCCAGTGTTCCAATAATAACACGATCTTTGACTGAAGATCTCAAAATAAATGAAAGCATAACTGTCCCAGCAGGATGTATCGCAGCTATTATGCCCTATTTCGTTCATCGATCAGCGAAGCATTGGGATAATCCTGAAGAATTCAGACCTGAACGTTTTGATACTGGAATTTCTCGACATCCTTTTTCTTTTATTCCTTTTTCAGCTGGGCCAAGGAATTGTATAGGACAAAAATTTGCAATGATGGAAATGAAAACAATGCTCTCAGCAATATTGAGAAAGTGTAAATTGGAACCAGTAACAACTTCATTTGAAATCATACCTACAGTTGTACTTAAGAGTGATCAACCAATACTAATTAAAGTCCTACCACGAAAA	
>Nvir_CYP4HB2
ATGGATTTTTTCCTGTATCTGTCAGCGATATTAGCAGTCCTCCTGATATGGCTGCTATTCCCGAACAGGATGAGCAGGATGGCGAGGAAAATCCCAGGTCCTAGAGCCTTGCCTATATTCGGGAACATTTTCAATTTCATCGTTATTGGACCAAAGGCACCAGAATGTTGGAAAAAACAAATGGAAACATATGGGAACACATTTCGGGTTTGGCTTGGACCTCAATTACATGTTTTCATGGTTGATCCAGAAGACATTAAAGCAATTTTGTCTAGCCAATCTTTACTAACAAAATCAGAGAGTTATAAAACATTAGTGCCTTGGTTGAAGACTGGACTTCTTGTAAGCACAGGTAAACTTTGGCAGATGAGAAGAAAAGCTATCACACCTACCTTTCATTTCAAGATCCTAGATGAGTTTGTTCCTATTTTTTACAAATGTTCTAAGATTCTTTTAGACTGTATTAAGGATAAAGTTGGGCAAGAACCATTCCTCATAACAGGATTCATGTCAAACTGTGCATTAGACACAATTGCAGAGACAGCTATGGGCACTGAGCTTAAAGCACAAACCAATCCACAATCAGAGTATCCAACCAGTATACTTAGGATGACTACTGTTCTCGTAGAGAGAGTTGCTAATCCTCTACTGGGTATGGAACCATTATATACTCTCTCAGGTCGGAGAAAGGTAGAATCAGATCTTCTAAAAATACTTTTTTCACTTCCAAGAGAGGTGATAAGAGGTAAAAAATATTTCAAATCTAATCGCAAAAATATTACTCCATCAGATGAAGCATTTGGAATTAAGAAAAAGACAGCTTTCTTAGAGCTCCTTCTTGAAATGAAAGAGAATAATGCTCCTGCTTTTCAAACAGATAAAGACGTCCAAGATGAAGTTATTACATTTATGTTTGAGGGCCATGATACAACAACTATGGCTTTGACTTATACAACCTGGCTTCTTGGAATGCATCCAGATGAACAGGAAAAATTGTACCAGGAAGTGTCTAGTATTCTCGAAGGTAAAGCAGAACCATCAATGGAGGACTATAGCAAAATGGAATATTTGGAACGAGTCATTAAAGAGAGTTTAAGATTATATCCGCCAGTTCCAATCATAGGCCGAGAGGCTATTGAAGATGTTTTACTGCCATCAAGTGGATTCTTAATTCCAAAAGGAACACAGATTACGATTATTATTTATGCATTACACAGGAGGGAAGATCTATTTCCAGATGCTGAAAAATTCAATCCAGATAGATTCCTTGAGCAACAAAAACATCCGTACGCCTTCTTACCATTCTCAGCTGGGCCGAGGAATTGCATTGGTCAAAAATTTGCAATGCTTGAGTTGAAGGTGATGATTTCTAATCTGGTACTTCATTACAAAATAAAATCGAAGAAGGATATGATACTCAATCCAGAAATGCTTCTTCGCTCTGAAAATGGACCTTATATTAGTATAACACCTCGAAAT	
>Nvir_CYP3224-3
AAGTACGGAATCAAAGTGGCTGAAAAACATGGAAAGGATGGGATATTCTTCCATTGGATATTCGGTTCCACTGTACTGGCGGTGATTACCAGCCCTCATCTTGTGAAGAAATTATCATTTCATCCCAACCTGGCTGATAAGCCTTCTGAAGCCTATGAGGGATATAAAATTTGCATGGAAGGACCGTTTTCCGATATACGTTCCGATGATGTCTGGAAACAGAAGAGAAAGGATTACAATATTAATTTGAAGAAATCTCGAGTAGACACAGATTATTATAACACTTTTATTAAATACTCTGATAAAATGGTCGATATGATGTTGGCTTCGTCATCTCATATAGATGCACACGATATATGCACCGGTGTAGTATTTGACATCTCTATGAAAACAATGTTTGGTGTTGAGACCAATTTAGTATATGATCCCGAGCTAATAAGAGAATATAAAAGGATTAAAGTATTGACAGCCGTTGCTGCGTTCAACGTACCTATGCTCAATGTGATGCTTCCCATAATACATCCATTAGTAGATATCATCATAGGAAAATTAGCGGCATTGCGGCAATCGGTATTGGCAGAGATATATAATAGGCTAAAATCGAACGAAGGGCCACTTCCAGATCAGCCCCTCTCAACATACGTGATATTAAATCATAAAAAAAATAATGGAAGCGAAAGAGCATTATTCAAGAAGATTCAAGAGTTGTTCCTAACATCTGGGCACACTGTCGCTTCTGTATTATCAAACATGACATCTTTCTTAGCAGTGTTACCTGATATTCAGGAAAGAGCTTGGCAAGAGCAATATGAAATATTTGGCAATGACGTCAGAGATCCGACGATTGCCGATTTGAATCAGATGAAGTTCCTTAGCAGGTTCATAAAAGAATCTTTAAGATTCGTCGGTCCTCCGTGGTTCTTTAAAAAGGCTACCGCTGATATAAATATAGATGGAATAACGATACCATGTGGTGCTGATGTAGTTTACCTCTTAAGATATATTAAATTTGATCCAAAATACTTTAAGAATCCAAACACTTTTGACCCAGATCGCTTTCTTGATGACAGCGAAGTGTTAAAATATGGTCTTTCAGCTTTTGGAGTCGGTATAAGGAACTGTCCGGGTGAATATTTTGCAACAATATTAATGAAAATTGCACTGTCCAAAATGTTAAGAAGGTTAAAACTTAAAACAGTCGATAAAGATTTCCGGTTTGAAGATTTGAAGTATAGTAGTTATCTTTTGGCGGATGTGGACAATCCTCCTAAGCTACAAGTTGAAAAGAGGACT	
>Nvir_CYP3223A1
ATGATATTGGAAATTGTCATTTTTCTCATCCTCTCACAACTTATTTTCGGTTTATATTTATGGTATCAAGTTAGAGACGTGTACCGTTATCCAAACAGTTTTGGATTTCCTGTGATTGGTACCTTATACGACTTCTACAAAGGATTAATTTTTATGTCGTTACATAATGAATACCATTATCTAAAAGATATTTCAGACAGAGTGGGAAATGGATTATATTTTGCATACGTCAAGGGAAGGAGATCTGTTATCCTGTCATGCCCTTACATCATTGAGGAAATCTCTTATAACCAAAGTGCAGCTGAGAAGGACCCTAATACCTACGGGACAGTAAATCCACTCATTAAAGGAATATTTACTTATTGCTCCAATGACAGTGAATATAAACTTCGAAGGAAAGAAGTGAACAACAGCCTGACTAAGAGCTTAATCGACGGCCCATACGCTAATACATTTAAAAGAATTGGCAGAAAATTAACAGAAGATTTCGTAAAGAATAAAGACAATTTGGATCTTGTTTATTATTGTACCAATTCTGCACTAAGCATTATCAAGGAGACACATTTTGGTGTAGAAAACGCTGAAAAGAATGAAGATGGTCGATTTTTCAAAGTTTGGATTTGGATTTTACATTTTGCAACGCTGATATTTTCCAATCCCTTGGTAGCCATTTTATTTACCTTTACTTACAAGATTTTCGACAAAGTTTTAATGAAAAAGGCTCATATGCTACAAGCGGAATTAGGAAAAAGTGTCAAAAAACATGTGAGGAACACTTTAAAGGATCCTACTGCAGCACCTAAATATTCAACTTTATCAGTGGTGATTTCGTTAAGAAATAAAAGCCGTAATCTAGACAAATTCGAAACGAAAAAAGAGCTATATGAGTTACTATTGGCAGGTTCACATACGGCTGGTACCGTACTGATTACTTCATTCGCATTCATGGCAACTCTTCCTGAAATACAAGAAAAAGTTTGGAAAGAACAATATGAAATATTTGGTACAAGTGACAGGGATCCCAACATCGAAGATCTCAAAAAGATGACTTATCTAGAAAGGTTCATAAAAGAAATATTGAGGTTCTTCAGTCCTGCATTCATAGGAAAGGTTACAACTGCGGAAATAAAAGTTGGTGGAGTTACTATTCCAGCTGAAACAGTGGTCTACTTTTTATTGGGTAAAGCTCATATGGACCCAAGATTTTGGAAAGATCCTCAAGTATTTAATCCAGATCGTGCTTTCGAAGATCAGCCAAAATATGCCTTCGCAGCCTTTGGTGTTGGTGTAAGAAGTTGCCCAGGTATGACCTATGCACGACAAGAACTGAAAACTATTATTTCTATAATAATAAGGAAATGCAAATTCTTTTCACAACAAAAATTTGAAGATTTTAAATATGAATCACACCTCATGCAAGAGATTGTTAATCTCAAGCCAGTACGAGTTGAAGAGAGAGAATATCTTAAT	
>Nvir_CYP4GZ1
GGAAGTAAACCGACTAAAATCGAAGATATGATATGTTTGATGACTCTTAAAAGTATATGTGAAACAGCGATGGGTGTTGAACTTAATATTGAAGATAAGCAACAAAATGAATATGTAAAAGCTTCCAAAATTTGCCATGACAGTCTTGTGTATAGATATCTCAGATTTTGGCTGTTTCCTGACTTTATTTATCGTCATTCTAATGCTGGTAAAATATTTTTCAAATGTGCAGATCTTATTCATAATTTCGCTGATCAGGTTATTAGTAACAGAAAACAGTTATTCACAGCTGAAAAAACTGGATCTAAGAATAAGAATTCGACAAAAAAAGCAAGAAATGCTTTTCTGGATAATTTACTTGAATTAGATGATTCCAATCCTGGTTTATTCACAAAATCTGATATCAGAGAAGAAGTTGACACTATTATGGTTGCGGGTCATAATCCATCTTCAACAGCTTTGATGTTTTTACACTTTTTACTGGCCAACCACCCAGATGTTCAGGAAAAGGTATATGATGAACAGATGGATATATTTGGGGATGATATAAGAACTCCAACGGCCCAAGAACTTAAGAAAATGATTTACTTAGAGATGGTGATCAAGGAAACACTAAGATTATACCCAAGCATCCCGTTTCATAGCAGGTTATTGCAAGAAGATCTACGGATTGATGAACACACTGTTATTCCAGCGGGTTACACTTTCGGAATATTTAATTACTGCATTCATCGGTCCGAAAAGTACTGGAATAATCCAGAGGAGTTCATTCCTGAAAGATTCGCTTCGGGAAATGAAATACATCCATTTTCATTTATTCCGTTTTCGGCAGGCCCAAGAAGTTGCATAGGCCAGAAATACGCAATGATGGAACTGAAGACAATCATGTCAAGAGTGGTGCGGCAGTGCTGGCTAGAACCTGTCACGACTACAATAAGTGTAGACTACGGTATTACATTAACTTCAACAGAACCG	
>Nvir_CYP4G-2
ATGGATATTTTGGGCATCGACTCGATACTGGTGGCGGGGCTGACGGCAGCGATCGCCGCCTACGGCTACTTCTGGTTCTCCAGGAGGCGGCTCTACGAACTGGCCTCCAAGATTCCAGGGCCTGCTGGGTACCCGTTCATCGGCAATGCCTTGCGGTTCATCGGAGGAGCAGACACGCTGTTCAAGAACGTATTCTCTAGGACGCTGGAGTACGGAGATGTAGTCAAAATGTGGGTTGGTCCCAGACTACTTGTATTTCTAACCAATCCAGCAGATATCGAGCTAATTCTCAGCAGCCACGTCCACATTGACAAAGCACCAGAATACAGATTATTTGAGCCATGGCTAGGAGATGGTTTACTGATCAGTACAGGTGAAAAATGGAGAAACCACAGGAAACTCATCGCTCCTACTTTCCATTTGAACGTTCTGAAGTCATTCATTCCAACCTTCAACAGCAACAGCGTTGATGTTGTTAAAAAATTGAAACAGGATGTAGGAAGGGAATTTGATGCCCACGACTACATGAGTGAGGCTACAGTAGAGATTTTATTAGAAACCGCCATGGGTGTGAACAAGAAAACTCAAAAGAATGGTTACGAATACGCAATGGCAGTCATGGGATTAAGTAATATTCTCCATCTCCGTCACACTAAACTCTGGCTGAGGCCTGACTTCATTTTCAATATGACATCACTGAGCAAATTACAAGAGAAGCTCCTGAATGTTATTCACAGCCTAACTAGGAAGGTTTTCAATATCCGAATGGACGAATATAAGAAGAACGGTAGTAAAATCATCAGCACAACTCCTGAAGATAACGCCAAAGTGCAAGCAGAAGGAGACTATGCGTTCGGGCATTCCAAAGGCATCAAAGACGACTTGGATGACGAAATAGGAGAAAAGAAGAGAATGGCTTTCCTCGACCTTTTAATCGATGCTTCTCAAGGAGGCGGTAAACTTACTAGCGAAGAAATCCAACATCAAATAGACACAATCATGTTTGAGGGTCACGATACCACAGCAGCTGGCAGCAGTTTCTTCCTCGCCATGATGGCAGCTCGTCCTGACATCCAGGAAAAATGTGTAGAGGAAGTAAAACGAATCTTCGGAGACTCAAACAGACCAGTCACATTCCAAGATACGCTCGAAATGAAATACATCGAAAGGTGCCTCATGGAAACATTGAGGATGTATCCACCAGTTCCTATCATAGCCAGAGAGCTTAAACAAGAACTCAAATTGGCTTCCTGCGATCTGACAATCCCAGCTCATTGCACAGTTGTCGTGAACACGTTCATGCTCCACAGGAAACCCGACATTTATTCTAGTCCAAACTATTTCGACCCCGATAACTTCCTTCCAGAGAAGTCTGCCTCCAGGCACTACTACTCCTACATCCCCTTCTCTGCTGGACCTAGGAGTTGCGTAGGCCGAAAATACGCTGTACTCAAACTCAAAGTCATGCTGGCCACCATCCTCAGGAACTACAGGATACTTCCAGGCAAGAAGGAGAAGGACTGGAAGCTCCAGGGAGACATCATTCTCAAGAGAGCGGATGGATTCCCACTTCAATTCGAACCTAGAGCAATCAAAGTT	
>Nvir_CYP4HA1
AAAAACGAATATGTCCAGTCAATTTTAGACATGTCACACGTTACGACTAAAAAAATCAACAACCCTATCTACCAAATGGAGCCAGCCTACACATTGACAGGCACCAAGAAAGAAGAGCGAAGTCTTCTGAAGATATTGGATTCACTTCCTGATCAGGTAATCCAAAAGAAAAAGGAAACAGCACAAAATGGTATCACCAAGAAAGTCACTGAGGAAGTTGAAGGGGTAAAGAAGAGGACTGCATTCTTAGAATTACTACTGAATATGTTAAAGGATAACCATCCAGCATTTCAATCAGAACAAGATGTCAAAGATGAAGTAACAACATTTATGTTCGAAGGACATGATACAACCACTGCATCTCTATCTTTTACTATGTGGTTCCTTGGCAGACATCCAGAAATTCAGGAGAAAGTCTATGAAGAAGTATCAAGCATTATTGGTGAAGAAGAATTACGTCAAGAAGACATAAACAAGATGAAGTACTTGGATAGAGTTGTAAAAGAATCTCTTAGGATATTCCCTTCTGTACCTGCCATTGGTAGGACCGTCACGCACGATACTGTTCTTCCAAGCGATGGTATGCTTATCCCTGCTGGCTCCAACCTGGTTGCGCAAATAATTGTAACCCACAGGAGAGCGGATCTCTTCCCAGACCCAATGAAATTCGACCCAGATAGATTCTTGCCTGAGAATGCAAAAGGAAGACATCCCTACTCCTATGTACCCTTCTCAGCAGGACCTAGAAACTGCATAGGCCAAAAATTTGCCATGTTGGACATGAAAGCAATCATCTCTAAAATCATTTACAACTACAAAATTGTAGCAGAGGAAAAATTAGATACCAACTCAGCTTTGATTATCCGATCAGATAATTCACCGATGGTAACCATAACCAGAAGAGAGCGC	
>Nvir_CYP314A1
CCCATCTTCAAAAAGACTAGATACTTAACTAGACCTGTAACAACAAAAAAGAAGATACCAACAGTTAATCAAATTCCTGGACCTCTGCAGTTACCAGTGATCGGTACCCGTTGGATTTATTACACAAAATATACTCTTGAGAAACTTCATGAAGCTCACAAGGATATGTATCGTACATATGGTCCGATAGTGAAAGAAGAAGCATTATGGAACATTCCAATCATTAACATCTTTAGTAAAAATGAAATTGAAAAGATACTCAGGCATCCAAGTAAATATCCCCTACGACCTCCAACTGAAGTAACAGCGTATTATAGGGCTACCAGGCCGGATAGATATGCATCTCTTGGTCTAATCAATGAACAGGGTGAAACTTGGCATACTCTCAGAAGTCATTTGACACCAGAGCTAACTTCAGCTAAAACAATGTCATCATTCTTTCCAGAGTTGCTATCTGTAACGGAAGATTTCATTCGATTACTCCAGGTTTCTAAAGACGCCAACGGAATAGTAGAACATTTTGATGACCTGGCATGCAGGATGGGGTTGGAAAGTACTTGCTGTTTAATTCTTGGAAAGAGACTAGGAGTTCTAGAAGATGAAGCTAGTGAAGTGTCACTCCGATTAGCTAATGCTGTTAAAGAACAGTTTTGTGCATCTCGAGACACTTATTTTGGACTTCCTTTTTATAAACTGTATCCAACTAAAGCCTATAAACGATTTGTCAATGCAGAAGAAATCATTTATGACGTGATCTCAGAAATGGTCGAGAATGCTGAAAATCTGGAAAATGATACCTACTTAGAAGATAGCCCCAGTGTATTTCAATCAATTCTCAATAACCCAGGTCTTGACATAAGAGAAAAAAAAGCAGGAATAATTGATTTCATTGCAGCTGGTATTAAAACGCTGGGAAACACGCTTGTCTTCCTATTATATTTGATGGCAAAGAACCCTGAATGTCAAGAGAAGATAGTAGATGAAATTGATTCCTTAACCAGTGGGAAAGAACTAACTCTGCAAGCACTGGGAAAAGCCAACTACTTAAAAGCTTGTATTGCTGAATCGTATAGGATGCTTCCAACAGCACCTTGTCTCGCAAGAATTCTTGAAACGGATATGGAGCTCAATGGGTTTCACTTACCATCTGGAACTGTAGTTTTGTGTCATACCTGGCAGGCATCTTTGATGGAAGAAAATTTTCAAAATGCCGACCAATTTATTCCTGAAAGATGGCTCGGAAAAGAGAGAATGCCCTGGTTGGTGGCACCATTTGGAGCTGGGCGTAGACTGTGTCCAGGAAAGAGATTTGTGGAACTAGAGCTACAGGTTCTTCTTGCACAGATTGTGAGGAAATTCAAGCTAGAATGTGCTGGTGAGCTTGAGATCCAGTTTGAATTTCTTATGGCACCTGCTTCTCCTTCCAGCTTGAAGCTCGTAGAAAGGACT	
>Nvir_CYP301B2
ATGATCATGCGTCGTACTCTCTGTAGTGCTGTTTCTGATATCGGAGCTGTTTTACCAAAGAGCTATCAAAAGGTTCCAGGTCCTAGACCTCTTCCGCTATTGGGTAACAACTGGCGTTTTCTTCCTTACATAGGACAGTATAAGCTGGAAGAGATAGACAAACTTAGCCTAATGCTGCGATCGAGGTATGGTCGCATAGTGAGGATATCAAACCTGTTAGGGAGGCCCGACATGGTCTTTCTATATGATCCTAATGAGATAGAGAAGGTGTTCCGGGGAGAGGATACGCTTCCATATCGCCCATCCATGCCCTCGCTCGACTACTACAAACATCAGCTTAGAAAAGATTTCTTTTCGGATATTGGAGGAGTTATTGCAACACACGGAGAAAAATGGCATCAATTCAGGACCAAAGTACAGCATGCATTACTACAACCGAGAATCGCACAGCTTTATTTAAAGCCAATAGAAGAAACAGCCAACGAGTTTGTTAATAGGATAAGAGATATAAGAAATGAAAACAACGAAGTTCCAGATGATTTTCTGAATGAAATTCACAAATGGTCGTTAGAATCAATAGCTAAAATTGCTTTGGATGCCCGGCTTGGCTGTTTAACTCCTGATGGAAGTCAAGAAACACAGGAATTAATTGATGCTGTGAATACATTCTTTAAAAATGTTGTTATTTTAGAACTGAAAATTCCATTCTGGAGAGTAATTAGCACTAGAACGTGGAAGGAATATGTTGAAGCACTAGATACCATTATGAGGATAGTATATAAGTTCGTATCTAAGACACTAGATGAATTAAAAAATAAGAATAATGAATGCAAAGAGGATAGTTCACTACTGCAAAGAGTTTTGTATGAAAACTTGGACAACCCTAAAGTGGCGGTTATTCTTGCCCTAGATTTGTTTCTCGTTGGAATAGACACTACATCAGCTGCAGTCTCGTCGATACTATATCAGTTGAGTTTACACCAAGAAATTCAGAATATGTTATATGAAGAAATAAATCGTGTACTTCAAAATGGCCCGATAGATATGAAAAAGTTGGATCAAATGGTATACCTAAAAGCTTGTATCAAAGAAACATTAAGAATGTATCCTGTTGTTATTGGAAATGGAAGATGCTTAAAAAAAGACACTGTTGTTTGTGGATATACGATTCCGAAAGGAACTCAAATTGTGTTTCAACACCATGCAATAAGCAACTCTGAAGAGTACTTTGATGATCCCAATGTGTATAAACCAGAAAGATGGTTAAAAAATAAAAAAAAAAAACAATATCACCCTTTTGCCACCCTACCTTTTGGTTATGGAAAACGAATGTGCTTAGGGAAAAGATTTGCTGATTTAGAACTTCAATGCCTCATTGCTAAGATCATTGAAACATACAAGGTTGAATTCAAGAGGAAACTCTTAGACTATTCAGTTCATCCAATGTATATGCCTCATGGGCCACTAAATTTTAAGTACACAGAAAGGAAAAAGAAAACC	
>Nvir_CYP3221A1
ATGCGCCACCGTAATGTTTTTCGAGGAATTTATGCCAAACGAAGTATTTTTAAGGGAATACCAAGGAGCTCCTATTTGGCCCAACTACGGCCACTACGGAAATCTCTCCTACAAAAGATTGAAGTTGATCAATTTGCCAGATCACAGAAAGAAGAAGTTTATGTACTCCCTTTCGATGAAATACCAGGTCCCTGGGTGCCTTCTTTTGTACCTTCGAAGTACATAGTGGGACCAATACAACAAGCACATAGTTCAGGTTTCTTCCAGCCTTATGAAATGCTGTTTACCATGTACGGTCCCCTTGTCAGGGTGAATGGGGACTCTTTACTTGTCAGTCATCCGAGGTACATCGAAGCAATCATGGCTATTTCACGTTCTAACAGATCGGCTTTGTCAACTATGGAGCGCAAGAGGAGGCTTTCATTACCAATTCGGATGCCTGAGTATGAATTGGATTTTAATCATTTATCAAAAAAATATGCAGACATATTGAACTTTAAACCCAATCATTTCAACAAAAGGATTGAAGTAGCATCAGATCAGCTGATTAATAGAATGTATTACACTCGAAATCTACAGCATGAAGTACCCAATTTTGATGAGGAGTTATATCACTGGGGATTGCAAAGTATATTCAGTTGTTTGTTCTCAAGAGACTGTAGCTTCTTGCAAGATCCAACTAGACTAAGCAAATTTGGGCCGAAGTCAGGTGTCTACCAAACTTACCAGAGCTTCCTCAATGCTTCTCATTGCTTGGCAGAAGCAGAAGCCGGGCCATTAGGACGCCTTGTCCGCCAGCGCTCTGTTGCTAACCATATTGATGTTATGAATGGGATTCTGTGTCGAAATCTTCGAACAAAATACCTGGCTCTCTGGCGCGATAGTGACAAAAAATTGGAGTCAGACCTTGTAGAAGCAATGATTCTTCGAGATAAGATGAATTCAGATGACATACTTACTCGACTATGTGATATTGTGGTTCTTGGAGTGAATATAGTGGCACACTCAGTCGGCTTCCTTATTTACCATCTTGCGAAGAGCCCAGTTTATCAACCTATGCTCCACGAGGCAGTTATGAAAGCAGATAGTGAAAATTTACATAATATTGATTTCATGAACTACTGTATATATGAAAGCATGAGGCTAGTATCACCATTCCCGTCTCTCTCCCGAGATCTCGATCGTGATATCATTTTACATGGTTATGGAATACCCAAAGGGATTCAGGTGCATATGATCAACGAAGTGGCCAACATGCGGAAGGACATGTTCCCTCACACGACCTCGTTCACACCTGAGAGGTGGCCTCGGATGGGCAAAGAGCCAATGCTTCCACATAATTATCAGCTGCTGCCATTAGCTCCTGTTGCTTCTTTACTCCATGCTCACATTTCCGTTCTTACTGCTAAGTTGGTGCAACATTTTAAGTTCGAATATCATTATGGCGATATAAAATCAGGACAAATTTTGGCCAAACCAAACAAACAATTCCTGTTTACCTTCATAGACAGAAAGAGTGAAAACTCA	
>Nvir_CYP302A2
ATGGCTTTCATTCAGAGGATCCTTAGTAAAAGAAATGTCTGTTCAAACGCTCTTCGCAAGAAAGATGTTCCAAAACCGTTCAATCAAATACCTGGTCCTAGAAGTTTACCGATCATTGGCTCATCTTGGAAGTATATACCCTTCATGGGAGATTGGGATGTAAGTAAACTCCATATTGTTGGTATTAAGAGATTTGAACAATACGGTGGACTAGTTCGTGAAGAGGTTTCACCTGGAATAAACTTTGTACATGTGTACAGCGCCCAGGACATAGAGAAGATATACAAGAATGAGGGGAAGTACCCCGAGAGGTTGGGCCATCTAGCCCTCATGCACTATCGCCTCTGCCGACCGCATCTATACAACAGTGGAGGCCTCCTACCAACAAATGGAAGTGAATGGTGGAGACTTCGTAGCACTTTCCAAAAGCACATTGCTCGTGTTCAGGATGCCCGTTCTTTTTTGTCTAAAGGAGAAGATATAATTAACGATTTTGTCACAACCATATTGTTCAATAATTATACATGTGAAGATTTCCTTCCTCTTCTTTCACGACTGTATTTGGAATTGATGTGGATGTTCATCTTTGGTAAAAGATTAAACAGTTTTGACAGCATTAATATTTCTGAAAATTCTATTCCTTCAAAATTAATGAAAGCAGCAGAGGATATCACTCACACAACCATGATTACGGATAGCAGCGAGAAAATTTGGAAGGTCATAAAAACTCCATCGTACATTAAAATTGAGAAGAACTTTGAATATATTGAAAAGATTGTGCTGAGTGCATTGAAAGAGGCAGAGACTGAAAATAGCAAAAATAGAAAACACTCTGATGAAAATTCAAAGATCTGCTTGATAGATAAATTTTTCCAAACACCAGAAATGTCTAGCAAAGACATCAATGCCATGACTGCTGATTTAGTACTTGGTGGAGTTGATACGACTGCCTACACTACTGCTTTCCTCATGTACAACCTATCTCGCAATAAAGCAGTACAAGAGAAGCTGTATAGCGAAGCAGTCAAACTTCTTCCTTCTCCAGATACAAGAATCACATCCGATATATTAAACTCAGCAATATATGCACGAGCTGTATTGAAGGAATCATTGAGGCTGAATCCGGTTTCAGTAGGAGTTAGCCGCATTCTACAACAAGACACAGTGTTTTCAGGTTATCTCGTCCCAAAGGGTACATTAATGTTAACCCAGAATCTTGTAGCCTGCCGTAATGAAGATAACTTCAAAAATGCTTTGGAATTCATACCAGAGCGTTGGATTCGAGGTTCTCCTGCATACCAGGAAGTATCACCTTACTTAGTGTTACCATTCAGCCATGGTCCGAGAACATGTATAGCACGCAGACTTGCTGAGCAGAATATGCTAACCCTACTCCTTAGTATTATAAGAAAATATTCTATTTCATGGATGGGAGAAGTAATGGACATTGAAACACCTTTAACATGCAAGCCGGATAAACCAGTGAAGTTGTCATTTCATAATTGGGTTGTGAAAAACAAGGTTTTGAACATTAGT	
>Nvir_CYP301A1
ATGCAGCGGTGGAGCGGCCTGGGCAGGAGGCTGAGCCAGCTCGCAGCTTGTCCTTCCGAAGTGGTAAGGCCCTACCAGGAAGTGCCTGGTCCTAGGCCTCTGCCCATCATCGGCAACACCTGGAGGTTCCTTCCTGTAGTTGGTGACATCGAGGTCTCGGACGTGGCCGCTGTCTCCCAGAAGCTGTACGACGTCTACGGGAAGATCGTGCGGCTCTCCGGGCTGACTGGGAGACCCGACCTGGTCTTCGTGTTCGACCCCGACGAGGCCGAGAAAGTCTACCGCGCGGAAGGAGACACCCCGTACCGGCCTTCGATGCCATGCATTGTCAAGTACAAGACTGAAGTCAGGAAGGAGTTCTTCGGCGAGCTACCTGGAGTTATTGGTGTTTCTCATGGAGAGCCTTGGAGAACTTTCCGAACGAGAGTACAGAAGCCGATTCTACAACCGAGGGTGGTCAAGCAGTACATAGCACCTATCCAAACTGTAACTGAATTGTTCATTGAAAGAATGCTTGAGATGAAAGATGAAAATGATGAAATGCCAGATGATTTTGACAATGAAGTTCACAAGTGGTCTTTGGAATGTATTGGTAGGATTGCATTAGATGTGAGACTAGGTTGCCTCGATAGGAACTTACCAAACAATTCAGAACCACAAAAGATTATCGACGCTGCGAAATTCGCGTTGCGTAAGATCGCTATATTAGAATTAAAAGCGCCCTATTGGAGGTACTTCCCGACGACTACTTGGAGGAAGTACATTGAAAATATGGATTATTTCAGATCGGTCTGCATGAAATATATCCAAATGGCATTGGAGAACCTAAAAAAGAAAGACAATAAGCAAGAATTGTCACTTCTAGAAAGGATATTAGAAACAGAAAAAGATCCAAAAATTGCTTGTATATTGGCCCTCGATCTGATACTAGTTGGTATTGATACGATATCAATGGCAGTTTGCTCAGTACTGTATCAGCTGGCAACAAGACCCGAAGAACAGCAGAAAATGCACGAAGAACTAGTCCGAATAATGCCTGACCCGAATTGTCAGCTGACATCAGAAATGTTAGATAAAATGGTGTACCTGAAGTCCTTCATCAAGGAGGTTTTGAGAATGTATTCAACAGTAATTGGAATAGGAAGAGTTTTACAGGAAGACACAGTACTATGTGGATACAGAATACCGAGCGGTACACAACTAGTCTTTCCATCGATTGTGATGGGCAGTATGGAAGGATACGTCAGTGAGCCACACCGGTTTCTGCCGGAGCGTTGGATGAAATGTGATAGAGACAACCATTATATTCATCCTTTCGCTTCTTTACCTTACGGTTTTGGAGCAAGGATGTGTCTCGGAAGAAGATTCGCTGATTTAGAAATGCAAATATTATTAGCCAAGCTTATTCGAACTTATAGGATTGAATATTTTCATGAACCTTTGGAATATAAAGTGACATTTATGTATGCGCCTGACGGAAATTTAAAATTAAAGATGTCCAAGAGAAAGGAG	
>Nvir_CYP315A1
ATGATGAAAATGATTCCATACGTTAAAGGATTACCCATTATTGGGACTTCGTTATCTATATTAGCTGCTGGATCCAGCCCAAAGCTGCATTTGTATATAGATAGAAGACATAAAAAGTTGGGTCCGATCTTCAAGGAGAACATGGGAACAGTATGTGGCACATTCGTTGCTGATCCGCTGGCAGCCAGGACTGTCTTTTCTGCCGAGGGAAGATATCCAAAACATATGGTACCAGATGCCTGGAAAGTTTATAACAAAATGTACAATTGTAATAGAGGGCTGTTTTTCATAGAGGGAGAAGAATGGCTGAAGTACCGACATATAATGAATAAATTGATATTGAAGAGGAATTTACCAAACCAGCAAGTTCAAGAATATATTATAAGTAGTTTTATGGAAAGTATGGATAACTTTGTTGGAAAACAAATGCATAACATTGAGCACAAATTTTATCAATTGTCAATAAGTTTTATTGGAACTTTGATGGGTACTGCAATAATTAACAAAATGGAATACTTTAACAAGGACATAGATAACTTAGCTCTTGTTGTTAATTCCATATTCTCAACAACAACAAATTTAATGAACATTCCAATCAGCCTTGCCACATCACTCAATATGAAGATTTGGAAAGAATTTACTGAGTCTGTGGAATATACCCTAAAGGCAGGGAGGGTACTGTTAGAAAAAATTAAAGGCTTCCCTTTGAATGATGGACTACTGAAAGACTTACTGGAGGAAGACCTGGATGACGAAGTAATAACTGGACTTGTCATGGATATGATTCTAGCTGCAGGTGATACTTCTGCTTACACAAGTCAATGGGCTCTCTATCTGCTAAGTAGAGAACCAGAAGTGGCTGATAAAGTACGTTCTAACGATCAGTTGGTTAGTGGTGTGGTTAAAGAAGTTCTGAGGCTCTATCCTGCGGCAATATTCATCTCTCGCTACTTGGATAGAGATCTAATCTTACCAACTTTAGACTGTCAACTGTCCAAGGGGGAATTAGTGATGTTATCATTGTACACCATTGGTCGACTTGAATCTGCCTATACTGAACCTCTCAAGTTCAAGCCTGAAAGGTGGATGAGGCAAGTTGACAGTAATAGCCGTCATTATTTAGGTGTCAAAGAACCTATGGCCTGGTTGCCGTTTGGTGTTGGATCTAGATCATGTATTGGTCGAAGATTAGCAGAGGCCCAACTTCACCTCACCATATCTAAAATACTTTCAAAATACCGGCTCCATCTCGTTGAACCTGTGGACATGGAGTTGCGGATGGTTCCAGTACCAACAAAACCGATAAAAATCAAAGTGGATAGGCTT
>Nvir_CYP3224B2-2
TGGCTTCGGGCCCGCAAGCTATATTCTTATCCTGGTCTTCTGGGGTTCCCTGTTTTCGGAAATCTCTACTACTTCTACAGAACCCTGTTGCTAGTCTCTTCAGAAAGTGTGGCCAATCGTATGGATAGAGTCGCTGAAAAATACGGGAAAGATGGGTTATGCTTCCATTGGTGCAATGGCTTCAAGACGGTGGTGTTTGTTACGAGTCCTCGTGTAGTGAAGGAAATAGTATTCCATCGCAATCTGTATGATTTATCTGACGTCATATTGCGAGGACTTTCTCCCTATTTCCGAGGACCTTTTCTCAACTTCCATGCTGGTGCTGAATGGAAACTGAAAAGAAAGGAATATAATATTTTTTTGAGAAAATCGAACGTAGACAGAGAATACTTCAATAGGTTTATTAAAACCGCTGATGAACTGGTTGATTTGATGTTGGACTCGCCTTCAGCTATTGATGTAAATCATTTGATAATTGGACCATTATTAAATACCTCTATGGGAACTATATTTGGTAATGAAAACAGTTTAGTTTATCATCCCAAAATTATTAATTTAATGAAATGGTTAAAAATTATAGCACAATATATGATAGTCAATCCGAAATTATCAGAACCAATTTTGACTATATTTCGACCAATAGATGAAATATTCTATCCAAAAGCAGGAGAGTTGCGGAAAATGATTTTGGGAAGGAAAGATAATACATTCAAATCAATACAAGATTCTCCTCCAATTAAAGAAAATTCACTGTCAATGCATATTGTGTCAAGATCAATAAAAAATAATAATAGTAAAAACAGCTTGCTAAAGGAGCTACAAGAATTGTTTTTCACAGGT
>Nvir_CYP6LV10
GAAACCGCCAGCTCAGTCCAGTCCTTCTGCCTCTATGAGCTGGCCTTGAATCCTGCAATGCAAGAGAGGGTTCAAACCGAGATAGACCGGATGGAACAACTGCATGCTGGTGTTACCTACGATGCTGTGAAGGAGATGACCTATCTGGATATGGTAGTCTCAGAAACGATGAGGAAATATCCAACTCTTCCAGCCTTGTCAAGATTGTGTACCAAATCAGTGACGATGCCGAATGGAGATGAAATCGAAAAAGGGACATTCCTTTACATCCCGATTTGGGCTCTACATCACAATCCAGAATATTTTCCAGAGCCGGATAAATTTAATCCAGAAAGATTCTCTGAAGAAAATAAACACACCATCAATCCATTTGCGTACATACCATTCGGCGAGGGACCAAGATTTTGTATTGGAAAGAGGTTTGGTCTTCTTCAGACAAAAATGGGACTCATAACCATTTTGAGAAACTACTCTGTTGAACCCTGCGGAAGTACTCAAATTCCATTGAGAATGAGCAGTGCTCCATTAACGACGACAACTGAGCCAATAAAATTAAAACTTGTCAAGAGGAAATTCCTTTGA
>Nvir_CYP3224-5
TACTTCAGAACTGAATACATCAATACAAGTTCTGATAATGTGTGGAAACAGAGGAGAAAGGATTTCAGTAATTATTTGAAGAAATCTCGTGTAGAAAATGATTATTATAAAACTTTTATTAAATGTTCTGACAGAATGGTCAATATTATGTTAGAATCATCTTCTGGTGTGGATTCAAACGCTCTATGCGCAGCTGTAGCACACGATGTTGCTTTGAAATCAATGTTTAGTATTGAGACAAGTTTAGTCTATCATCCCGAGATTGTAGCTTTATTGACCAGGATTAAGGAGGTGGCATCAATTCTTACCCTCAACTCTCCTATAATCAGTCCATTATTTCGCATACTGCAACCATTAGCAGATATAATGTTTGGAAAATTAGTGGAACTGCGGAAATTGATTTTGGGAGAGATAGATAATCAGCTGAAATCGAACCAGCAACCAATTCAAGAAGAACTGCCTTTATCAATAAACATGATATTAAGGATTAGAAGAGATAATGAAAGTGAAAAAAGAATGTTTAAACAGCTCCACGAAGTGTTC
Carboxyl-cholinesterases. Nucleotid multi fasta. 
>Nvir_Acetylcholinesterase-2
TGCCTAAGGACTAGGAATGCCACAGTGCTCGTTGAAAACGAATGGGGAACGTTAGGTATCTGCGAGTTCCCATTTGTACCGATCGTCGATGGAGCATTTATATATGATCTCCCATCCAAATCTATGACAACTGGTAACTTCAAGAAGACAAACATCATGATGGGATCAACTACAGAAGAGGGATACTATTTTATCATTTATTATCTGACAGAGCTTTTTAGGAAGGAAGAGAACGTATACGTGAGTAGAGAGGAATTCCTACAGGCAGTACAGGAGTTAAACCCTTACGTGAACAATGTTGCTCGACAAGCGATCGTCTTCGAATATACCGATTGGCTCAATCCAGAAGATCCGATAAAAAACAGAAACGCCTTAGATAAGATGGTTGGAGATTATCATTTCACCTGCAGCGTGAACGAGTTCGCACACCGGTACGCGGAAACCGGAAACAACGTTTACATGTATCTATTCACCCACAGATCAGTTGGTAACCCATGGCCATCATGGACAGGAGTGATGCATGGAGACGAAATCAACTATGTCTTTGGAGAGCCACTCAACCCTGCCATGAACTACCAGCCTTCGGAAGTGGAGCTAAGCAGGAGAATGATGAACTATTGGGCAAACTTCGCTAAAACAGGGAACCCTAGTTTACTTAGCGATGGGTCTTGGACTTCAGTCTACTGGCCAGTACACACTGCTTATGGTCGTGAATACCTGACCCTTGGGATCAACTCCTCCCAGACTGGCCGTGGTCCTAGAGTCAAGCAGTGTGCCTTCTGGAAAAAATATCTTCCCCAGTTGATGGCGTCTACCAATGTACAAGAACTCCATGCACAGCCTGTAAAGTGTACAAGTGGCAGCCAAAAATCAGCAATTGAGAAAACAGTGCTGTTGATTTTGATCTTCTCCCTCATAAGGGCCTATGTT	
>Nvir_Neuroligin-2
GTTAGTCATGTTTTACGTCAGGAAAGGAGCAGGTTCAAAAATATTGAATGGGCTCCTTATGAAAGAGTCCTTAAAAAATATTTAAGCTTAGATTTGAAGCCAAAACTGAAAAACCATTACAGGGCACATAGACTGTCATTCTGGTTAAACTTAGTTCCAGACTTACATAAGCCTGGTGGTGATGACGTTCCTCCTTCTCATCACTTATTACACGATGAAGTGAAGGGCCAGGGCCCAATCACAACATCAAAGCATGGACCAGACCCGACTGCCAGTGTTGGATTTGACATATATCCATCAGTTCTAGCAGATCACAATTCTAGCTTAGCTCAACCTCCCTTGGTTGTTGTCGCTCCATCTTCAAGTGAAAGAGGGAACCATGAACAAGAAGATGGCTTTACAGCCTATTCTACTGCT	
>Nvir_B-Esterase-6
TCAGCCAGTGTTCATTATCATATCTTGTCTCCACTCAGCAAGGGTCTGTTCAAAGGAGCAATTTTAGCCAGTGGTTCTTCTCTGAACCCGTGGAGTTTCGCCCACAACGTTAAAGAAAAGTCTCTCTTCGTGGCTAGAGAGCTAGGTTGCCCTGAAGTGGATTCCCTATCAATGATAAAGTGCCTCAGGCAGCGACCCGCTGAAAAAATCGTCCATTCTACGAAATACTTCGTGGCTTGGTATTACCATCCGATAGCCCCTTTTGGCCCGGTCGTCGAGCTCCCTGGACCGACCGCTTTCCTCCCAGACACCCCGATGAACCTCATGAGACACGGAAAGGGTTTGGATCTTCCAATCATGATTACTTTCTGCAAGGACGAAGGAACGTTTTCAGTGATAGACATAATAACCAATCCCAATATGAACAATGATGTCAAAACTGACTGGAACGGAATAATTCCATACCTATTTGAGTTCAATGATACAGTCCCTTCTGAAAAGAGGAAGGAAGAAGTGTCCCAGGAGATAAAAAATCATTACAACATCGATTTAGATTCCAAAGAAGGCCAGCAGAATCTGATCAAGGCTTTGAGTGACAGATTATTCATTACTGGCATAACTAAAATGGCCAAAATACATTCCAGCGTTAACACTTCACCAGTCTACATGTTAAGGTTTTCATACAATGGGAAACATTCCTATACATCGGTGGAAGATATCTATAAGAATATGGGAGTTTCCCATGGCGCAGACATGATTTATATATTACCAATGGAAGGAAAGAATACACAGGAGATTGAAGCAGATAGACAGGTCTCATTGCAACTCATCGACTTATGGGTCTCGTTTGCAGTTAACAGTACCCTAGATGTTCCGACTTTCAACCAGACC	
>Nvir_B-Esterase-29
TCCTTCACTAGGATACCTTATGCCAAGCCACCTGTCGGAGAGCGGAGGTTCATGATCTCGGAGAAAGCAGATAATTGGACTGGGATATTGGATGCAACTCAACCCATCCCATCATGTTACCAGACCCTGTTCCCTTTTGGTCAAGGAGCCGCGGGACAGGAAGATTGCCTCTACCTGAATATTTTCACACCAAATGTGACAGGAAGATTGCCAGTAATCTTCAACATACACGGAGGTGCGTTTAAGCAAGGTTCTGCTGGTGGTTTGGATTCCGCCAATTTTTTTATGGACGAAGATGTTGTCTTCGTTTCTACTAACTATCGGCTTGGAACAATGGGCTTTCTCAGTTTGGAAGACGACGTCATACCTGGGAATATGGGTCTTAAAGACCAAGCTCTGGCTTTGGAATGGGTTTACCAAGAAATCAGTGCATTTGGAGGGGACCCGAATTTGATAACCGTTATAGGTGGTAGTGCTGGTGCTGTATCTGCGCACCTTATTTGTGATGCTCCGAGAACGAATGGTCTTCTCAAAGGCTGCATCTCTCAGAGCGGAGACGGATGGGCACACTGGGCAATTTTGGAACCTGGTTCGGCTCGAAAAATGGCGTTGAAAATGGCTAAAAAAGTAGGTTGCAACGAAACGGGAGATCTACTTCGATGTCTACAGAGTAAGCCAATTGAACTTATTGGCGACGTTAATTTGTTGCAAAATAACTCTCAAGCACTGACTCTTGTATCTCCAGTTTTGGAGCCAGCGAATGCCCCAGGAGCAATACTGACGAGCTGGCCCACGAAGGTAAACCACCACCATCCTCGAATCCTTGGACTCGTCCAGGACGAAGGAATGGTCTACACTTTATTTTACGAGTTTCACCTGGTAAGTGATGAGGAGAAAGAAAAATTCATTAATGGTTTCAATCAAACTATTATCTCAGGTCTCCATTTGGAAAAAAGGACAAGAGACTTTTTGAGAATAAGGGAGAGGTTTTTTACTAAGGGTGTTGACCCTTTGTTAGCTATACGGAATTTTGTAACAGAATACATGTGGGTGTACCCGGCTTTGAAGTCCTTAAGTACACACACTGGACCAACTTATTTTTACAAGTTCAAC	
>Nvir_B-Esterase-23
TTTTTGCACCCATCTCTGAAGGGCTTAAGTAAACACCCTGGACCAACTTATTTCTTTAAGTTTAACTACACTGGAGGGCCACAAATACCTTTAGGGTGGACTAATCTTACAGGAGTTGCGCATGGCTCAGATCTAGCTTACTTCTTTGAGTCTCCTTACGGACCTGGACCAACCTGGCCTAAACCTGCAGATATCGCCCTATCTAAAATGTTAATCAAGATGTGGGTCAATTTTGCCCGCAACCAAACACCTAACAGCCAAGGTTTGGTCCAATGGTCTGAGTTCAAAGGACAATATTTCTTGGATATACACAACTCTGGAGTGACTATTGGAAATTATACTCAATATCAAGAGATACTCGATTTTTGGAAAAGTATTTTTCCTGATCAGCCTTCTAGTTCGTCAACGATTCAGTCATCGTTTTTGTTTATTGTAGTTTTAAGTTTGTTTACCGCCTTTAAGGTACTATTTATG	
>Nvir_B-Esterase-36
AGAGTGACCATAGTCGGCGAAAGTGCTGGAGCAGGGAGTGTCTACCATCATACCGTATCTCCGATGACTACAGGACTTTTCCATAGAGCTATTGCTGAGAGTGGTACGAGTTACAATGGCTGGGCTGTGGCCCCTCCAGGTCTTGCCAAGACAAACTGTCAGAAATTAGCTAAGCTTCTGGGTTGTCCTATTGACACTACTACTGCTGCAGTAAACTGTCTAAAAGCCAGAAATGCGACAGACATTGCTGTTACTATCACACAATTCTTAGTCTGGCAGATTGACTCTACTCTTATATGGCCTGTTTTAGAGCCCAATGAACCTGGAGCATTTTTAACAGGACCAATCAGCAAGTGGAAGCATAATCCAGTCCCTCTAATGCTTGGAACAACCTCAGGAGAAGGTCTTCTCAGAACGGGGTATTTTGACTATTACAAAACAGAGCTGGAATGGATAAATGACAACTTTGAGAGACTAGCACCAATGTCCCTTATGTATGAATATACTGCTTCAAATCCCTCAGAAATAACCAAGAAGGTTCGAGAGTATTACTTCCGAAATGGTAAAATTACATCTGACAGTTGGTTTAATTTGACACAGTTGTACACTGACACATGGTTTGCTATTGGGATCATAGATGGTGCAAACTACCATACTGGTGATGTTTACTTCTACTATTTTGATTACATAGGGGAGCACACATATGGTCCTGAATACAATCGAACTTTGTATTTTGGTGCACCACACACAGAAGAAATAAACTTTATCTGGGAAAACCCCAATGTAAACTGGACTTTGGAAGGAGAAGACAAAAAGTTTTCAAGAAGACTTGTAAAGATTTGGACAGATTTTGCGAAATTTGGTACACCTGCACCCCGAGGAAGTGATATATCTTGGACCAAGTGGAATCCAAAGCATCACAACTATTTAGAGATGAGTAAATCTGGCTTCAAAGGAAAACAAGGATTCGCCAAAGACAGATACAAGTTTTGGAAAAGTATCAACTATAGGGATCTCTTG	
>Nvir_B-Esterase-40
GTTGTCTTGCTGTTGGCGATAACCGCTTTTGCCGACGATGCTCCTGTTGTGGAGACTACAGCTGGATCCGTCCGTGGCTTCACCTCCACATCAAGGTCCGGTCGGCAGTACTGGTCGTACAGGGGGATACCGTTCGCCAAGCCTCCTCTTGGAAAACTGAGGTTCAGACCCCCGGAGGAACCAGAACCATGGACTGGCATCAGAAATGCCACGGAACATGGACCTTTTTGCATCCAATACAACATGTTCCACTTGAATCCGAAGGTTATTGGGTCAGAAGATTGTTTGTACCTCTCTGTCTTCACACATGATACAAATGGTAGCAATCCAGTGATGGTTCATATCCATGGTGGCGGTTTCATCGCTGGTGACAAATCAAAGACAAGTCCAATTTATCTTATGGACCAAGATATTGTGATTGTAGGCATCAACTACAGGCTGGGAATAATGGGTTTTTTAAGCTTTGAAAACAATGAACAACCAGGAAATCAAGGTATGAAAGACCAAGTGATGGCATTACAGTGGGTACAGAAGAATATTGCTAACTTTGGAGGTGATCCAAAAAGAGTGACTTTAGTTGGAGAAAGTGCTGGAGGAGCAAGTGTTGTACACCATATTATATCACCTCTTAGCAGAGGGTTGTTCCATGGAGCTATTGCAGAAAGTGGTACAAGCTACAACACATGGACAGTTCTGCCACCAGGTTTAGCCCGGAACAGGGCAAAAAATTTGACAAGCCTTGCCTCCTGTCCTGTAAAAACTACAAAAGAGATCATAGCATGTCTGCAAGAAAAGAATGCCAATGAGCTAGTAGGGCTCATGGAGAACTTCAGGGAGTGGCAAATTGATCCATTGATGTTGCTCTTTCAACCAGTGTTAGAACCTAAAGGTTCTGGAGCCTTCCTTACAGGGCCTATTTCAAGTTGGAAACATAATCCTGTCCCACTTCTGACAGGAATGACTTCTGGAGAGGGCTTGTTGAGAACCAGATATTTCTTGGAATTCGATATGGATTTCAAATGGTATAATGACAATTTTGAGAAGGTGGCTCCAATATCATTTCAGTATGTTGCATCTGCTTCCAATCCTGAGGAGGTAACAAAAAAGATCAAACAATACTATTTTGGCAACAAACAAATCACAGCTGAAGATTGGCTGAATATAACTACTGCATATTCTGACAGTTGGTTCACTGCTGGTATTATGGATGCTGCCAACAAACACTCAGGAGATGTCTATTTTTACTATTTTGACTATATTGGTGAATATTCCTATACACCAAAAAATAAAAGTTTGGCAATAGGAACAGGACACACTGAAGAGATTCTATACATTTGGTACAAGGACTTTGCACCTAACTTGAAGGGAAAAGATCTAGAATTATCTAAAAAATTGGTCAAAATTTGGACTAATTTTGTCAAATACGGAAAACCTGTGTTACCTGATAGTAATTGGCCTACATGGACTAAGAAAAAACATTATTATTTGAACATAGGTCAAAATGGATTTAAAATAAATGAAGGACTTTGTGAAAGCAGATATAATTTCTGGAGTAGCCTCAATTACAATGATAAATATCAATGGATTGAT	
>Nvir_B-Esterase-14
ATGATTGAATGTTTAAGAAATAGACCAGCTGAACATATTGTTTCAATCATAAATAAATTTGTGTATTGGGGAGATATGTACCCCCTTATGTTTTTCGGTCCAGTAATTGAACAACCCAGTGCAACTGCTTTTATTTCTGATTCACCTGTAAACATTATAAAAGATAAGAAAGGTTCTGATGTTCCACTTATTTTTTCTTTTACACATGATGAAGGATTGGCTGCAGCTGCAGCAATTTTAACGAAACCTGGTTTGTTTGAGGATATGCTAAGTCGCTGGGATGAGTTGATTCCTCTAATTCTGGATTATAATTACTCTGCACCTTCTGATAAGAAGTCAGAAATCACAAACAAAATCAAAGAAAAATATGAAATTGATGATACTCCAGAAGGACATAAAATATTTATAAAGCTGATTGGAGATCGCCTATTTGAATCTGGCATAAGTAAAACTTCAAAATTGTCAGCTTCAGCATATACTTCACCAATATATATTTACAGGTTTTCTTATAGAGGAAAACACTCAACAACCGAGTTACTTGATATTAAAGAAGACTTAGGTGTCTGCCATGGTGATGATGTCTTTTATACTTTAGGATTTTTAAATTTCAACTTTGTAGAAACTGAACCCGATTCAGAAATGTCTAAGCAAATGCTCGATGTATTTGTATCTTTCTTAAGAAATGGATCATTAGGAGAGAACTGGGAACCAGTGAATCAACACTTGCCGAAAATTGTCTTCACAGATATCAAAGATCACAAAAACTTTCAACTCACAACAGTTGATGAATTAGGAGAAGAAAGTTTCTGGGATTCATTAGGTCTTAAAGAAAATCTGCAA	
>Nvir_B-Esterase-13
ATGTACACTTTTTTAGCTTTCTATTGTTTCGTATTTGTTTGTAATTTATGTTTAATCAACTCTTCAAGTCTTCCTGAAGTAGTTATAGAACAAGGTATTGTTAGGGGATCATTTATAAAAACATTTAGCAATCGCCAAGTAGCTAGTTTTACGAGTTTACCTTATGCAAAGCCTCCTATTGGAAAATACAGATTTGAGGAACCTATTTCTGCAAGCCCTTGGCTAGGTGTATACAACGCAACAAAAGAACCACCTTCTTGTATTCAACTTGATTTATTTTTCACAAATAGTATACAAGGAACTGAAGATTGTTTATACATCAATGTTTATACACCACAGCTACCTGATGGGAAAACAACAGAACCAAAGCTTCTTGATGTATTAGCTTTTGTTCATGGAGGAGCTTTCTTTGGCGGGGCATCTAGTTATCATGGACCCGATATACTTCTTGAAAGGGATATAGTTCTAGTGACATTTAACTACAGGCTTGGTCCTTTAGGTTTCCTTAGCACAGAAGATAGAGTGGTTCCAGGAAATAATGGCTTAAAGGATCAGGTTCTAGCTTTGAAATGGATTCAGAAGAACATAGCAGCGTTTGGTGGCAATCCAAACAGCGTGACACTTGGT	
>Nvir_B-Esterase-24
GTCACCACCTCCTATGGTACCATGAAGGGGCAGGTCCTCAAGTCTAGGGATGGCAGGGAATTCTCCTCCTTTACCAGGATACCTTACGCCAAGCCACCTGTCGGAGAACGGAGGTTTCTGATTTCAGAGAAAGCAGACAACTGGACTGGGATACTCGACGCAACTTTATCTACTCCATCTTGTTACCAGCCGAATCAATTTCAATCAGACACACCGTTCATGGGACAAGAAGACTGCCTCTTCCTCAATGTCTTCACGCCCAATGTGACAGGAAAATTGCCAGTTATCTTCAGCATTCATGGAGGTGGCTTCATGACTGGTTCCGTAGCATATTTCAGTAAAGCTAAGTTTTTCATGGACGAGGATGTAGTATTCGTCGCACCTAACTATCGCCTCGGAACTCTGGGATTCCTCAGTTTGGAAGACAACGTGATATCGGGAAATATGGGGCTTAAGGATCAAGCCCTCGCTTTGGAATGGGTCTCTAAGGAAATCGCCGCATTTGGAGGGGACCCGAACATGATAACAGTCATCGGTGAGAGTGCTGGGGGAGTTTCTTCAAACATTATCTGCTCAGTTCCGAGAACCAATGGCCTTATCAAAGGATGTGTTTCCCAAAGCGGCGACGCCTGGTCACCATGGAATTACCAGAAGCCTGGTGTACCCAAAGAGAGGGCCTTGAGATTGGTGAAGGCAGTAGGCTGTGCAGAAGACAAGGATCGTCTTAAATGCCTTCAAAGTAAACCCATCGAGTTAGTTGGAAACATGGCCTTCTTATCTAATGGCACAGTTGGTCTATCTATCGTATCTCCGGTTCTGGAATCTGCGTCAGCTCCAAATGCGTTGCTGACAGCCTGGCCTCCAGCGATGGCGCATAACTATCCCTGGATCGTCGGAGTGTGTCAGGACGACGGACTGCTCTTTACCTATGAATACGAGTACAAAATGAAAAGCCAGCAGGAAATAGATCAGTTCATCCAAGATTTCAACAAAACTGCTATAAGAGAACTAAAGCTGGAGAAGCCAACAAACGAAATCCAAAAAATACGGGAAAGATTTTTTACAAACGTTGAACCTTTGAGGGCAATCCGAAACTTTTTTTCGGAATACATGTTCGTGTACCCGGCTTTAAAGGGCTTAAATAAACAACCTGGACCAACTTACTTTTATAAATTCAACTACACCGGAGGACCGCAGTTTCCCTTTGTTGCTGACGTTCCAGAAATAGGAGTTGGACATGCAGCGGAAATGCCTTACTTCTTTGAAGTACCATTGAAGTTTCCATCAGGTTGGCCACACGCTGCAGACACTGCACTGTCCAAGCAGTTAGTCAAGATGTGGGCGAACTTCGCCAGAGATCAAAAACCAAGCAGCCAAGGGATGGTACAATGGTCTCAGTTCGATGGAAAATATTTTTTGGATATCCAAAATTCTGGGGTTACTTTGGGAGAATTCGCCCAATATCAGGAGATGCTCGATTTCTGGAAAACTATTTTTCCCGACCAGCATTCTAAATCGTCAACAAGCCAATCATCGTTGTTGTTCATTGCAGCTTTAAGCATATTCGCTGTATACAAAGGACTGTTTATT	
>Nvir_B-Esterase-37
ATGATTCTGCAGACGACTTTTGCTCTGCTGTTTGCGGTGTATACCCTCGCTGAAGAACAGATTGTGGTTCATACTGCGGCGGGAAAAGTGGGTGGTCATTGGAATACTTCCAGAGGAGGTCGAAAATTTTTGTCGTTTTTAAAAATACCTTATGCTTTACCACCCGTCGGGAATCTCAGGTTCAAGCCTCCAGTTGAAATGAAAAGTTGGAGCAACATAAGAAATGCAACAGACCCAGGTCCTTGGTGTCTTCAGTACAATACCTATGAAATAAACCCGAAAGTTCTTGGGGAAGAAAATTGTCTTTACCTCTCGGTATACACTCATAGTATAACCAGCAAGAATGCTGTGATCATACACTTCCATGGCGGAGGATTCTTCAGCGGTACCGGACCAAGGAGGTCTCAGCCTAATTACATGATGGACGAAGATGTTGTGATTGTGGATCTCAATTATAGGTTAGGGTTTCTAGGTTTCTTAAGCTTTGAAGACAAAGAGATGCCAGGTAATCAAGGACTTAAAGATCAAGTGATGGCAATGAAATGGGTTCAGAAGAACATTGCTAAGTTTGGAGGTGACCCGAACAAAGTGACTATAGTTGGTGAGAGTGCTGGAGCAGGGAGTGTCTACCATCATACCGTATCTTCGATGAGCCAAGGACTGTTCCATCGCGGAATAGCAGAAAGTGGTACTAGTTACGATCCTTGGGGTATAGCTCCTCCAGGTCATTCGAAGGCTATAGCAAAGAGGTTAGCCAAGAATCTTGGATGCCCTGCTATGACTACAAATGAAGCTGTGTCCTGTCTCGTAAAGAAGAATGGAGCAGATATAGTTTCCGGTCTTGAGGCTTTCAAGGCTTGGCAAATAGACACAGGCATCATATGGCCATGCTTGGAGCCTCCAGGCCCAGATGCCTTTTTGGTTGGACCGGTGAGCAATTGGCAACATAATCCTGTGCCCCTGATACTGGGGACAACCTCAGGGGAAGGACTTCTCAGAACTGGATATTTCAACTACTATAAACTCGACTTCAAGTGGTTCACTGACAACTTTGAGAAGTTGGGACCTCTGTCCTTGAAATACTCTGAAATAGCTTCTAATCCAAAAAAAGTAACCAAAAAGCTCCGAGATTACTACTTCTCTGGTGGAGAAATCACGTCAGATAGTTGGTTTAATTTAACACAGTTGTACACAGACAGTTGGTTTGCAATCGGGATCATAGATGGTGCCAACTATCACGAAGGTGATGTTTACTTCTATTACTATGATTACGTAGGAGAAAACACATGGTGGAAAAGTACCAATCGCACACTGTTTTTTGGCGCTCCCCACACTGAAGAAATAAATTTCATATGGAAAAACCCTTTTCTCAATTGGACCCATGAAGGAGATGATTTACAGTTCTCAAGAAGGCTTGTTAAGATTTGGACTGATTTCGCCAAGTTTGGGAATCCGGCTCCAAGGGGAAGTGATCTGTCCTGGTCAAAGTGGAATCCTAGTAAGCATAACTACTTAGAGATGAGCAATTCAGGCTTCGAACAAAAAGAAGGATTTGCTAAAGATAGATATAAGTTTTGGAAGAGCATTAATTATAGAGATAACATAAAA	
>Nvir_B-Esterase-41
GATGAAGATGTGGTAGTCGTTGATGTCAACTACAGAGTTGGAATAATGGGTTTCCTTAGCTTTGAAGATAATGTGATGCCTGGCAACCAAGGGTTAAAAGACCAAGTGATGGCCCTCCGTTGGGTAAAAAATAACATTGCTAAGTTTGGTGGTGATCCAAACAGAGTGACTCTAGTTGGTGAGAGTGCTGGAGCAGCAAGTGTTTATCACCACACAATATCCCCCCTCAGTAAGGGATTGTTCCATCGTGGAATTGCAGAAAGTGGATCCAGCTATAATATGAGATGTATTATGCCGCCGGGTATGGCCAAAGAGAGAGCACAGAAATTAGCTGAACTCGTTTCTTGTCGTAAAAATAATTCCAAAGAAGCTACTGATTGTTTGCTGAAGAAGGATGCCAAGGAATTAGTTGGGCACATGGAAGACTTCAGGATCTGGCAAATAGACCCTCTGCTTCTCGTTTTGCCTGTTTTGGAACCAGCTGGACCTGGAGCATTTATAACTAAACCAATCAACAGCTGGCAACACAACCCTGTGCCTCTTCTTATGGGTATGACTTCGGCAGAAGGACTCCTCAGGGCTCAATATCTACTAAACTACAACTTGGACTTTAAGTGGTTTAATGACAATTTTGAGAGATTAGCTCCCATTACGTTTTTGTACTATCGTTCTGCTTCAAACCCAGATGAAATTACAAAAAAAATCAGGCAATATTATTTTGGAAACAAAGAAATTTCAGAAGCCACCTGGGCTAACTTAACCAATGCTTACACTGATAGTTGGTACACATCTGGAATATTTGATGCTGCTAACAAACACACTGGTGATGTATATTTTTATTATTTTGATTATCGGGGAGAGTTTTCTTTCTTTCCTTCGGGTGGTAATAAAACTCAGTATGCCATTGGTGAGCAATTTTTAATATATTTTTTAATTTTTTATAAT	
>Nvir_B-Esterase-22
ATGCGACTACTGTATCTCTTGTCTCTTTTGGTACCTGTGGTCCTCAGCAACCCTGAGTTGACAACTTCCCAGGGTAGGCTCCGGGGTCGTGTCTTGAACTCCAGGAATGGCAGGAAATACTTTGCCTTCAACAGCATACCTTATGGACAGCCACCTGTGGGAAACCTCAGGTTTATGCCTCCATTACCAGCCAAGAATTGGACAGGAACATTGGATGCAACTAAAGCAAGTCCTATATGTTACCAGTGGGATTATGCTAAATCTATAGCAAAAGGACAGGAAGATTGTCTATATCTGAATGTTTACACTCCAAAGATATCAAATTTATCTTTGCCAGTTATGATTTACATCTATGGAGGTGGATTTAAAGTAGGAGATGCAGGGCCAGCTGAATCTAGCCAGTATTTTATGGATGAGGATGTAGTCTTAGTCATACCAAATTATCGTCTCGACAGATTAGGTTTTTTCAGTTTGGAGGATGAAATAATTCCTGGTAACATGGGTTTGAAGGACCAGGCACTAGCTTTGGAATGGGTGAGAAAAGAGATTAGAGCTTTTGGTGGAAATCCAGACCTGATAACTGTCTTTGGTAACAGCGCTGGTGGTGCTTCGGCTCACTACCTCTGCTCAGCTCCCAGGCTCTCAGGTCAGATAAAAGGTTGTATATCTCAAAGTGGGGTCGGTGGTGCTGCAGCGTGGGCACTCAGCAGGCCTGGAGAAGCCCGTGCAGCAGGTTTAAAAATAGTGAAAGCACTAGGGTGTCCAAAGAATGAAATTCTATCTTGCCTGCAACACAAAAGTGCAGAAGAAGTCTCAGATGTGACCTTAATCCCTGCCAATGAGAAAGGTGCAAGGCCTACTCCAGTGATAGAGCCACCATCAGACCATGCAATAATAACATCATGGCCTCCTAAAAAAAATGATTTCCCTTGGATTGCCGGAACAACAGCAGATGAAGGAATGCTGTTTACTGGACCTTTTGAATTTAATTTAACTAACCGAACTTTCAGTGAAGATGAATATATCCAATATTTTAAGACTCAAATTAGAGACACGTTGCGCTTGAAAAACCAGTCAGATGTTGTGGAGCGAATTTTTGACAGATTTACTACTAGAGAACCAAATCTAATATTAGCTGGAAGGAAGTTTGGAACTGAAGCCTTTTTCTTGTATCCAACTCTTGAAGCACTAAAACACCATAATGGGCCTAAATACTTTTATATATTTGATTATATTGGAGGACCTTCATATTACGAAATCTTGCTGAATAAGAATCTCAATATCACAGGTGTCAGTCATCATGACGATTTTCCTTATTTATTTTACATGCCTAATAAGTTTAAACCAGAAGGATGGCCAGGACCCAAAGACATTCTGGTTTCACAAACACTAATAAAAATCTGGGTGGCATTTGCTAAAGAACAGTCACCTGGAAAAACACTACCTCAATGGAAGACATTTGAGGACAAAACCTATTTAGAAATAGGAAACGATGGATTTAATACAAAAAAATTAAATGAATTTAAGGATGTCTATAATTTTTGGAAGGGTATAATC	
>Nvir_B-Esterase-26
ATCTCTGAGAAAGCAGATAACTGGACTGGGATCTTGGACGCAACCAAACCCATCCCAACCTGTTTCCAGAGAAATCAATGGACTCCAGAACCACCTACCCTTGGGCAAGAGGACTGCCTGTATCTGAATGTTTTCACACCCAAATTGACTGGAAAATATCCTGTTATCTTCAGTATACACGGAGGTGGCTTCAACTCTGGATCAGCCGCTGGTTTCGGTTCAGCCAAATTTTTTATGGATGAAGATGTAGTCTTCGTTGCTCCTAATTATCGACTTGGAACTATTGGATTTCTCAGTTTTGAAGATAAGGTTATACCTGGAAACAATGGCCTCAAAGACCAAGCGTTGGCACTGGAATGGGTTCGTAAGGAAATTAGTGCATTTGGAGGTGACCCGAATCTTATAACCGTCATTGGTGAAAGTGCTGGCGGTGCCTCATCAAATCTTATATGTGCAGCTCCAAGAACGAATGGTATCATCAAGGGTTGTGTGTCCCAAAGCGGAAACGGTTGGACACCTTGGGCAATCTTGAAACCCGGTGAAGGAAAGAAAATGGCCTTAAACTTGGCAAAAGCAGTGAATTGCACAGAAAATGGACTCCTTAAATGTCTGCAAGATAAACCTATTGAACTCGTTGGCGACATGTCTTTACTCCAGGATAACACCACGGTTGTGACTAATCCTTCTCCAGTTTTGGAATCTGCTGATGGACCTGGAGCGATCCTGACGAGTTGGCCAACAGCGGCAGACCATAAATACCCCTGGATCATCGGAGTGTGCCAGGATGACGGAATGCTCTTTACCGGAGTTTATGAGTACAACTTGAAAAGCAAGGAAGAAACAGAGAAGTTTATTAATACATTCAACGAAACTATTATCACACAGCTCAATCTGGAG	
>Nvir_B-Esterase-8
ATGTGTAATTTAAACTGGATTTGTGTTTTTATTTCGATTTTAATAAGTATTTGCGTTTGTAAAAATCGGCCAGAAGTAAGGACTCTTCAAGGTACCGTCAGGGGATTGTATACCAAAACAATCAACAACCGGCAAATAGCCAGTTTTGAAGGAATTCCTTATGGAAAACCCCCTTCAGGAAAGCATCGTTTCAAGGCACCTGTTGCATATGGCCTATGGTATGGTGTCTGGAATGCGACCAGAGAACCACCTCCTTGCCTTCAAATTGATTATCAAAGCAATCCTAAAGGTATAAGAGGTTCTGAAGATTGCCTGTACATCAATGTGTACACTCCACAGTTGCCTGTGGATTCAGCTGAGCCTAGATTATTTGATGTTATTGCTTTTATTCATGGAGGAGCATATATAGAAGGAGATTCTAAATTGCATGATCCTTCTATCCTGCTCGATAGGGATATAGTCTTGGTTACATTCAATTATAGGGTTGGAATCCTTGGATTCCTGAGCACTGAAGATGATTTAGTACCTGGAAATAATGGTCTGAAAGACCAGGTATTGGCTCTAAAATGGATTCAACAAAATATTGAATTTTTTGGAGGTAACCCGAAGAGCGTGACCCTTGGAGGCCACTCTTCTGGAGGCGGTAGTTGTCATTTTCACATGTTATCTCCACTTAGTAAAGGTTTATTCAAAAATGCTATTATTATGAGTGGAGTGTTTTTGAAGATGAGTGAAAATCCAAAAGAAAAAGCTAAAATTGTTGCTAACGATCTTGGCTGTCCTACGAATGATTCTCATTCAATGATAAATTGTCTTAGAAACAGACCAGCGAACCACATTGTAGGATTAGCATCAAAATTGCAGGAAGGTAATTATCCTACTATGCCGGTCGGTCCAGTTATCGAACCAGCTGGTCCTAATGCTTTTATTTCTGAATCACCAATTCAGATAATCAAGAATAAAGGTGCTGCTGACGTACCAACACTAATATCATTTGTTGCCGATGAGGCATTGATTATGACTGCAGGAATTACAACCAATGATAACAATTTTGATGAATTTCTAAAAAATTGGGAAAGTATCATACCTCATTTTTTGGCATTCAATTACACTGTGCCTATTGAATCCAAGTCTCAGATAATCCAAAAGATTAAGGATCATTATAAAATTGAAAACAGTGCTGATGGCAAGAGGAATTTACTCAAGTTGGCCAATGATCGTTTCTTCGAGGCAGGAATTAGTAAAGTTGTTAAGTTAACTGGCTCACTCTATTCCTCTCCTATCTACTTATATAAGTTTTCTTATAAAGGTCAATTTTCACTCATAGATTTTATTACGAAAGAAAACTTGGGTGTTTGCCATGGCGATGACCTTTACTACACGGTGGGTTATTTACGTGGAGGTAAAAATGTGATCAATTCGGAAAAAGATCTACAAGTTTCAAATCTAATGTTGGATGTTTGGGCTTCATTTGCTGCCAACGGGTCTCTTGGAGAAAATTGGCAATCTGTTCAACAGGAGTTACCAAAGATTGTCTATACTGAAATAAAAGGCCCAGATGATTTGCAATTGTTAGCGGCTGATGAATTAGGAGAAGAAGCTTTCTGGGATTCTCTCGGTTTAAAAGAAAATGTTGAATCGACTGTTGTAACTCATACTGAATTA	
>Nvir_B-Esterase-45
ATGTTCAAGTTGCTTCTCTGCCTGTGTTTCTTCTTCTGCTCTGAACTCGATGAGCCTCAAGTGGCTACAAGATATGGCTCCTTGCGTGGGAAATGGATGGAAAGCAGAAATGGCAAATCTTTTGTTGGCTTCGAAGGGATACCATTTGCCAAACCACCAGTGGGCAACCGTCGGTTTAAGGATCCAGAATCTCCTGATAGATGGGAAGGAATCAGGGACGCTTTAAATCCTGGACAGGAATGTCTGCAATATGACTACCTCATCATTCCTGGAAGGGTTTTAGGCAGTGAGGACTGCCTATATCTCAGTGTATACACTCCAGATATACTATTCAGCAACTTACTGCCTGTTGTGGTCTACTTCCACGGCGGGGCCTTCGAGTTCGGCCAAGGACAGACTCTTCATGGACCAGAGTACCTCATGGACGAGAAGATAGTCGTCGTTATGGTCAACTATAGATTGGGACCTTTCGGTTTCTTGAGCTTCGAAGACGAAGACCTCCCTGGAAATATGGGCCTGAAGGACCAGCAGTTGGCTCTAAGCTGGGTGAGGGAGAATATCGCGGTCTTCGGAGGACACCCCAAGAAGGTGACGATAATGGGGGAGAGTGCTGGAGGTGCCAGCGTGAACTACCATCTTGTTTCTCCTCTCAGTAAAGGACTGTTTCACAAAGCTATAAGTATGAGTGGTAACGCCTACAGTCCATGGGCCTTAGTTAAATCAGGAATTGCCAGAGAGCGTGCCATGAAGACTGCTGAAGAAGCTGGATGCGCTTACAATGGAACTAAGACTACACTCCAATGTCTTAGGACTAAAAATGGGACCGACATTGTGAGCCTGCGACAACAGTTTACTGATGAACTTCGGGATCCACTTGTATACTATGGCCCTGTAGTGGACTCAAAATCAGAAAAACCATTCCTTCCAGATCACCCAAAGAAGCTGACTCACCATCCAGTTCCTTGGATTGTAGGCATCTCTTCTGGTGATGGCCTTCTTAAAACTGCTGTTTTTACTCTTTCGGATCCATTCGGTTGGAATGCACTCAACTCAGAGCTAAGTGACTTTATCCGTAAAACT	
>Nvir_B-Esterase-12
TTAAAAGATCAAGTTCTTGCTTTGAAATGGATACAAAAGAACATAGCAGCATTTGGTGGCAATCCAGATAGCGTGACACTTGGTGGGCTATCATCAGGAGGAGCAAGTTGTAACTACCACATACTTTCTCCACTTAGCAAAGGTTTATTCCATAGAGCTATTTGTATGAGCGGAGCAGCTTTTAATCCTTGGGCAGTTGCAGAAAATCCAAAGGAAAAAGCAATGATGATTGCGACTGATCTTGGCTGTCCCGTAAATGATTCACAAATTATGATTAACTGCTTGAGAAACAGACCAGCTGAACATATGGTTTCATTACAGAAATTTTCGTATTGGAAAGATATTTTTCCACTTGTAGTTTTTGCTCCTGTCATTGAGCCACCAAGTGAAAGCGCTTTCATTTCTGATTTACCAGAGAACATTATAAAAGAAAAAGTTGGTTCCGATGTCCCGATTATTTTTTCTTTTGTCAAAGATGAAGGATTATGTGGAGGAGCAGATATTTTAACTAAACCTGGTCACTATACTGAAATGCTAGATCGATGGGATGAGGTGATGCCTCACATTTTAGATTACAATTACACTGTACCACATGAGAAGAGGTCAGAAATCGGGCAACAGATTAAGAAATATTATAATGTTGATGATTCTCCTCAAGGGCGTAAAAATCTTATTAGGATGATCGGAGATCGTTTATTTTATGCAGGTATCAGCAAAATGTCAAAACTGCTAGCTTCCACACAAATTTCACCGGTTTACATATACAAATTTTCTTACAGAGGAAAGCATTCAAGTCTTGAATTTTTAAACATTAAAGAAGACTTAGGTGTTAATCATGGTGATGACATCTTTTACACTTTAGGATTTTCGAATGTTAGGCTTTTAGAGACTGAATCTGATATAGAAATCTCTGAACAATTACTTGACGTATTTGTAACTTTTATAAGAAATGGATTATTAGGAGGAAATTGGGAAGCTGTGAACGTGCAGCTACCAAAGATCGTCTTCACAGATATCAAAGGTCCGAATGATTTTCAATTGGATACAGTTGATGAATTAGGAGAAGAAACTTTCTGGGACTCCTTAGGCTTTAATGAAAACCTG	
>Nvir_B-Esterase-33
GTTGGATTATCACCTTGGGTATTTGGGAAACCAGGAATACCCAGACAAATGGCCTTGAACATGGCAAAAGCAGTTGGTTGTTCAGAAAATGGAGATCTCCTTAAATGTCTTCAGAGTAAACCGATTGAGCGAGTCGCAAACACGTCTTTGATGGTAGATAATAACCACAATGTAAACCTTCCTACTCCAGTTTTGGAACCTGTAGGAGCTCCAGGGGCTTTGTTGACGAAGTGGCCAACGGGCATAAACCATAATTATCCTTGGATTATCGGAGTGGTTCAGGATGAAGGATTAATCATGACTGCAGCTTTCGAATTACATGCGAAAACTAAGGAAGAGACAGACAAGTATATCAACGATTTCAACCAATCTCTAATCACAGCATATCATTTAGAAAAAAAACCCAACGACGTTCAAAGACTGAGAGAGAGGTATTTCAAAGAAGGCATTGAACCACTGAGAGCAATCCGAAACTATTTTACGGAAGTCTTGTTTGTGTACCCATCTTTGAAGAGTATAAGCGAGCATCCTGGGCCAACTTATTTCTACAAGTTCAATTACACTAGAGGACCAGGGATCTCCATGCTCAACATAACTTTCCCAGGAGTTCCACATGCAGCGGAATTGCCCTATTTCTTCGAGGCAGTCTCGACTAAATCAGACTGGCCAAACGCGGCCGACATTGCACTGTCCAAGCAGCTTGTCAAGATGTGGGTGAACTTCGCCAGAGATCAAACACCAGGCAGC	
>Nvir_B-Esterase-35
ATGGTGACATCGCAGACAGCCACTCTTCTACTATTCTTGGCAGGATGTTTAGCCGAAAATCCGCTGGTAGTGGATACATCGGCAGGTAAAGTGCGCGGATACAAAATGACTTCCAGAGCTGGCCGTTCATTTTTAGCCTTTTCTGGAGTACCTTACGCTAAACCTCCAGTAGGAAACCTTAGATTTCAGGCCCCAAAAGAAGTAGAGAAGTGGATCGGCATAAGAAATGCAACCGAACCTGGTCCTTACTGTTTGCAATATGGCACTTTCGAGGAAAAACCAGAACCGTTCGGAAGTGAAGATTGCCTCTATCTCTCAGTGTACACGCACAGCCAGACGAGAGGTAAAGCGGCTGTCATGGTCCATTTCCACGCTGGAGGTTTTCACATGGGCAACGGAGAAAGATGGTACCTACCCAACTATCTGATGGATCAGGATGTAGTTATTGTCGACGTCAATTACAGACTTGCTTACCTAGGTGGTTTCCTATCCTTTGAAGATAAGGAAATGCCGGGTAATCAAGGATTGAAAGACCAAGTGATGGCACTCCGCTGGGTAAAGCAGAATATCGCCAGGTTCGGTGGAGACCCCAACCAGGTGACGTTGGTAGGGGAGAGTGCAGGAGGTGCAAGTGTCTACCATCACACCGTGTCCCCCCTGAGCAGGGGACTTTTCCACAAGGGCATTGCGGAAAGTGGAACCAGTTACAACCCCTGGGCCCTGTCTCCTCCTGGATTCGCCAAGTCCATGGCTCAACAGCTCGCCAAGAATCTTGGTTGTCCAATCAGAAGCACTTCTGCGGCAGTTTCTTGTTTGAGGTCCAAAAAAGGATCTGACATTGTTGCTAGAATCGTCGACTTAATTCGTTGGCAGGTCGACATGGAAATGAATTGGGCTGTCTTGGAACCGGAAGGATATGATGCATTTTTGACGGGCCCTGTCAGCAAGTGGCAGCACCAACCAGTACCGATGATCATAGGCACAACTTCCGGCGAAGGCTTATTGAGAACTCACTATATTGCACAGAATAACACAGATTTCGATTGGTTGAATAAAAACTTCGACAAACTTGCACCAGTCTCTTTATGGTACAGTGCATCCGCTTCGAACCCCGACCAAGTTACCAGAAAAGTCAGGAAGTACTACTTTCCTGATGGACAGATCAAGCCTGAATATTGGGTCAACTTGACACAGATGTACACTGACAGTTGGATAGCTATAGGAGTGATAGATGGAGCTAACCTTCATACTGGACCTGTTTATTTTTACTATTTCGATTATATAGGAGAATACACTTTTGATGAAGGAGTCAACAGAACCTTGTATTTTGCTGCCCCCCATATAGAAGAATCCGAATTTTTATGGCAGCGTCCTTGGACAAACCGAACACTTAGAGGTGATGACTTGAAGCTTTCCCAAAAATTGGTTAAATTGTGGACTGATTTCGCCAAATATGGAAATCCGACCCCAAGAGGAAGCAGTGTTTCATGGAATAAATGGCGACCGAGCAAGCATAACTATTTGTACATCGGTAATTCAGGATGGCAACAAAAGGAAGGCTTCGCTACTGATCGATACAAGTTCTGGAATAGCCTCAACTACAGGGATAAATTTAAT	
>Nvir_Acetylcholinesterase-1
GCGAAGGTGCACGAAGAGCTGGATCCTCTTGTGGTGAGGACGAGGTCGGGGCTCATCCGTGGCGTCGAGAAGACGGTCATCGGGAGAGACGTACATGTTTTCACTGGCATCCCTTTCGCCAAGCCCCCTCTGGGGCCTCTGAGGTTTCGCAGGCCGGTACCCGTTGAACCTTGGAACGGAATATTAGACGCTACGCAATTGCCCAACTCCTGCTACCAGGAAAAATATGAGTACTTCCCAGGATTTCCAGGAGAAGAGATGTGGAATCCCAACACGAACCTGTCCGAGGACTGCCTTTACCTCAACTTATGGGTACCCCATAAGGTGAGGCTGCGGCATAAGGGAAATCAAGAAGGGTATCTTCAAAAAGCACCCATTTTGGTCTGGATCTACGGCGGTGGCTACATGAGTGGCACAGCAACGCTGGACGTTTACGACTCGAACATTTTCGCAGCCGCCACTGACGTAATCATAGCTTCCATCCAGTACAGAGTAGGTGCTTTTGGATTCCTCTACTTGGAACCAGAACTGGCCAGAGGGAGCGACGACGCTCCGGGTAACATGGGACTTTGGGATCAAGCCTTGGCCATCCGCTGGATTAAGGATAACATCGCTGCCTTTGGGGGTGACCCCGAACTGATAACGCTCTTTGGAGAATCTGCAGGAGGAGGATCGGTCTCGATACACTTGATATCGCCGGTGACGAGAGGGCTGGTGCGGCGAGGGATCATGCAGAGCGGGACGGTGAACGCCCCGTGGAGCTACATGACGGGGGAGAGGGCCATCGAGGTGGGGAAGGTGCTGGTGGAGGACTGCGGCTGCAACGTCACCCAGCTCGCCGACAGCCCCAGCAGGGTCATGGCCTGCCTCAGGGGGGTCGACGCCAAGACCATCAGCGTGCAGCAGTGGAACTCCTACGGCGGCATCCTGGCCTTCCCCTCCGCACCCACCATCGACGGCGTCTTCTTGCCCAAGGATCCCATGGAGCTCCTCGTCGAGGGGGACTTCCCAGAGACCGAGATACTCATCGGGAGTAACCTCAATGAAGGTACTTATTTTCTCCTTTATGATTTTATTGACTACTTTGAAAAAGACGGTGCAAGTCCATTACAGAGAGACAAGTTTGTAGATATCGTAAATACAATTTTTAAAAACAGAAGTCATCTTGAACGTGAAGCCATCATATTTCAGTACACAGACTGGGAGAATGTAAACCATGTAATCAGGAATCAAGAAATGATAGCTGATGTAGTCGGTGACTATTTTTTTATTTGTCCTACAAACTTGTTTGCTCATACATTTGCATCTCATGGTCTCAAAGTTTATTATTATTATTTCACCCAGAGATCCAGTAATCACATTTGGGGAGAATGGATGGGAGTGATGCATGGGGATGAAGTGGGTTATGTGTTTGGCCATCCTATCAACGACTCCCATCAGTACAATGCAAGAGAAAGGGATCTTTCTCATCGAATTATGCAAGCATTTTCCAGATTCGCACTTACAGGGAAACCAGTGTCAGATGATGAATATTGGCCAACATACACCCGGGAACATCCACTTTATTACATATTCAACGCAGAAACAAGTGGTACAGGACTGGGTCCACGTGCAACATCATGCGCTTTTTGGAATGATTTCATGCCAAAACTTTACCATAATCCAGATGATAGTATTGAGTGTAATCAAGGTAACGGAAAACCTCCCAACTATACCATGAGCAGCACCGCAATCCCGCAGGTCATAGGAAGCGGTTCTAACAGATTTCAAGTAGCCTGGAGCTGTTTAACAGTTTCTCTAATCTTCATTGTTTATGTAAAA	
>Nvir_Gliotactin
TTCAAGCCTCCTCGACCACATCCTGGCTGGCAAGTTCTCCAAGCTGTTGACTTTGGCCCTGCTTGCCCACAACCAACCAGATTTACAGGTGCTACTAAAGGAATTAGGGATGTTCATGAAGACTGTCTTTATCTTAATATATATACTCCTTCGACTGGATCAGGATTGGCTCTACGATATCCTGTCATGGTGTATATTCATGGCGGTGAATTTCAAACTGGTGCTTCAAATCTTTTCCAAGGACACATGTTAGCTGGCTTTTATGAAGTTGTGGTTGTGACACTGAATTATAGGCTTGGTGCTCTAGGATTTTTAAGCACTGCAGACCAAAACTCTCCAGGAAATTATGGAATTCTTGATATCGCAATGGCCCTTCGATGGATCTATGAAAACATTGCCTCATTCAACGGTGATAAGGATTCAATAACATTGTTCGGGCCTGGTGCGGGAGCTGCTGCTGCTGGTTTGTTGATGGTGAATCCAAGAACTCAGCATATCATTTCTAAAGTTATTGCCCAGAGCGGATCAGCTCTTGCTGACTGGGCCTTTATTCAAGACAGGTATAGGGCCCAAAATACAAGCAGAGTTTTTGCACAGCAGCTTGGGTGCAACATTGATTCATCTTATAAGCTTGTAGAATGTTTGAGAAGTCACAGGAGCTTTCATGAGCTTGGAAATGCTGAATTTCAGCCTCAGGTAGGCATGTTTCCCTGGAGTCCAGTCCTTGACAAGAACTTCACTCTTCCTGGAGATGCTTGGTATGAAGGTTGGAAACAAGGAGATTGGTTTTTCGCCAATTACACTCCTGAGGAATTTATAAAGAAGGGTCTCTTCAATAGAGGCCTTATGTACATGACTGGTGTCACAACTCAGGAAGCAGCCTACTTAATATATAACAATGAGACATTAGCCCCAGATTATGAAATAGACGAAAAGTGGTTTGATAATAAGATCCATGAGCTGGTTCTGCGCTATAATTACACCCTCAATCGAGATGGTATTTACCGTGCAATAAAGTATAGGTACACTTATTGGCCAGAACCGAATAATCCTTTGAGAATACGTGAACAATACATAGATATGATGTCTGATTTTATCTATAGAGCTCCAACTGATCATATAGTAAAATTATTAACAGAACAACATGTGCCAGTTTATATGTATGTAATGAATACGACAATTGAAGCATTTAAGTTTCCAGAATGGAGGAAGGCTCCACATGATATTGAACATTTATTGCTAACAGGAGCACCTTTCATGGATGTTGAATATTTTCCTGTTAAACCAAGGCTAGAGAGAAACATGTGGACAAATAATGACAGAAACATGAGTCATTTCTTCATGAAGGCATTTTCCAATTTTGCAAGATATGGGAATCCAACGCAGACTGAAATCTTAGGCCTCCATTTTGAGCTTGCCCGACAAGGTGAACTGAAGTATTTGAATTTGAATACCACATTCAATTCGACCATCTACCTCAATTATCGGCAAACTGAATCAGCTTTTTGGACTTGGTACCTCCCTACAGTAATAGGTATTCTGGTGCCTACCTATCCGCCATTCACTGAGTACTGGTGGGAACCTAAAGAGCCTTTGCAAATCGCATTCTGGTCTATGTCTGGATTTAATCTACTTCTTATAGTGATAGTTGTGATCTTTTGTATTCTATGGAGAAATGCTAAAAGAAACAGCGACCCTCTGTACGGTACAGACCTCCTAGTATTGACAGATGATCATGTCGGCATGGAGGGCATAGAGAACCGGAACCAGAGCACAGGGAATATATACGAGTACAGAGACAAGAGACCAGAGTCTAAAATCGGATCAACGCATTCCCTACGA	
>Nvir_Glutactin-2
AAAAAAGACAAGGCGCCTGAACCTGCAGAACCATGGACAGGAATCCTCAATGCAACTCATTTTAGAAGGCAGTGTCCACAAACATTTGGAAAGGAGATTAAAAAGCAAGAAGATGATAACATTGAAGATTGCCTTTATTTAAATGTGTACACAAATCAGTTTCCTGGAAATTGCAGTGAGCTGGTGCCTGTGATGTTTTTTATTCATGGAGGTTCATTCCTTATCGGTTCGGCACATAGTTTCAGGCCAAATTATCTTCTTGAGCAGGATGTTGTCCTTGTTGTAACTCAGTACCGATTGGGCCCACTGGGTTTTTTGTCATTCCAAAATGATGACATATCTGGAAACATGGGTCTTCTTGATATGGTATTAGCATTGGAATGGGTCCAAAAACACATTTCTTCATTCTGTGGTAACTCTAATAAAGTCACAATATTCGGACAGAGTTCTGGAGGTGCTGCCGTCTCCCTTCTCATGGCTAGTCCACTTACTAAGGGGAAAAATCTTTTTCAGCATGGTATAATACAGAGTGGGTCAGCATTTTGTGATTGGGCTGTAGACTTAAACCCTGTGACAACAGCTAGAGGCATTTCAAAATTTGCTAATTGTACTGGAACTGATCAAGAATTGGCTACTTGCCTCCGCAATCTAACTGCTTATGATATTCTTCAAGCTCACCAAAAATATCTTAGAAGTGTGATTGTACAAGACAGAATGGTGGTGAATGGCAAACTGGGTGGGAATCATGCAGTTGTTCAAACTGCAGGTTCAAAAAAATTTCTAGTGGAACATCCTAAAGATAGCTATAAAAAAGGAGACTTTCAACACATACCTACAATGATAGGAATGACTAAACACGAGGGCACATTTTTTCTAGGAAATGTATATGATTTCTTGGCTGAAAGTAATATATTTATGAACAATACTGAATTCCTCAAAAATGATTTGGTGAACACCATTCTTCTTTTTAGTGGAATTATTGATACTTCTGGTTCCTTAACAGATGTATTCACCTATAAATTTTTTTCTAAGGATCAACTTGGGGATTTCAAAGCTATGACACCTGGACTTATTGATTTATGTGGCATGACATTGCTGAAATCATGCATACTTCAAGTTGCTAAAAAGCAATTTTCAAGAGCTCCAACATATCTGTATTCCTTTAATTTTCTTGGACATTTAACAAAATTTGGTTATGGAGAAGCTGTTGATTACCCATTTTCAGGAGGTGTAGCTCATTCAGATGACTTAGTTTATCTTTTTCCAATGGATAATGGAACTCTTAATGAGATTGAAATGACTATTGCTTATAGAATGGTTAAGTTATGGACCAACTTTGCTGCTAAAGGGAATCCTAATCCAATACCAGATACTGTGTGGAAGCCAATGGACAGCAGTTATGGTCCTTATCTGAGAATAGATACTCATATTACACAAAGATATGATATTAGTTGTGAGTTTAATATAACAGTGGAGGAAGGACTAGGTGAAGTTGAAATTTGGGAAAGTGCCTCTGCTGGGCATATTAAT	
>Nvir_B-Esterase-9
AAGCCTATAGCTGCTGATCCATGGTATGGTATCTTAAATGCTACAAGAGAACCCCCAATTTGCTTGCAGTATGATTTCTTTATTCACCCTCCTGTTTTATCAGGATCAGAAGACTGCTTATTCATCAATGTATACACCCCTAAATTGCCAACAGGTGAAGAGAAGCCTAAATTACTAGATGTTCTAGCATTCATTCATGGTGGTGCATTCGTAACTGGAAAGTCACTATCATACAAACCTTTTGTGCTACTTGACAGGGATATTCTTTTGGTTACATTCAATTACAGGCTAGGACCTTTAGGATTCCTTAGTACAGAGGATGATGTTGTACCTGGAAACAATGGTTTGAAAGATCAAGTTTTAGCTTTACAATGGATTAAAAAAAATATAGCAGCGTTTGGTGGCAATCCTGAAAAAGTTACAATAGCAGGGCTTTCAGCAGGAGGAGCTAGTTGCCATTTTCATACTTTATCTCCTTTAAGTAGAGGTTTGTTCAAAGGTGCCATATGCTTAAGTGGAATTGCTTTGAATCCGATGACAGTAACTAACTCCATAGAAAAAGCCAAGATGATTGCTAACGAACTCGGTTGTCCTACAAATGATTCTCTTCTGATGATAAATTGTTTAAGAAATAGGCCAGCAGAACACATTGTGGAATTGACCAAGAAACTTTTGGTTTGGAGATCACACCCCATGGTTCCCTTTGGACCTGTCATTGAACCTGTAGGTCCAGATGCTTTTATTTCAGAGAAACCAATAAATATTATTGGGAGAAGAGCTGCAGCTGATGTTCCTATGATAATATCTTTTACCTCTGATGAAGGCTTAGTTGGTGTTACAGATATTGTTAGTAACGCTGAATTATTCAATGAATTGCTGAACCGCTGGGATGAACTTATGCCTCATATGATGGGTTATAATTTCAAAGAATCATTCGATAAAATGGAAATAAGCAGAAAAATTAGAGAGTATTACAAAATTGATGATATCACCAATGGTCGTAAAAATTTAATCAAGATGGTTGGAGACCGTTACTTTTTGGCTGGAATCAGTAAGCTTGCTAAATTGCACTTATCTTTCAATTCTGCTCCAATGTATATTCAGAAGTTTTCATACAGGGGAAAGCATTCTGTCACTGAATTACTGAATGTTAAAGAAAATTTAGGTGTTTGTCATGGTGATGACGTTTTTTACACTGTTCGTGATTATGGAGTTTGGAAACAATTTGAAGAACCAATGGATGCGGAAATGTCAGAATGTATGATAGACATGTGGATTTCATTTGCTGCTAATGGAACATTGGATGAAAAATGGCACCCTTTGAATAAAAAAGATTTAAAAATTATTTTTACTGATATCAAAGGACCCAATACCTTAAAATTGTCCATGGCAGATGAATTGGGAGAAGAAAGTTTCTGGGACAGTTTAGGTTTAAATGAAAATATTGAACCTACCTTGAGTCATGTAGAACTA	
>Nvir_B-Esterase-30
GGAATATTGGACGCAACTCAAACCATCCCTCGTTGCCACCAGCTTATTTATGGACAAGAAGACTGCCTCTATCTGAATGTTTTCACTCCAAGAGTGACTGGAAGATTACCAGTTATCTTCTACATACATGGTGGAGCTTTCAAAATAGGTTCTGCAGCTGATCTAGGTTCTGCCAATTCTTTCATGGACGAAGATGTAGTTTTCGTTGCAATTAACTATCGTATTGGAACTGTGGGATTCCTCAGTTTGGAAGACAATGTCATACCAGGGAATATGGGTCTTAAAGATCAAGCATTGGCTTTGGAATGGGTCCATCAAGAAATCAGTGCATTTGGAGGGGACCCGAATCGGATAACCGTTGTAGGTGGCAGCGCTGGTGCGGTATCTGCGCACCTCATTTGTGAAGCTCCGAGGACGAATGGTCTTATCAAAGGCTGCATCACTCAGAGCGGAGACGCCTGGTCGCCCTGGGCAATCAAGGAACCTGGAGTATCCCGAAAAATGGCTTTGAAAATGGCAAAAACAATAGGTTGTAATAATACAGGAGATCTGCTTCGATGTCTGCAGAGTAAACCAATAGAAGTTATTGGTGACGTGACTTTGTTACAAAATAAGCCCGGAGAATTGGCTCCTGTAGCTCCAGTTTTTGAACCTAATAGTTCAGGAGCAATACTGACGAGCTGGCCAACGAAGGCAAACCACAACTACCCTCGGATCCTCGGAGTCGTCCAGGATGAAGGAATGATTTCCACTTTCCTATACGAGTATCATGTGGCAAACGCGACAGAAACACAAAAGTTTATTGACAATTTCAACCAAACCATTATCTCAGATCTACATTTGGAAAACAGGACTAGTGACTTCCTGAAAATAAGGGAGAGATTTTTTACAAAAGATGTTGATCCTTTGGTAGCT	
>Nvir_B-Esterase-18
ATGGACCTCCTCCTCTTCTGTGCTTTGTTCGGATTCTCCTGGGCGGCTAAGACCGGTCCAGAGGTCAGCACCTCTTTGGGTCGACTGAAGGGAGCCGTCTTGGAGTCGAGAAACGGAAGGGAGTACTTGGCATTCACTAAAGTGCCCTTCGCCAAACCGCCCCTCGGTGAACTCAGGTTCAAGGATCCAGTAAGTCCAGAACCTTGGAGTGGTATTCTGGACGCATCCAAACCTCATCCACCATGCTACCAAATACTCAGTAATCTACCTATGGGTGCTGAGGATTGCCTTTACCTCAATGTCTACACTCCTAAGACTAGTGGATCACTTCCTGTCATGATCTATTTCTTTGGAGGAGGCTGGAGGATGGGAATGCCTGGTCCTTCCACGGGAGCTAAATACTTCATGGATGAAGATGTTGTGTTAGTTACCATCAACTACCGCCTTGGAGCTTTAGGTTTCTTGAGCACAGAAGATGAAAAAATCCCAGGTAATATGGGATTGAAAGATATGGTTGCAGCTGTTGAATGGATCAAAAATGAAATAAGCAATTTTGGTGGCAACCCAAATCAGATAACTGCTTTTGGTCTAAGCGCTGGTGCAGCTTCTGCTCATTATCTCTGTGCTTTGCCACGATCTAGAGCTTTACTAAAAGGCTGTATCTCTCAGAGCGGTGTTGGAGGTAGTCACTGGTCTCTTCAGAAGCCAGGTAATGCTAAGAGATCTGCTCTCACGGTTGCCAAAGCTGTTGGATGTAATTCAGAAGATATTTTGACTTGCCTTCAATCAAAGACTATTGAGGAAATCACTAAAGCACAAGATAAATTGAGGTTTTGGGTTGAGGAACCACTAATAATATATGGACCTGTATTAGAACCTAAACTTAATGGTTCCTTGTTGACCGAATGGCCCGTGACAGATAGTAATTTCCCTTGGCTTACTGGTGTTAGCAGCCGAGAGGGATTGTTCAAATCGCTAGCTTTAACTCATCTTAAGGATAAACCAATCATGGCAGAATTCCTGGAGAAAAAAGATGAATACCTTAGGAGAATGCTCAATCTTCCAGAGAATAATAAAAATGCTGTCAGCAAAATATTTGAAAAGTTCTTTCCTGATAATGATGTTGAACAAGGAATAGAAAAGCTATACACCGAAGGCTACTTTGTATATCCTGCACTTTATGAGCTCAAGAAACACAAGGGTCCAAAATATTTCTATGTCTTTAACGCTACTGGAGCTCCTTCTATATGGGAATCATTATTGAGGAGGAAGATAGATACCACCTCAGGAGTTGCTCATGGTGATGATCTTGTGTTCTTTTTTGATTTGAGCTACATCCCAGGAATCGGTAAATCTATTAAGTCACAACCTGATAATGTTCAGATATCTCAAAAGTTGATCAGGCTCTGGGTTAACTTTGCTAAACATCAAAAACCAACTGCTGAAGGAGAACAACCAGTATGGCCAGAATTCGACAACAGTGGTAAATATTTGTACATATCAACAGAAAATATAATAGAGAAAGAACTCACTAATACTGATGAAGTTCTTAGATTTTGGGATGACGTTTTCAAAACTACTGACAAAGATAATAGTCTGAGCGGATCAGATGAATTA	
>Nvir_B-Esterase-1
ATGTACCTCTTACTGTGCGTGACTTTCCTATCCATCGGAGGTACGCTTTCGGAACCACCACTTGCTGTAGTAAAGGAAGGTACTTTGAGAGGGACATATATGAAAACCTTGGGTGGCAAAGAAATCGCTGCATTCCTCGGCGTACCTTACGCTGCCCCACCTGTCAGATTTCAGTCTCCTTCTCCACCAAGAAAGTGGGAAGGGATCCGAAATGCTACTGAACCAAAAAGTGATTGCCTTCATTATACTGAGTTGGGTCTTTATGTTCTTGGGTCTGAAGACTGTTTGTACGCTTACGTTTATGCACCTAAGGATTTAAACGAAACAAAAACTTTAAAAGATGTAATTATATACATTCATGGAGGAGGTTTCAGCTGCATGCTGGGACATTACGGCCCTAGATATATACTGGATCATGATGTGGTTTATGTTTTCTTTACATATAGACTTGGTCCTTTAGGTTTCCTAAGCACTGGCGATACTGTAATACCTGGGAACTTTGGACTAAAAGATCAAAATATGCTATTGAAATGGGTTTCACACAATATCAAAGCTTTCGGAGGAAATCCAAATAGTGTGACTCTAACTGGTACCTCAGCTGGTGGAGCAAGCGTTCATTACCACATGTTGTCTCCGATGTCGAAAGGTCTTATTCACCGAGCTTTCTCAATGAGCGGAACTGTTCTGGATCCGTGGACAAAAACAGAAAATTTCAAAGAAAGGGCATCGAAGTTGGCGCAGTTGTTAAATTGTCCTAGTGACAATTCGACCGAATTCCATGACTGTCTCATGAAAAAAGAAGGCCAGGAAATAGTTTCAAAAATGAAGGATTTTCATACATGGATTTACTATCCATTTACTGTTTTTGGACCAGTTGTTGAAGTTGAACATCCAGATGCATTTATATCTAAACCACCGATTGAGATAATCAAGAACAAAGAGGCCCAAGAAGTACCTTGGCTTACAACACTAACATCAGAAGAAGGTTTATATCCAGTTGCTGACTTTATAGCTAATAAGACAGCACTTAAATATTTGGATGATCATTGGAATGAGATTGCTCCAAGTCTATTGGACTATGGGCATTTATTCGAAGAATATGTGTCAAATGAAATAAGCAGGAAGATTAGAAACGAATACTTTGGAAATGGATCAATATTAAAAAATGAAAAAGCTTTAATTGATGTATGTAGTGATAGACATTTTGTTCTTGGAACAGTAGATGCAGCAAAACTTCATGCAAAATATTACAAATCACCAGTTTACTCTTATTTATTTTCTTACAGAGGAAAAAACAGTGTTTCTGGATATGTTTCCAAGTCCAACAATAATTGGGGGGTTTGCCATGCAGATGACACTGGTTATATGTTTCATAATGAAATGATTAATACTGAAGAAATTGCAAATGACCGGAAGATGATTGCAGTGATGACTAGAGTGCTTGTAAACTTTGCTAAAAACGGAGCACCTCAAATGGAGGATAATTTTCTCTGGCCAGAGGTCGACGATGTGGAAGATACTTTTACCTACGTAAATATCAAAAATCATACTTATAATATTTTGGAGAGAAATTCTTTCCTTGGTCGACCCCATTTTTGGGATCTTCTTGGTTTTAAAAAAAAAGAGATATAT	
>Nvir_B-Esterase-11
TTAAAAGATCAGGTTCTAGCCTTAAAATGGATTCAAAAGAATATAGCAGCATTTGGTGGAAATCCAAACAGTGTTACACTTGGTGGGTTGTCTGCAGGTGGAGCAAGTTGTCATTACCACCTACTTTCTCCTCTTAGCAAAGGTTTATTCCACAGAGCTATCTGTATGAGCGGCGTAGCTTTGAATCCATGGGCAGCGGCAGAAAAATCGAAAGAAAAAGCTATGGTTATTGCGAATGATCTTGGCTGCCCTGTAAATGATTCACTTGCCATGATTAATTGTTTAAGAAATAGACCAGCTGAACATATTGTTTCACTAGCTAAATTATTCGCGTTCGGGAGAGATTCTGTTCCAATGGTTATTTTCGCTCCGGTCATTGAGCCACCAAGTCCAACTGCTTTTATTTCAGATTTACCAATAAACATTGTAAAAGAAAAACGAGGCTCTGATGTTCCAGTTATATTTTCTTTTACACTTGATGAAGGATTGATTGGAACAATAGACATATTAACAAAACCTGAAGCTTATGTTGATATGCTGAAATACTGGGATGAGTTAACACCTCACATTTTGGATTTCAATATCACTGCAACCCATGAAAAAAAAACTGAAATTGGGCAAAAAATCAAAAAATATTATAATGTTGATGATACTCCAGAAGGACCTGCAAATGTCGTTAAGCTGGTTGGGGACAGATTCTTTGGAGCTGGTATTAGTAAAATTTCAAAACTTTCAGCTTCGGTGTTCACTTCACCTGTATATGTTTACAGATTCTCGTACAGAGGGTCATATTCAATTACCAAGCTCATTAGTGGTATAGGAGATTTAGGTGTGAGCCATGGTGATGATATCTTTTACACTGTAGGATTGTCAGAGTTCAACGCATTAGAGAAAGAATCTGATTCAGAAATATCCCAACAAATGCTTGATGTATTTGAATCTTTTATTAAAAATGGGTCATTAGGAGAGAACTGGGAACCAGTGAAGCAACAGTTGCCAAAGGTTGTCTTCACAGATATCAAAGGTCCCAATGATTTTCAGCTCACAACAGTTGATGAATTGGGAGAAGAAAGTTTCTGGGATTCTTTAGGCTTTAATGAAAATATAGAATTGCCAGCTTACTCTCATGATGAATTT	
>Nvir_B-Esterase-16
ATGGTTCGTATATGTATGTTAATTGCGTTATCCGTTTCTGTTTGCTGCACGGGTGTTGAACTTGAGACTAAGAAAGGGATCATCAGAGGATCGGAAGGTACATCAAGAAATGGTAGATCATACCGTCAATATATGGCTGTGCCCTATGCCCGACCTCCTATTGACAAGCTACGATTTAGAAATCCTCAGATGCATGATGGCTGGGAAGGTGTCTTAGATGCTTCAAAGGAACCTCTACCCTGCATACAAAAAATATCGTTTTCCACTCTTAAACAGAATTCGACCATTGGAAAGGAAGACTGCTTATATCTAAATATCTACACTCCTGTAACCTTAATAATCTTGAATTATCTGCATATATTGATTTTCTGTATAATAGTTTATTTATTATCTTAGAGTGAGCCAGAAAATGATGAAAAACTTCCAGTAATGGTCTATATTCATGGTGGAGGCTTCCGGTGGGGATCTCCTGGTTCCAAAAATAGTGAAAAATTTTTCATGGATGAAGACGTTGTTCTTGTAACTGTTCAATACCGCCTTGGAACTTTAGGATTTTTATCAACAGAGGATTCCCTCATTCCTGGAAATTTTGGTTTGAAAGATCAAGCAATGGCCTTGAAATGGGTAAAAGAAAATATTGATGAATATGGAGGGAATCCTGATTTAATTGTGGCTTTTGGTGAAAGTGCTGGAGGTGCTAGTGTACACTATCTTTTAACGTCTCCATTATCAAGAGATATCATTAAAGGAGGAATATCTCAGAGTGGTGTTCTTGACGCACCATGGGCTCTTTCTCCACCTGGCCGTGCAAGGAAGTATGCTATGCATGTAGCTGATATGGTTGGCTGTGGAAAAGGTCCATTACTAGAATGTTTCCAGTCTCTTCCAGCTGAGCAGTTAGCAGCAACTGATGCTGAATTTACTACGTGGGATTTCGATCCTGTTGTGGTTTTTCAGCCAGTGATAGAAGTGAAAAATAATGGTGCTTTTATGAAAGAAGATCCTAGAACCATAGAGGTTACTCTACCATGGGTAACAGGAATAACAAATGGTGAAGGAAACTTGAAATCAGCAGCTCTCATAAATCAGGATCCTTCAGTATTGGATTATTTTATTGAGAACATTGATAAAGTTCTTGCAACTATATTGTACATAGACCCTAAAACACCAATGGCTGACCAACTTTTGAATATGGTGAAAAATCGGTATTTTCAAAATCTTACTGACAAAAAGCACATCCTGAAAGAACATGAAAAATTATTCTTTGATTTGTATTTCGCTTATCCTATGAAAAAGGCTCTTGAACGACACACAGGTCCAAAGTAT	
>Nvir_B-Esterase-21
ATGTCGCCGCTTATAGCTTTGGCGATCCTGGGGCTGAGCCCCTTAGTTCTCGGTGCTCCGGAAGTATTTATATCTCAGGGAAAGGCTGTAGGGCAGATCTTACGATCCAGGAATGGAAGGGAGTACGCTGCCTTCACTGGCATACCTTATGCCAAACCCCCTGTCGCTGAGCTTAGGCTTATGCCACCTCAACCAGCCTCAGGATGGACTGGTGTGTTCAATGCTACAAAGATTAGCCCAATGTGCTTCCAGAAAGCTTTCTTACGATATCAGCATGGATTACAAGGACAAGAAGATTGCTTGTACATCAACGTATACACTCCAAAGTTGGACGCATCCTATCCAGTGATGGTTTATGTGCATGGTGGAGGATTTAATTTTGGATGGACAGGAACAGCAATGAAGTCTAGATATTTCATGGATGAAGATGTAGTGATTGTCACATTCAGCTACCGAATTGGATATCTGGGTTTCTTAAGCTTGGAGGATGACGTGTTACCAGGAAATTATGGCTTGAAGGATCAAATATTAGCTTTGGAATGGGTAAAAAAAGAAATAAAAAACTTTGGTGGCAATCCAGACTTGATCACAGCATTTGGTATCAGCGCTGGTGGAGCATCCACTCATTACCTTTGTTCATCACCCAAAGCGAAAGCTTTACTCAAAGGATGTATCTCACAAAGTGGTATTGCTGGAAGTATTTGGTCACTGCACGTACCAGGAGATGCCAAACAAACAGCTATTGATTTTGCAAAGCAACATGGATGTGACACGCGCAATAGTTCAAAGCTTTTGTCCTGTTTACAATCTCTGCCTATTGATGTTTTTATTCGACGCTTAGATGTCTTGCATTTGACCAATTTCCCAGCCCCTGTTATAGAGAAGAATTCTGAAACCGCTGTAATTACACAGTGGCCACCAAGTCATTCTGATTTTCCTTGGATTGCAGGTGTCATGGCAAATGAAGGACAACTCTTTACTGAGTTTATAAAAGATTTTGCAACAATACCACAAAAAATGGCTTTTTACTTAGGAGGAAATATTGTGCTAGCCAGGGCTTTACGCACACCTACCCCTTTAATATCTAGTTATCAAATTATAAGAAGGTTTTTTCACTTGAAAAACTTTTTCCGTCCTCTTGCTAGTTATGAGAAGTTCTTCACTGAATTATTTTGGCTTTATCCAGCTTTACTGGCAATAGATAGACATACTGGACCGAAATATTTTTATAAATTTGGTTATACTGGAGGACCAACCTTGTGGGAACAAGCCTCAAATAAATCACTAAATATGGAAGGTGCATGCCATGGTAATGACGCTCCTTACTTTTTTGACCTCAGCAATTATTTTGAACCAGAAGGCTGGCCAGGTCCAAAGGATATTGAACTTTCACAAAACTTAATAAAGATGTGGGTCAACTTTGCCAAGTATCAAGTTCCAAGTATTGATATTGTTCAATGGGATCAGTTTGGCAAGGATGGAAACTATTTAGATATAACAAATGAAGGGATAAGCATGAAAAAATATTCAGATTATAGGGAAATAATAGATTTTTGGAATAACATACATTTACCAATCCAT	
>Nvir_B-Esterase-38
ATGGCCATGAGGCACCTGGTACTTCTTTTCGGTTTAGTTTCCTTCAGCGGCGCCGAAACCTTGGTCGTCCAGACCTCGGGAGGCCTCGTCAGAGGGTTCGCTTCAACCTCTAGAGATGGGAAGACGTTCTTGGCTTTCACGGGGATACCGTTCGCGAAGCCACCTGTGGGAGCGCTCAGATTTCAGCCACCGCAAGAACCGGACCCGTGGGTCGGTGAAAGGAATTCCACAGCCGTACGGCCAACGTGTCTTCAGTTGGACAGCTTCTCGAGGAACCCAAAGGTAGTGGGAGTCGAAGACTGCTTGTACCTTTCAGTATTTACACACAAAATCAATGGATCCAGGCCAGTAATGGTCCACATCCATGGCGGAGGTTTCGTTGCTGGAGCAGGTCTTAACGTGGATCAGATGAAGTTCCTGATGGATCAAGACATCGTCATTGTGGATATCCAGTACAGAGTTGGTATATTGGGATTCCTGAGCTTTCAAGACGCAGAACTGCCTGGAAATATGGGCCTGAAAGATCAAACCATGGCCCTGAGATGGGTGAAGAAGAACATTGCCAAATTTGGAGGCGATCCTGGAAAAGTGACTATTTTTGGAGAGAGCGCTGGAGGCGCAAGCGTTTACTATCACACCATTTCTCCTCTAAGCAAAGGCCTGTTCCACAGAGCTATTTCCGAGAGCGGATCTAGCTACGATCCTTGGACCCTGGTTCCATCCGAACTGGCCGTATCCCATGGCAACAGGTTGGCCGAGATGATGTCATGTCCGACCACATCTACCAAGGAAGCAGTGGAATGCCTTAGGAAACAAAATGGAGAGGAACTGGTCTCGAAGTTAATTAATTTCAGGGTCTGGCAGGTCAACCCGCTGCTATCTTTCCAAGTAGTGATGGAACCTCCGAGTGCCGGTGCCTTCCTCACGGGGCCGAAGAGCAGCTGGGAACACGGCGATGTCCCTCTCCTTCTTGGGATGACCGCTGGCGAAGGAGATCTGATGACTAAGTTTTTCATTGATTACAAAATGGACTTCAAATGGTTCGATGACAACTTCAAATCAGTCGCACCTATATCGATGCTCTACAACGCTTCAACATCAAATCCCGACAAAGTTACAGAAAAAATCAGGAAGTTCTACTTCAATGACAATCCGATTGACATGAATGAATGGGTCAATCTTACAAATGCTTACACTGACAGCCTTTTCGGTGCGGGTATAATGGAAGGCGCTGATAAACATAAAGGAAATGTCTACTTCTACTATTTCTCTTACATGGGGAACTTTACAACATGGACAACAAACAAAACACTAGCATTCGCTACAGGACACGCAGGAGAAGTAGTCTACTTGTGGTGGGCAGGCGGCTTAAAAGGATCAGATCTTGCTCTGTCATACGATTTGATCAAAATTTGGACTGAATTTGCTGATACTGGGGAGGCAACTGTACCGAACAAGGAGAAGATCTGGAAGAAATGGAAGCCAGACAGACACGATTTCATGCACATCAGCAACTCAGGGTTCAAAGGAGATTCTGGTCTACTCGAAGATCGCTACAGATTCTGGATGGACCTGAAATTG	
>Nvir_B-Esterase-27
AAAGATCAAGCATTGGCTTTGGAATGGATCCATCAAGAAATCAGTGCATTTGGAGGGGATCCGAATTTGATAACCGTTATAGGTGGGAGTGCTGGGGCAGCGTCTACGCACATTCTTTGCGAAGCTCCGAGAACGAATGGCCTTATCAAAGGTTGTGTCTCTCATAGTGGAGACGCCTGGGCACACTGGGCAATTGTGGAACCTGGAGTACATCGAAAAATGGCTTTGAACATGGCTAAAGCAATAGGTTGTAATGAAACAGCTGATCTACTTCGATGTCTGCAGAGCAAACCGATTAAACTTTTTGGCGACGTTAGATTACTACAAAATAACCCCCTAGATCTGTGTCCTGTTTCTCCAGTTTTGGAACCTGCGTCTGCTCCAGGAGCAATACTGACCAGCTGGCCCACGGAGGTGAAACATCACCATCCTCGAATCCTTGGAGTGTGCCAGGATGAAGGAATGCTCTACACTTACCGTTACGAGATGCAAATGAAGAACGCGACAGAGAAACAAAAGTTTATTGACGATTTCAATCAAACTGTTATCTCAGATCTCCATTTGGAAAATAGAACAAGTGACTTCCTGAAAATAAGGGAGAGGTTTTTTACAAAAGATGTTGAACCTTTGATAGCGATACGAAACTTTATAACGGAATTCATGTTCGTGTACCCGGTTTTGAAGTCGTTAAGTACACACACTGGACCAACTTATTTTTACAAGTTCAACTACACTCGAGGACCTGCTATACCCTATGGCCATATAGATCATCCAGGTGTTCCACATGGCGCAGACGGCCCCTTCTTTTTCACAGATACTGTAGATCCTTCAACAGGTTGGCCTAAACCTGAAGATATTAAATTGTCCAAAATGTTGATCAAGATGTGGGTCAACTTCGCAAGGAACCAAAACCCAAGCAGCCCAGGGATGGTACAGTGGTCTCAGTTCCAAGGACAATACTTCTTGGATATACAAGACTCAGGAGTCACTGTGGGGAATTATACCCAATATCAAGAGATACTCGATTTT	
>Nvir_B-Esterase-39
CTTCAAATGATTGCTTTCCTGCTTTTCACAAAAGATGCCTTCTCTGATGATTCTCTTGTTGTGGATACAATGGGAGGTACCCTCCGTGGATCCACATCCAAGTCTAGGTCTGGGCGCCAATATATTTCCTTCAAAGGGATTCCCTTTGCAAGACCGCCGATTGGACCTTTAAGGTTCAAACCTCCGGAAGAACCAATACCATGGTCTGGAGTGAGGGACGCCAAAGAGGACGGACCATTTTGTGTACAGTACATCACCTTACTACCACAGCCAAAGGCGACAGGAGAAGAGGATTGCCTACATCTCAACGTATTTACGCCTAATATTAAAGGAAGACTGCCAGTCTTGTTCCATATCCACGGAGGAGGTTGGAGCAGGGGTGCCAAGACTATCACAGGTCCCGAGTTCTTGATGGATCAAGATATTGTCATAGTGGATACCAACTACAGACTGGGACCATTTGGCTTCCTCAGCTTTGAAGATGAAGTGATGCCTGGCAATCAAGGGCTGAAGGACCAATTGATGGCACTCCGTTGGGTAAAAAGAAATATCGCCAAGTTCGGCGGTGATCCAGACAGAGTGACTATAGTGGGTGAGAGTGCTGGCGCGGGGAGCGTTTTACTCCACATCGTGAATCCCCTCAGTAGGGGATTGTTCAGCGGAGCTATCGCTCAAAGCGGAAGTAGCTACAACGTATGGTCTGTTAGTCCTCCTGGTGTTGCCAGAGCCAGGGCTAAGAGACTGGCCAGCCTGATGTCATGTCCTTTGAAGGACACGAAGCAAGTCGTTGCCTGTCTTTCTAGGAAGGATCCTACAGATATTATCAAGCAACTTAGATATTTTTTACAATGGCAGGTAGACCCTATGATAACGTTTCAACCATCTCTTGAACCAGCTGGACCGGAAGCCTTTCTCACCGGACCGATAAAGAAGTGGAAGCACGCTCCAGTTCCACTTCTCTTAGGACTTAATTCTGCAGAAGGATTCGTAAGGACTAGATACTTCCTCAAAATGAAAATGGATTTCAAGTAGTTGAGCGACTATTTCGATAATGTAGCTGCTTTATCTATTGATTACGTACACAGTGCTATCAATCCCATTGAGGTGACCAAGAAGATCAAGAAATTCTATTTTAGTGATGGAGTTATCACTGAATCGAATTGGGAGAATGTTACTAACGTATGGTGAACGATTGCAATATTTGATGCGGCGGACAAACATCCTGGAGATGTCTACTTCTATTATTTCGACTATTTGGGGGTTCCTACTTCGGGACCTTCTGATCCTAGTCTAGCTTTTGGCGCTGCCCACACTGATGAGGTATTTTATATTTGGAAACGCGGGTTCCTTTCATATAACCTTACAGAAGAACAAGAAGAATTTTCAAAGAAAATGGTAAAAGTGTGGACAGATTTTGCCAAGTATGGAAAAGCTATTTCTCCTACAAATCAATTGGATTGGGAAAAATGGTCTAGAGAAAGGCACAACTTCATGTACATCAGCAACCAAGGTTTCTTCTTAAAAGAAAAATTACTTGAGGAGAGAAATGAATTTTGGAAAAGTCTTAATTATAAAGATAAATATGAA	
>Nvir_B-Esterase-15
GTGGCGCTGCAGGCCGTGGGGGCTTCGCCCCAGATCGTGAGTACCCCATCGGGCCAGTATCGGGGCTACCAACTTACCTCAAACAGCGGACGTCCTTTCCAGGCATTCTCCGGCATCAGATACGCTCTCCCTCCAGTCGGCCACTTCAGGTTTCAGGAACCACTACCCATGCATGACACCGATGAAATCTTGGATGCCATGAATGAGGGATCTCCGTGTCTTCAAATTGACTCACTTGACTCTTCAGATCAAGTTATTGGAGATGAGGACTGTCTTTACCTCAATGTATATACACCAAGTATTTCCAATGGAACATACCCAGTTTTATTTTGGATACACGGTGGAAGCTGGAAATGGGGTTCTGGGTCTTCCTCCATGTACGGCCCTGGAGCAATGCTGGATAAGGATGTCGTTCTTGTAACCATTAACTACAGGCTTGGTCCTTTAGGATTTTCTAGTCTTGAAGATGATACTCATCCTGGAAATATGGGACTGAAAGACCAGTTAGCAGCTTTACACTGGACTCACCGTAATATACATGCATTTGGGGGAGATCCTGACAGGATCACAGCAGCAGGGCAGAGTGCGGGTGCTGCATCTGTTTATTTTCTCATGAATGCTCCAGCCGCTCAAGGGCTTCTGGTTGGCGGAATAGCACAAAGCGGAAGTTGGCTTTCACCCTGGGCAGTTGGAACACCTGGAAGTATAAGAGAAAAAACTCTTAAATTGGCACAGCTAGCAGACTGTAAAGGGAAAACATCTAGAGCTGTCATGTCTTGTCTTTTAGATGTTCCTGGTAAAAAACTGATTGAGGCGGTTAAAAACTTTGGATTGCTGGAGCAGGAGCTTCTTCCTTTCAGGCCAGTTATAGAACCCAAAGGGGGTATCATTGTTGAAGATCCATGGATCACTGTGCCGACTCCTCTTCCTATGTTAACTGGATTCACATCAGCTGAAGGAGCTTTTGTTGCCGTCATTCTCAGCCAAGGAGGAGGTTTATTAATAACTATATTGGACCAAGCATTTGATCGATTTGCTCCTGATATGCTGATGTATGCTGACACGGCTTCCTCACCTTCAATTGTTACGAATGCAATCAGAAACTTTTATCTAGGTGAAACAAATATAACTGGCAAAAATTTAGGACCAGTGATTGATATGGTTAGTGATGCATGGATTATATTTCCTGTCCATGAGTCTGCACTGAGGCAAACTGGACCAGTATATGGTTATATGTTTGATCACAGAGGTGCATCTGATGTTGTGCATGTTCTGGGCAGCAAGCAAGATTTTGGTGTGAGTCATGGAGACGATATTCCTTATTTATTTAATACTGAAAAACTTAACATTCAAACAATCGGCAATGAAGCTGATAAGAATACATCTCGACATTTAGTTGAGATTTGGGCCAACTTTGCCACTACTGGGCGGCCTTTCATGGATGGGTTGGAATGGTATCAGTTGGATGATGGTGGTTATATGGTAATATCAGAGAATTTTTCTCAAGGACCCGTTTTATCTGACAGAATAGATTTTTGGTCTTCACTTCCTTACAGAGACAAAGTGAAACCCAAACATGGTGATTACATACCAGATTATTCTACAGAAAGTTTTGAAATTCTT	
>Nvir_B-Esterase-42
ATACTGGTCTACGGCAGGTGGACCATGGACAAGTTGCCTTATCTTCTAGTTCTTCTTTGGACGGCGACTGTGTTCGCCCATGATCCTCTGGTCGTACAGACTGCTCAGGGTAAGCTCCGTGGATTCAGAGCCACCTCCAGGTCTGGGAGACCGTTTCTTTCCTTCGCTAGCATACCCTTCGCCAAGCCGCCTGTAGGACCTCTCAGGTTCCAGCCACCGCAAGAACCAGAGCCCTGGCAAGGAATAAGAAATGCTACAGACCTAGGACCATGGTGTATACAGTACAATATGTACGATATACCTCCGGCAGTAAATGGAGTTGAAGACTGTCTTTACCTAGCTGTGCATACTCACAATACCAAAGGGAAAGCTCCTGTAATATTTCATATCCACGGAGGTGGGTTTATCAGTGGAAATGGTCCTCACAAAACCGATCCCAGGTATTTGATGGACCAAGACGTAGTTGTTGCTGATTTTAACTACAGGGTTGGAATAATGGGCTTCCTAAGCTTTGAAGATGAAGTGATGCCGGGTAACCAAGGAATGAAGGATCAAGTAATGGCACTTCGGTGGGTTAAAAAGAACATTGCTAAGTTCGGAGGTGATCCAGACAGAGTGACGCTGGTTGGTGAGAGTGCTGGAGCTGGCAGTGTTTACCATCACACAGTGTCTCCCCTCAGCAGAGGATTGTTTCATGGTGGAATCGCTGAAAGTGGTTCCAGTTACAATTTATGGTGTGTCACGCCTCCAGGCTTGGCCAAAGAATATGCTCAGAAATTGGCTGGCCTTGTCTCTTGTCCTAAGGACAACTCGAAGGAAGCGGTCGCTTGTTTGATGAAGAAGGATGCCAAGGAACTAGTTGGGCACCTGGAAGACTACAGGATTTGGCAAATCGATCCATTGGTCCTCTTCATGCCTGTGTTGGAACCTCCTGGACCTGGAGCATTCTTAACCGGACCAATCAGCAAGTGGCAGCACAACCCAGTGCCCCTTCTAATGGGCACTACTTCTGGCGAAGGGCTTCTCAGGACAGGCTATTTCCTTTGGTATAATATGGATTTCAAGTGGTACGATGATAACTTTGAAAGATTGGCTCCAGTATCACATTTATACTTTGCAGCCGCTTCGAACCCTAATGAAGTTACAAAGAAGATTAGGCAATTCTATTTTGGCAATCGACAACTTTCATTGAACGACTGGGTTAACGTAACAAATGCTTATACGGACAGTTGGTTCACGTCTGGTATCTTCGATGGTGCAAACAAACACACTGGCGATGTTTATTTCTACTATTTTGACTATCGAGGAGAGTACTCTTTCTTTCCATCAGAAGGAAATTTGACAAAATATGCTTTTGGTGCTGGTCATACTGATGAGATACTTTATATATGGTACAATAAAGAATTTGCTTCCGATTTGAAAGGTAAAGATGTGGAGTTATCAAAACAGCTTGTCAAGATATGGACAGACTTTGCTAAGCACGGGAAAGCCATACCACCACCAAACAGTGGAAAATGGGATAAGTGGTCAACGAAAAGACATAATTATATGGCGATAACTAATTCTGGCTTTAAACCACAAGTCGGTCTTCATGAAGACAGATACAGATTCTGGAACAACCTTAACTACAGAGATAACTACCCCTAC	
>Nvir_B-Esterase-25
TTATTTTTTATTCCAGTTTATGAGTACAACAGGACAAGCAAAGAAGAAACAGATAAATTTATTAATACATTCAACGAAACTATGACTTCACTGCTCAATTTGGAAAATAAGCCTAAATAATTCGTGAAAGTATGGGAGAGGTTTTTTACAAAAGGTCTCGAACCTTTGAGAGCTATCCGAAATTTTCTTACTGAATACATGTTTCTAAACCCGACTTTGGATGCTTTAAATAAACACGCGGGACCGACATATTTCTACAACTTCAACTACACTGGAGGACCACAAGTCTTCGCTGGTAACGATGAAGCTAAAGGGGTTGGACACGGTGCTGAACTAGCATATTTTTACGAGTCTTCCAGCGAAAAGCCTGATTGGCCTAAAATTGCAGATATCCAATTGTCCAAGCAGCTGGTAAAGATGTGGGCGAACTTCGCAAGAAATCAAGCACCAAGCAGTCAAGGTATGGTACAATGGCCCCAGTTCAAAGGACAATATTTCTTGGACATAGAAAACTCTGGAGTTACCACCAGCAATTTTACCCAATACCAGGAAATACTCGGTTTCTGGAGGGATATTTTTCCAGACCATACTTCAGGATCGTCAAGTATCCATTCGACGTTTTTGTTCATCGGAGCTTTGAGTATTTTCACCGTCTTCAAAACGCTGTATTTT	
>Nvir_B-Esterase-20
ATGAATGATATGATAGTGTTTACATCTTTCGTGATCGTGGGGATGAGCCTTTCGGCTCTCGGTGCCCCTGAGGTAACCGTATCCCAGGGGAAGATGGTAGGGGAGACGTTGCTGTCTCGGGATGGGAGAGAGTACAGCGCCTTCCAGAGTGTTCCGTACGCCGAACCGCCCGTGGATGGGTTGAGGTTTATGGCTCCACAACCAGCTCAACCTTGGGATGGTGTGCTAGATGCAACAGTTCCTAGTCCACCTTGTTACCAAAAATCTTTTCTTATGTCTCAAACAGGAATGCAAGGCCAGGAGGATTGTCTTTATTTAAATGTTTATACTCCAAACTTAAAAGCCTCATTGCCTGTAATGGTGTATGTCCATGGAGGTGCCTATATGTATGGATGGCCTGGAACTGCTATAAAACCAAGTTATTTCATGGATGAAGATGTGGTTGTAGTTGGAATAGCATACCGTCTTGGAAACTTGGGTTTTTTGAGCTTTGAGGATGATGTGGTACCAGGAAATTATGGGATAAAAGATCAAGTTCTTGCATTGGAGTGGATAAAACAAGAAATAAAGAACTTTGGTGGGAATCCAGAAATGATAACAGTATTTGGAATCAGTGCTGGAGCTGCTTCATCCCACTATTTATGTTCTATCCCAAAAACACAAGGTTTACTCAAAGGTTGTATATCACAAAGTGGAGTAGCTGGTACTATTTGGTCACTTCATGCACCTGGTGAGGCAAGAGAAATGGCTCTCGAACTAGCAAAAAAACTAAGCTGTGATTCATATTCTGGTTCTGAACTTCTAACATGTCTTCAGGCTCAGCCAGTTGAGTCTTTCATTACTACAGCTGATATAGAACACATAACTAATTTACCAGTTCCTGTCTTGGAGAAACCTTCTGACACAGCTGTAATCACCCAATGGCCTACAGGTTACTCTGATTTTCCGTGGATAGCTGGTGTTATGGCAAATGAAGGACTCCTCATTACTGAATATGTAAAGGACTTTGCAACACCATTTCAAAAATTAGGATTTTATTTGGCAGGAAATGTGCTGGTAGCAAAAGCGTTGCACTTAAAAGATAACGTTGTAATAGAATTACTTAAAATTACAGAGAGGTTTTTTCATTGGAAGGATCTTCTTCATCTGTTATCTGACTATGAGAGA	
>Nvir_B-Esterase-31
TTTTTATACCCGTCCTTAAAGAGTATAAGTAAACACCCTGGACCAACTTATTTCTACAAATTCAACTATACCAGAAAACCAGAAATATCCTCCGATATCAATCTTACAGTAGCTCCACATGGTTCGGAAATGCCCTATTTCTTTGAGAGTAAGTCTACGAATCCAGACTGGCCCAATGCGGCAGATATTGCACTGTCCAAGCAACTTGTCAAGATGTGGGTGAACTTCGCTAGAGATCAAACACCAAGCAGTCAGGGGACTACACAATGGCCCCAATTCCAGGGACAATATTATTTGGACATACAAGATAGTGGAGTAACGATCAGCAACTGGACCGATTATCAGGAGACACTCGATTTCTGGAAATCCATAGTTCCAGACGAACCTTCTGAATCGTCAACGACTAAGTCATCGTTGTTGTTGGTGGCAGCTATGGGCATCTTTTTCGTCTACAAAACCATACTG	
>Nvir_B-Esterase-32
GGCAGGGACTTCTTCTCCTTCACCAGGATACCTTACGCTAAGCCACCTGTCGGAGAGCGGAGGTTCATGATTTCTGAGAAAGCTGATAACTGGACAGGAATATTAGACGCTACTCAACCCATCCCACCATGCTTCTCGCCAGATGGGGGACAAGAAGACTGTCTTTATCTCAACGTTTTCTCACCCAACTTAACCGGAGGATATCCAGTCATCTTCAGCATTTACGGTGGTGCCTTCTTGGGAGGTTCTGCTCTTGTTTATGGCTCTGCAAAGTTCTTTATGGATGAAGACGTCATTTTTGTCGCTCCTAATTACCGGGTTGGACCTTTAGGATTTCTTAGTTTGGAAGACAAGCTGATACCAGGAAACTACGGCATTAAGGATCAAGCATTGGCATTAGAATGGGTTCATAAGGAAATTAAAGCATTTGGGGGGGACCCCAATCGAATAACCGTTATTGGTGGCAGTTCTGGTGCGGCATCCACAGACATTATTTGTTCAGCACCGAGGACCAATGGTCTTATCAAGTCTTGCGTGTCGCAAAGCGGTGTCGGATCGGCACCTTGGACATTCGTACCACCAGGACTATCGAGAGAAATGGCCTTGAACATGGCGAAAACAGTAGGCTGCGCGGAAAGTAGAGATCTCCTTAAATGTCTTCAGAGTAAACCAATGGAGCAAGTTGGCATTATTGATGTGATGAAAGATAACAACCAAAAGGTACACCTCACAACTCCAGTTCTGGAACCTGCAGGAGCTCCTGGAGCTATAGTGACCAGCTGGCCCATAGATACAAACCACAAATACCCCTGGATCCTCGGAGTCTGTCAGGACGAAGGAATGGTCATGACCGGAGATTATGAATTAAAAAAGAAGAGCAAGGAAGAGGCACAGAAGTTTATAAATGAATTCAATCAGACCATTATCACAACATACCATTTAGAAAATAGACCAGACGACGTTAGAAGAATAAGAGAGAGGTATTTTAAGGAAGGCGTTGAGCCTCTTGTAGCTATCCGCAACTATTTTACGGAATACATGTTTTTATACCCGTCCTTAAAGAGTATAAGTAAACACCCTGGACCAACTTATTTCTACAAATTCAACTATACCAGAAAACCAGAAATA	
>Nvir_B-Esterase-43
ATGTTGAGAACAGTGCAAGCGATATTGTTTCTTGTATCTTTGGCTCTGGCTGATGATCACCCAGTAGTGGAGACAACATTAGGCAAAGTGCTGGGCTTCACTTCCACTTCTAGGTCAGGTCGACAGTACTTCTCTTTCACTGGCATACCTTATGCCAAACCTCCTGTAGGAGAACTCAGGTTCCAACCCCCTCAAGAGCCTGAGCCATGGATAGATGTTATAAACGCAACAAATGATGGACCATTTTGCATACAATACAATATGTACAATCCTGAACCAGAGGTGGTAGGTGAAGAGGATTGCCTCCACTTGTCAATATTTACACATAATTTAACCAGTTCTGTTCCTGTACTTTTCCACATACATGGTGGAGGGTATTTGGCTGGTGATAAGTCACTCTCTGGCCCTCAGTACTTTATGGATGAAGATATAGTTATTGTGGATATAAATTATAGGCTCGGGATAATGGGATTTCTAAGCTTTGAAGATAGAGTGATGCCCGGAAATCAAGGACTGAAAGACCAGAACCTGGCTCTAAAGTGGGTAATAAAAAATATTGACCGGTTTGGGGGTAATCCTAAGATGGTGACACTAGTTGGGGAAAGTGCTGGTTCAGGAAGTGTAACACACCATATAACATCTCCAATGAGTAAAGGACTATTCCAAGGGGCGATTGCAGAAAGTGGTACCAATTACAACTTTTTGAGTTTATTGCCACCTGGTCTAGCAAGAAACAGGGCTGAGAAATTGGCCATCTTGCTCTCTTGCACTATAGAGGACACCGCAGTAGCAGTTTCCTGTCTCCAGAAAAAAGATGCTAAAGAACTAGTTGCGCACTTAGAAGATTTCAGAGAATGGCAGGTTGACCCATTGCTATTGTTTCAACCAGTACTTGAGGAGGATGGTCCAGAAGCATTTGTGACAGGACCAATTGACAGTTGGGAACCAAGTCCTGTACCTCTTCTGATTGGAACCACCTCTGCTGAGGGCCTTTTCAGGACTAAATATTTTCTTCATTATAACATGGACTTCAAATGGTTTAATGACAACTTTGAACAACTTGCACCTTTAACTTTTCGCTATTTTGCTTCTTCCTCAAATCCAGAAGCAGTGACAAAGGAAATAATGCGTTTCTACTTTGATAACAGAGAGATAACTAAATCAGATTGGATAAATATAACCAATGTGTATACCGATGCCTGGTTCACTAATGGCATATTTACTGGTGCTGACAAGCACACTGGAGATGTCTATTTCTACTATTTTGATTATTTAGGAGAATATTCTGTAGGACCAAAAGATAGATCATATTCATTTGGCGCAACACACACTGATGAAGTTATCTACTTATGGCAGATTAAAAATTGTATGCCCTTAAGAGACAAAGATTTAGAAATTTCAAAGCAATTAGTAAAAATTTGGACAGATTTTGCTAAAAATGGAAAAGCCAAGTCACCAAATAAAGATGAAGATTGGAAAACATGGACACCACAAGAACATAACTACTTAGATATTACTGGATCCGGCTTTAAAATCAAGACAGGACTTCATGAAGAAAGAAATGAATTTTGGAATAATTTGAACTATCGAGATAGATTCGAA	
>Nvir_B-Esterase-7
AACCCCAGCAGCGTTACGTTAGCGGGCATTTCCGCTGGCGGTGCCTGCTGCCATCTCCATACGCTTTCTCCGCTGAGTAGAGGTATGTTCAAAGGTGCCATGTGCATGAGTGGAGCATCATTGAATTATTGGGCCATCGATCAAAGTCCTAAATATAGAGCACACACCGTAGCCAACGAACTCGGCTGCCCTGTAAACGATACCTCATTAATGGTGAAGTGCCTGAGTAGTAGACCTGCAGAGCACATAGTCGACGTCACGAGGCGTTTTTGGCCTTGGAAATTGCCTTCTCTTTCATACGGCCCTGTAGTTGAACCCGCTGGCCCTAATGCATTTATTTCCGATCAACCAATCAACATTTTGAAGCAGAGAGAAGCTCTGGATATGCCACTCCTGTTATCATTTGTAGCAGATGAAGGCCTGAATATTGGAGCAGCTCTACATGGAGAAACTGACTGGTTGAATGAATTGATGGACAATTGGGATGAGATTTTGCCCGTTCTTCTATTCTCAGCTGACTTAATACCTCCTTCCAACAGATCAATGATCAGTCAAAAGATAAAGGAATATTATAACATTGATAAAAGTTCAGAAGAAAGTCTTATAAAGTTGATTGGAGATTGCATGTTTTTGCATAAAATTGGGAAGCTCGCCAAACTCCAGGCAGCATTAAACAGCTCTCCAGTGTACGTTTACAGATTCTCATACAGAGGAGACCATTCGATTGCTGAATTATTTACTGATGATGACTTGGGAGTGAGTCATGGAGACGACGCGCTTTACTTAACAGATACGCCGCTATCGAAAAACTTCACTTCTGAAACAGATATTAGGATGTCCAAAGAGATGGTGGATATGTGGGTTTCATTTGCAGCCAATGGGTCGTTGGGGCAAGACTGGGTAACTGTCGGTGATTATTATCCGAAGATCGCCTTCAACGATATAGAAGGCCCTTCTACTAAGAGGACTATAATCGTTGATGACATTGGCGAGGAGGAGTTCTGGGACGATGTCTTAGCAATGATTTTT	
>Nvir_B-Esterase-17
CCAATGGTGCAAGCCCTTCAAAGACACATTGGACCAAAATATGCCTACCTATTGAGTCATAGAGCTGAAAACAGTTTAGCTGATAGGATGGGAGGTGTAAAATTAAATTCTCCAATGGCATCTCATGCAGATGAGCTGTTGAGTCTTTTTGACTGGTCTACTATTTTCCCTGAGAGTAAAGGGAGACCCGAGGACAAAAAAGTATCAGAACTTCTTGTAAAAATTTGGGTTAATTTTGGGAAGAGCCGGAGAAATCCTAATCTGGAAGGTGTTCCTGTGAAATGGAATCTCTATTCAAGAGATAATTTACTTCATATCCAAACTGAAGAAACAAAAATGGAAAATATTCCATTCGATGAAGTAGTAGAATTCTGGTCGAAAGCATTTGCTGTCCTGGAATCAGCACATGGAACAGTGAAAGAGGAGCTG	
>Nvir_B-Esterase-19
ATGTTATTGCTTTGGTTGGTATCGGCTATAACAAATGTGTTGGGGGCAGAATTGCAAGTACTTACCTCCAAAGGAATTCTGAAGGGTGCATCACTTACTTCTAGGGATGGTAGAGAATTCTATGCTTTCACAGGGGTACCTTATGCAAAGCCACCGTTAGGAAATCTACGATTTAGGGAACCTCAACATGCCAATTCTTGGTCTGGTGTACTTGATGCCAGCAAACCTAGCCCTCCCTGCTTACAAAATTCTGGTAACAATAATTTTACAGGACAAGAAGACTGCTTGTATCTTAATGTCTACACACCAAAGGTAAATGCTTCATTGCCAGTAATCTTTTATGTACATGGTGGAGGTTGGTCTTTTGGTTCCTCGGGGCCTGCTCATACCCTAAGGTATTTCATGGATGAGGATGTGGTTTTTGTCATGGTAAACTATCGTCTGGGACCTTTAGGTTTTCTTAGTACAGAAGATAGCATATTACCAGGAAATATGGGGCTAAAAGACATGGCCTTAGCTTTGAAATGGACAAAAGATGAAATAAAAAATTTTGGTGGTGACCCTAGTCTTATTACTGCTTTTGGATTCAGTACCGGAGCTGCTTCAGTCCATTATTTGTGTTCTGTTCCGAAAACCAGAGGCATGTTGAAAGGTTGTATTTCGCAAAGTGGTGCAGGTGGTTCTCACTTTTCTTTAAGAAAGCCAGGCATAGCTAAGAAAGCAATTGAAGTTATTGCTAAAGCTGTCGGCTGTCAAACTGAAGATCTTGTACCATGCCTTCAATCCAAGTCGGCTCAAAAAATCACAGCAGCTGAAAAGCGTCTCAGATTTTGGGTGGGAGAACCTCTGGTGGTATTTGGGCCTGTGTTGGAACCTCCAAGCAATACTTCGCTATTGACCAACTGGCCTATTAATGATGCACACTTTCCATGGCTGTTGGGAATTTGTGGAGATGAAGGAGCTGGCAAAGCAGCTGATCTTATTCTTAATGGGAATGATGCAATTTTAAATGATTTTACTCAACATCGAGAAGAGTATATTCAAAGAATGATGAATCTTGAAAATAAAGATGAAGTAAAGAAAATAATTGAAAGATTTTTTAAAAAGGATGTAATTACAGGAATATGGAAGCTGTATTCAGAAGGTTATTCTACTTATCCACCATTAAATGCAGCTCAAGAACATAAAGGACCCAAATACTTTTATGTCTTTAATTATACAAGTGGTCCTTCAATGACGGAATTCCGAGCTAAAAAAAAAGTGAATATAACAGGAATTGGGCATGGAGAAGACAATAAATATTATTTTGATTTGTCACATATATACAATCCTGAAGATTGGCCGCAGCAGGAAGACATAGACCTATCAAAAAAATTAATAAAAATATTGGTTAATTTTGCCAAAAATCAGACACCAAATCAAAAAGGATTTCATCCTGAGTGGCATTCATTCGGACACAAGGGCCAATATTTGGAAATATCCAACAATGGATTGATAATGAAGAAATTTAAGAAAATGGATGAGATCATCAATTTTTGGAAGCATATAAAA	
>Nvir_B-Esterase-3
ATGTTGTCCTCGATATTCTGCACTGCCATCCTCTGCCACTTCGCCGTCCTCGAGGTCTTCGCCCAGCCGGAGGTCATCCTGGAGCAAGGGATCCTCAAAGGGTTCTGGGCCACTTCTGTCGGGGGAAGGACCTACTCCACCTTCCTGGGGGTACCCTACGCAGAGCCGCCCATCGGCGATCGCAGGTTCAAGGAACCATCACCAGCCTCAGGATGGAAGGGCACTTACAACGCTACGCGAGCGGCGCCGCCCTGCCTCCAGTACAGCCACATGACGATGAACACCCCCTTCGCGGTCCATGGCTCCGAGGACTGTCTCTACCTCAACGTCTACACTCCGAGGCTGGTCTCGAAGACAGAAGACCAGAGGCCATTGGACGTGATCGTGTTCATCCACGGCGGGGCCTTCATGTTCTTGAGCTCCACCTTCTTCGACGCCTCGATCCTCATGGACAGGGACGTCATCCTGGTCAGCATGAACTACCGGCTGGGGCCTCTAGGTTTCCTGAGCACCGGTGACGACGTGGTCCCGGGCAACAACGGGATGAAGGACCAGGTGGAAGCCCTCAGGTGGGTCCGGAAGAACATCGCCGCCTTCGGAGGAAATCCCAGAAGCGTGACCATATCGGGCTTCTCGGCAGGCGGCGCCAGCGTCGATTACCACGTCCTATCTCCGCTCAGCAAGGGTCTCTTCCAAGCGGCCATCTGCATGAGTGGTGTCTCCCTCAACCCTTGGACCTTCGCGGAGAACGTCAGGGAGAAGGCCAACTTCATCGCCAGTCAGCTGGGGTGTCCCAACCACGACTCCAGAGCAATGATAGAATGCCTGAGGAACCGACCAGGGGATCACATCGTCGGAACGACCGAACATTTATTGCCTTGGCTCTACAACCCATTTTCCCCTTACGCCTTGGTCGCGGAACCTCCAAGTCCGAACGCCTTCCTCCCAGCAACACCAATTAACATTCTCAAGGAAAGGAAGGCTTCGGACGTCCCGTTACTTTTGACGTTTACTAAAGAGGAAGGCCTGTATCCAGGAGCAGAAATTGCTGGAAAACCGGAAAATCTGAACGAGCTTAAAAACCGCTGGAATGAGTTACTTCCACATTTGCTGGATTACAATCATACAGTTCCATGCGAGAAGAGGAAAGCAGAGATTTCTCAGAAGATTAAAGAGTACTACAACATTGACCTGGACACAAAGGAAGGGGTAGCAAATCTAATCAAGGCAATGAGTGACAGGATATTCATACAAGGAATCGGCAAAGCCGCAAAACTGCATGGCAAATATTACCAATCCCCGGTCTACCTCTACAGGTTCTCTTACATGGGGAAATATACCTGTTCCGGTCTTTTCGGTGGAGGAAAAGAACTCGGTGTTAGTCATGCTGATGACATCATGTACATCCTGCGGTCAGAGGCGGTTAACACCCAAGAAACAGAAGCAGACAGGCAGGTTTCGAAGGAATTGGTAAATTTATGGGTTTCGTTTGCAGCAAACAAGAAATTAAATGCCCAGGTAGTTAGGGACAGCCTACCAAAAATTGCATACACCGATATTCAAGGCCCAAACAAAATGGTCCCGACAATAGAAGAGCAACTAGGAGAAGAACAATTTTGGGATTCGCTGAAATTGATGGAGAATTTGGAAAAGTCAGAAGCGAGTCGAGACGAATTA	
>Nvir_Glutactin-1
ATGGCTCTGCGACTCCTCGTTTGCAGTGCCCTCCTCTGTCTCGTCGCGGCGAACTCCAGGGTTCGTCGGATCGTCGGCGGCGAAAAAGCCCAGGAACCCCCGAGTCCCAGCGAGCAGATCCCCTTCACCACCCCCGAACCCGATGACAGCAGTCCTCTGGTGTTCGTCAAGACCAACAGGAGGAGGGCCGAAGTCGTCGGCAACAGGAACCCTGATGGAACTTACAGTTTCCTGGGCATTCGTTATGCCATGCCTCCGACCAAGAACCGTCGTTTCGTGAGACCATTGAGATTGAAACCAAAAGGTCTAATAGTAGCAAACAAATTTGGGCCTCCTTGTCCACAATGGTGGCGTGGAAGGCTCGTAGGAGACGAAGATTGTCTACATCTGAATGTTTTCACTCCTCAGCTACCTGAGAATAATAGCAGTTCAACGCCTTTATTACCAGTTATGATGTGGATACATGGAGGGAATTTCAAAACAGGATCAGCTGCGCAATATGTCCCCTTGAGAGAACTCTTAAGCCGTGGCATTGTTGTAGTCACAGTGCAGTATAGGTTGGGCACTTTGGGTTTTCTGAAATTCGGAAATCAAAATTTGGGAGGAAACAGTGGCCTTTTTGATATAAGTTTGGCTGCACGTTGGGTAAGAGAGTACATTCACTTCTTTGGAGGTAACCCAGGAAGAATAACCGTAGCAGGTCAAGGATCTGGCGCAAGCTCTGTTACACACTTATCTTTCCACAAATATTTCGGAAGGCATATAAAGGGAATAATATCAATGAGTGGTGGTCCAGTTTCTCCATTCGCATTAGATCAAAGTGCAGACAGATCCGGCGGTGAAGTTGTGCAAGCAAATAGTTGCACTGGTAGAGGAAGCATTAGTACCGTTCGCTGCTTGCAAGCTTTGCCATTTGAGAACATCGTTCAAGAGGATGGTAACATTGAACAAGCAAAGAAGAAAGGGGAGAAAAATGTAGGTAAGAAATTGACGAGCCTTTTCCTTTCTGGACCAAATGTAGAAGGAGCCGATGACAACAGATTCCTCCCGAATTTCATCGTAGAGCCTCCTTTAGAAGCTGCTTCCCATCATCATATTCCCAATATTCCTCTTCTGGTAGGAGTCACTAAGCAAGAGACTGGAGGTGGTGTAAAAGGCAACTTATTGCAAGATATTACTAGTCTATTAACAACAGCAACTTTCATTACACAAGGAATCTTCAAAGATTTGTTGACTGCAAATACTGGTCTTTATGTTAACAACACTGTCAATCCAGGTTTAAGTAAGCTTTTCGACAGTAGTCAGTATTTACAATTTTTCGATACTCTAATCGGCAGTGCTCTTAGTGGCATAGAAAAAGTTGTCCAGCACACAACTGATGCACTTTTCAATTTGCCAGCATTTATTTTATCCAACTTCTGGGCTCAAAAAAATAAAAACGTGTATCTCTACAGTTTCGAACACACTCCAGCTAAATCCATTGCAGATTATTTCTTAAATGGCATTACTTTAGTTTCAAATATATCTTCACAAGAGGGCAACAATAAAGGTCCATCTCATGGTGATGATTTAGCCTTCCTTTTTGAAGTGAGAAACATCGATGGGGAGCCATTAAATAATGTTGATAACATTTTAAGTGAAACTGACCAAAAGGTCAGAGATCACTTCGTAACTGTTGTGGCTGAATTTGTTAAAACTGGGAAACCAAGAATTGATGGAGCTAACGACTGGTCTCCATTCAATACTGAGGAAGGCAGTTACATGATCATTAAGGATAATCCAAAATTGAAAAAGGGATTCCGAAAGTGTAACATGGGACTGTGGACTGGAGATGCTGACATGTTGAAGTCGACTGAATGCGCACTCAATGGAGCCAGCGAAATTGTTACTAATACTCTCGGTTCTGCAGGCACTGGTCTTTTAAAAGCAACTACTGGCGTGACTGATGGTCTGTCTAAAACAGTCACTGGAATAGGATCTACTCTTACAGGTTCGATACCTAAAGGTACTGGTGGTCTCCTTGGTGGGTTATACAAAGAACCTGCTAAAAATAACAATAATAAGACCCCAAATCTAGGCCTTGGAGGGCTGTACCAAGAACCTCCTAAAAACAGTAATAAAAACCCTACC	
>Nvir_B-Esterase-44
GGTTCTGCTCCTGTGATGGTTCATATACATGGTGGAGGATTTTTTTCTGGTGATAAATCCATAACTGGCCCACAATATCTAATGGATGAAGATGTGGTTGTGATGGACATGAACTATCGACTTGGTATATTGGGCTTTCTAAGTTTGGAAGATACCATCATGCCAGGCAATCAAGGGCTGAAGGATCAAAACATGGCATTACGATGGATGATCAAAAATATTGCCAGATTCGGTGGTAATCCAAACAGAGTGACACTGGTTGGGGAAAGTGCTGGAGGAGGGAGTGTCTTACATCATATGATTTCTGCAATGAGTAAAGGATTTTTTCAAGGAGCTGTTGTAGAAAGTGGCTCAATTTACAGCATGGTAAACTTGTTGCCACCTGGAGTAGCTAAAAGAAGGGCTAAGAAATTGGCCAATTTGCTTTCATGTCCTCATGAAGATACTAAGAAAACAGTTCTCTGTCTTCAACAAAAAAATGCCAAAGATCTGGTTGGTCACTTGAAGTATTTCAGGGAATGGCAAGTTGATCCATTATTACTATTCCAGCCAGTATTGGAACCAAATATACCTGGAGCACTCGTGACTGGACCAATTAGAAGTTGGGAACCAAGCCAGATTCCTATGATGATAGGAACAACATCTGCTGAGGGCTTGCAAAGAACAAAATATTTCGTTGATTATGACATGGACTTTAAATGGTATAGTAACAACTTTGAAAAGGTGGCACCATTGTCTTTGCGCTATTTGGATTCAACTTCCAATCCTGAAATGGTGACTAGAGCAATCAAGCACTTCTATTTTAACAATAGGGAGATAACTAAAGCAGATTGGATCAACTTAACTAATGCCTATACTGATGCCTACTTCACAGCTGGGATTTTTGATGCAGCTAACAAACATACGGGAGATACTTATTTTTACTATTTTGACTATGTTGGGGAGTACACAAAAGGAACCAAAGATAGAAATTATACATTCGGTGCTGCACATGTGGATGAGATTATATACTTATGGTACAACAAGAAGTATGCGCCCCTGAAAGGTAAAGATTTGGAACTTTCGATGAAACTTATTAAAATATGGACTGACTTTGCCAAATATGGGAAAGTTATGTCACCAGAAAAGGATGGGAGCTGGAATAAATGGACACAAGAAGCACACAATTATTTACACATTAGTAAAAATGGCTTCAAAGCGAAGAAAGGACTTCATGATGATAGATATAAATTTTGGAGGAGTATTAATTACAGAGATAAATTTGAA	
>Nvir_B-Esterase-2
ATGTACAACCTACTCTGTGTTTTCGTCTTGGCGCTCGTTCCGGACATACTTTCCTCCCCTATCCAGCCCAGCCTCCAATTGGACCAAGGCTTACTCAAAGGAAAATACGAGAGGACACTAAACAACCGGAAGATTTCATCCTTTTTAGGCATACCTTACGCAGAACCTCCGATATCAAAGCTTCGTTTTGAGGCAGCAGTGTCCCCATCAAAATGGTCAGGAATTTTAAACGCTACGACCTTGCCTCCAGAATGCTTACAATACAGCCATATGACTTACAAATACGATTTCTGTCAAGTAACAGGCTCCGAAGACTGTCTTTACCTGAATGTTTACACTCCGAAGCTTTTTGATGGCAGTGAAGTGAAACCAATGGACGTGATTGTATTCATTCACCCTGGGACATTCATGTACTTCAGTTCATCTTACTCAAGCCCTGCTGCATTACTTGACAGGGATGTAGTATTTGTTACATTCAACTACAGATTAGGCATACTTGGTTTTCTTAGCACTGGAGATCATATCGTCCCTGGCAACAACGGACTAAAAGACCAAATTCTAGCACTGCATTGGGTTAAAAAGAATATTAGAAGCTTTGGAGGAGACCCAGATCGGGTTACCATTGCAGGCCTCGATGCTGGGGCAGCTAGTGTACATTACCATCTCTTGTCTCCTCTCAGCAAAGGCTTGTTCAAATCTGCCATATCTGCTAGTGGAAGTGCGCTGTGCCCTTGGGCAATAGCTGAGAATGTCAGAGAGAAAGCAGCCAAAGTAGCAGATGAACTGGGCTGCCCGACAGGAGATTCAAAAGCCATGGTGGACTGCCTAAAGGACAGACCAGCCACAAACATTGTCGGCTTCTCCAAATTATTCATTCCCTGGCTTTACAATCCTTTTGCACCTTATGGGCCAGTTGTAGAGAAGGATGGACCAAATGCATTCATATCTGATTCACCACTCAATATCATCAAGAAAGGAAAAGTAAATGATGTTCCATGGCTGGTATCTTTCACATCAGAGCAAGGCTTATATCCAGCTGCTGAACTGTTAGGAACTACAAGCTATATCACTGAGATGGAACAGCGCTGGGAAGAACTCCTGCCACACTTGTTAGATTTTAACTACACTGTTGCTCATGATAGATTAGCAGAAGTCAGTAATGCTATCAAAGACCACTACAAGATAAATTTACAAACAGCTGAAGGAAAAAAGAATTTCATTCAGCTA	
>Nvir_B-Esterase-10
GATTTACCTCAAGTTTCAATAGAACAAGGAATCGTTCGAGGACTGTTCACTAAAACATTCAGAAATCGACAGATAGCTAGCTTTGAGGGAATCCCTTATGCAAAGCCACCATCAGGAAAGTACAGATTCAAGGAACCTGTCCCAGCAGATCCTTGGATTGGTGTATACAATGCTACCAAACCCCCTCCACAATGTTTACAAATAGATTGGACAACCTCTAAAGGTTCAGAAGATTGTTTGTATTTAAATGTGTACACACCACAATTAAATACAGATCAACCTCAATCATTAAATGTTATTGCATTCATTCATGGAGGAGCTTTCTATAGTGGAAAATCGACAGACCTTAGCCCCTATTTACTGCTTGATAAAGACCTGATTCTAGTAACATTCAATTATAGATTAGGACCAATAGGTTTTTTAAGTACTGGAGATGATATTGTTCCTGGAAATAATGGTTTAAAAGATCAGGTGTTAGCACTGAAATGGATTCAGAAGAATATAGCAGCATTTGGAGGTAACCCAAACAGTGTAACATTAGGAGGTGTTTCAGCTGGTGGAGTCAGTTGCCATTATCACTTACTTTCTCCACTAAGCAAAGGTTTATTCAAACAAGCTATTTGTATGAGTGGAGTAGCATTGAACCCTTGGGCTGTAGCAAAATATTCAAAGGAAAAAGCAATGACAATTGCTAACCAACTCGGTTGCCCTACTAACGACTCTCTTCAAATGGTCACTTGCTTAAGAGATAAACCTGCTGAGCGGATAGTTGATTTGTCAAAACAATTTTTGTATTGGGGATCTACTTCACCGCTAGTTTTCTTCGCCCCTGTTATTGAGCACTCTCATCCTAAAGCCTTCATTTCTGAAAGCCCTATTAAGATCATCAAAGAGCGAAAGGGCTCAGATGTGCCAGTAATGTTCTCATTTACCCGAGACGAAGGATTATGTGGAGCAACAGAAATTCTAACTCGACCAGGAATGTTTAATGAATTATTGCAACGTTGGGATGAATTATTACCACATATTTTAGACTATTACTTTACTATTCCTTCTAATAGAAAATTGGAGGTCAATAGGAAAATTAAAGAATTTTACAAAATAACAAATTCTTCATCAGGAGCTCAAAATTTAATAAAGATGATTGGAGATCGATTGTTTCTGGCAGGAATCAGCAAAACAGCTAAACTTTCTGCTAAACATTATACCTCTCCAATTTATGCATATCGTTTTAATTTTAGAGGAAAACATTCACTGACTGAATTATTTGGTACATCAAAAAAGTTGGGTGTAAGCCATGGTGATGATATGTATTACACTTTGGGATTATATAACACATTTAATAATGAAAATGAGTGGGATATCAAAGTTTCAAACAAATTACTTGATTTATGGGAATCTTTTGCAGCTGGAAAATTGAATACCGAAACCTGGAAGCCTTTGAATCAGTATTCTTCAAAAATTGTGTTTATCGATATAATTTCCACCATCTTTCAGCCAACAGTTGACTTTGAGTGGGGAGAAGAAAGTTTTTGGGATACATTGGAGTTTGATGAGAATAAGGAA	
>Nvir_B-Esterase-34
ATGCTTTTGCAATTGTTATTGTTGGCGGTGAGCTGTCGGGCCGAGGTGGGACCCATCGTCGAAACCTCCCAGGGGAAGGTTCAAGGGTTCATCAATGTCTCCAGGGGTGGCAAGAACTACAAGGTCTTCGCTGGCATCCCCTACGCGAAACCTCCGGTCGGAGAGCTACGGTTCAAGGCTCCAGAAGCGGCAGAAGGGTGGACTGATGTTAGACAGGCGAAAGAGCACGGCCCGCTCTGCCCCCAGATCAACATCTACTTCGGTGGCAGTCCAGCAGGAGTGGAGGACTGTCTGTACCTCAGCGTATTTACTCCGGAGAAAGAGGGCAAATACCCAGTGGCAGTCCATCTCCACGGCGGCGGTTGGATCCTGGGCGAAGGACCAAGATCGAAAGGACCTCAATACCTGATGGATGAGGACATTGTGGTCGTCGACTTCAATTGGAGAATAGGAATTCTTGGTTTCCTCAGCTTCGAGGACGACGTGGTTCCAGGCAATATGGGTCTGAAGGATATGGTGATGGGGCTCAAATGGGTGAAGCAGAACATCGCCAAATTCGGTGGTGATCCGGACCGAGTAACACTGTTAGGCGAATGCGCCGGAGCTGATGCAGTCTACCACTTGATGGTGTCCCCGATGAGCAAAGGCCTGTTCAGCGGCGGTATCGCTGAAAGCGGGTCCAGCTATACGACACAAGCAGTCTCGCCTCCAGGATTGGCTAGGCAGAGAGCAGAAGAGCTTGCAAAGCTGTTCGGCTGCAAGGGATCGACCAGCGCGGAGATGGTCAACTGTTTACGAGGAAAGGACGCTCTCGAACTGGCAGGAGCCTTGCCCAAGTTTATGAAATGGCAGATCGACCCGGTGCTCTCGTTTAGTCCAGTGCTGGAGATGCACTCCAAAGAACCAGCCCTAACCGCCCCAATGTCCACCTGGAAGACGGCCCCGGTACCTCTACTCACAGGAATCACGTCTGGAGAAGGGCTTCTCAGGACAATGTTTTTCACTAAGAATTTCGACGTTTCTGAATTAGAATCTAACTTCAACAACAAAATTTCAAAAACGCTGATGCTGGGAGAATTTTCTTCCGATGGTGACAAACTAATGGCTAAAATAAGAGATTACTACTTTCCTGGAAAGACCATATCCACCATTGACAACTTCAAGAACCTAACTGACATGATCGGGGACAGCTGGTTCTCCTTCGGAGTCCTGGAAGGCGCCAGGCTCCACACAGCCCCGGTCTACATGTACTACTTCGACTATATCGGCGAGCATACGATGTCAGAATTCTTCGGTGACAAGAGTCGAGCCACAGGAGCCTTCCACACCGACGAACAGATGTACATCTGGGAGATGCATGGACTGCCTCCACATACAGGCAAAGATCTCGATATGTCCAAAAACCTTATCAAGATATGGACTAAATTCATCAAGGACGGATCGCCAACTGTTCCCGATACTGTGACTAAAACGGAATGGAAACCTTACCTCCCCGGTGAGAACTACATGGAAATAACTAAAAACGGATTCGAGCTGAAGCAAGGTCTTATCACTGACAGATATAATTTCTGGAAGTCACTCAACTCCCGTGACAAACTCATG	
>Nvir_B-Esterase-4
ATGCAGCTGTACTTTGTGGTCTCGAGTACCTTGGTTTTGTACCAAACCTTGGTACTGGCTAGCCAACCCGAGGTACTTGTGCAGCAGGGTACTCTCAAGGGTTTCTGGGACAAGAGTGTTGGAGGACGTCCCTACGCCGCCTTCCTGGGGATACCCTACGCCAAACCTCCCGTCGGCAAGCACAGGTTCAAGGAACCAATACCCGCTGATCCATGGATTGGAGACTATTATAACGCTACGAGGGAACCACCGATGTGTCTTCAGCTGAAGCATGTTAACGTGAAAACACCTTTCCTCGTTTTGGGTTCCGAGGACTGCCTCTACCTCAATGTCTACACACCAGCGATCAGCGATGAAAGAAGCACATACGGAAAACTTCTGGACGTCATTGTGTTCATTCACGGTGGAGCGTTCATGTTCTTGTCTTCGAATATGTTCGGAGGTTCACTTCTGATGGACCGAGATATCGTCTTAGTCACCCTCAACTACAGGCTCGGACCTCTAGGCTTCATGAGCCTTGGTGACGACATCTTGCCAGGTAACAACGGCATGAAGGATCAGGTACTCGCCTTGAAATGGGTAAAACAGAACATAGCAGCCTTCGGAGGAGATCCCAACAGCGTCACGATCGCAGGATTCTCCGCAGGATCTGCCAGTGTTCATTACCATGTATTGTCTCCTCTTAGTAAGGGTCTATTCAAGGCAGCCATTTGTGCCAGCGGTTCTTCCCTGAATCCTTGGACGTTTGCTGAGAACTCCAGAGAGAAGGCGCTCTTCGTGGCCAGAGGATTAGGATGTCCTACGGAAAATTCCTTATCTGTGATCAGGTGCCTTCGAGACCGACCTGCCGAACACATCGTTGGAATGACGAGACACTTTTTAAATTGGCTTTACAACCCGTTCTCTCCTTACGCTTTGGTCGTGGAGCCCCCAAGTCACAATGCTTTCCTTCCAGACACCCCGATAAATCTTATATTACAAGGAAAAGCTGCGGACGTTCCTATACTCTTCACATTCGACAAAGATGAAGGGCTATACCCTGGCGCAGAGATCGTGGGTAAAACTGAAAACTTAAAAGAGATGAGCGCTCGTTGGGATGAACTTTTGCCTTCAGTCCTGGATTACAATTACGCAGCACCCTCAGAAGAATCTAAGCTAGAAATCAGCCAAAAAATCAAAGAATACTACGATGTGGATCTCGATACAAAGGAAGGAGTTGCTAATTTTGTCAATTTACTCGGCGACAGATTATTTCTTCACGGAATTATCAAAGCGGCCAAAATCCACGCTAACCTATATTCCTCTCCGGTCTACTTATATCGATTCTCTTATATGGGAGAGAACAGCTTCTCTGTTGGTTTCGGAGGTACCAAAGAATTAGGTGTGTGCCACGCAGATGACATCATGTATGTTTTTGCGATGGAAAAAATGAACTCGCAAGAAACTGAGTCGGATAGGCAAATGGCGAAGGACATGGTAGACTTGTGGGTCTCTTTTGCTGTCAATAGAACCTTGGATGGAAAAACGTTTAAAGAGAACTTGCCCCAGATAGCCTTCACCGATATCCAAGGGCCTTCAAAGCAGGAACACATGCTTGTCGAGGAAATGGGCGAAGAAAAGTTCTGGGACAACTTGAATCTGATGGAGAACATAATCGTTTCTAGTCATGAAGAACTT	
>Nvir_B-Esterase-28
GTTGCGGCCTTGGGGCACCTCGTCCTAGGAGAGAACCCCCAGGTCACCACCTCCTATGGTACCATGAAGGGGCAGGTCCTCAAGTCTAGGGATGGCAGAGACTTCTTCTCCTTCACCAGCATACCTTACGCCAAGCCACCTGTAGGAGAGCGGAGGTTCATGATCTCAGAGAAAGCAGATAACTGGACAGGGATATTGGACGCCACTCAACCCATCCCCAAATGTTTCCAGATTATTTCTCCCCCATTTGGCCCTGGACCTTCGGGACAAGAAGACTGCCTCTATCTGAATGTCTTCACGCCAAATGTTTCCGGAAGATTACCAGTTATCTTCAACATACATGGAGGTGCTTTCAAAGTAGGTTCTGCTGCTGAATTATTTGAAACCTCCAAGGCTTTCGTGGACGAAAATGTAGTCTACGTCACACCTAACTATCGTATAGGAACTGTGGGATTCCTCAGTTTGGAAGACAATGTTATACCAGGAAATATGGCTCTTAAAGACCAAGCATTGGCTTTGGAATGGGTACATCAAGAAATCAGTGCATTTGGGGGGGACCCGAATCTGATAACCGTTGTAGGTGGGAGTGCTGGAGCGGTATGTTCGCACCTTATTTGTGAACTTCCTAGAACGAATGGTCTTATAAAGGGCTGTATCTCCCAAAGCGGGGATGGATGGGCAAGCTGGGCAATTTCGGATCCTGGAGTATCTCGAACAATGGCTTTGAAAATGGCTAAAAAAGTAGGTTGCAACGAAACGGGAGATCTACTTCGATGTCTCCAGAGTAAGCCAATTGAAGTTATTGGGGACATTACATTGCTAAATAACAACCCCCTAGCTATGACCCTTGTGGCTCCCGTTCTGGAGAATGCGAATACTCCAGGCGCAATACTCACCAGCTGGCCCACGAAGGCAAACCACAACTACCCTCGGATCCTCGGAGTCGTCCAGGATGAAGGAATGATCTACACTGTCCTTTACGAGTTTCACATGAAAAACGCGACAGAAACACAAAAGTACATTGACAATTTCAATCAAACCATTATCTCAGAACTCCATCTGGAAAATAGGAAAAGTGACTTTCTGAAAATATGGGAGAGGTTTTTTAACAAAGGTCTTGACCCTTTGTTAGCGATACGTAACTTCATAACGGAATACTTATGGTTTTTACCGGCTATGAAGTCCTTAAATAGACACCCAGGACCAACTTATTTTTACAAGTTCAATTACACCAAAGGACCTGCTATACCCTATGGCAAACCACCGGATCATCCAGGAGTTGAACATGGCGCAGAAGGACCCTTCTTTGGTCCCGTGGTACCAAATCCTTCAAAAGGTTGGCCTACAGCTCAAGATGTAGAATTATCTAGGACGTTGGTTAAGATGTGGGCGAACTTCGCCAGGAATCAAAACCCAAGCAGCCCTGGGATGGTGCAGTGGTCTCAGTTCCAAGGACAATACTTTTTGGATATACAAGACTCAGGAATC	
>Nvir_B-Esterase-5
TGGTTAGGGATTTACAACGCTACCAAAGAACCACCAAAATGTCTTCAGTTGTTCTTCTTCGACCTAACCGTCCCATCCAAGTTAGAAGGGTCAGAAGACTGTCTTTACGTAAACGTATTCACTCCAAGGTTGAACACTGGAGCAGCTGAACAGAAGCCTTTGGATGTCATTGCTTACGTTCACGGAGGAGCGTTCATGATCGGTAGCTCTTTGGACGGGGGAATCGATTACATCATGGACAGGGACATTGTTTTCGTCTCCTTCAATTATCGCCTTGGACCTTTAGGTTTCTTGAGCACTGGTGACGTGGCTGTTCCCGGTAACAACGGGCTGAAGGATCAGGTACTCGCTTTGAAGTGGATCCAGCAAAACATCGCAGCCTTCGGTGGGGACCCCAACAGCGTAACATTGACTGGATTCTCGGCTGGATCTGGCAGTGTTCATTATCATGTCTTGTCTCCACTCAGCAAGGGTCTGTTCAAAGCAGCGATTTGTGTCAGCGGTTCTTCTCTGAGCCCGTGGGGTGTCGCCGAAAACGTCAGAGAAAAGTCTTCCGTCGTGGCTAGAGAGCTAGGTTGCCCTGATGTTGATTCCTTATCAATGATAAAATGTCTCAGGCGGCGCCCCGCCGAACACATTGTCCAAACAACGAATAACTTCTTGGGTTGGTATTACAACCCGGTAGTTCCATTTGGCCCGGTCGTGGAGCCTCCAGGCCCGAACGCATTCCTTCCAGACACTCCGATCAACCTCATCAAACAAGGAAAGAGTTCGGATGTGCCCATGATGATTACATTCACTAAGGACGAAGGA	
>Nvir_Neuroligin-1
GCCGACTGCAGCGATGGGATGAAGCTCCTGCTAGTGGTGCTCTTGAGTACGGTTTGTGGGGCCTGGCGATTCCACCGGCAGACGAGGACCGTCCACCTCGCCCAGGGGACGCTCGTCGGGATGATCCTCGAGAGCGAGGAACCGGGCCTCGGGAACGTGGACGTCTACCTCGGGGTGCCGTACGCCAGTGCCGAGAGGTATATGCCGCCTTCGTCGCCCGCCAGGTTTAAGTGGATGGACGCCAACATGATGGGACCCATCTGTCCGCAGGCGATCCCGAAAGTGAATTACGAACGCAACTCCTCTTCGCTAAGACGTCTGGACCCGTTCCTCAACCGGCAGAGCGAAGACTGCCTCAACCTGAACATCTACGCCCCCAGTTCAGGTTACCAGAATATCCTCGGAAGAAATCTTCCAGTGATCGTGTTCATACACGGTGAGTCTTTTTCATGGAACTCCGGAAACGCTTACGATGGTTCGACACTCGCCAGTTACGGCAATGTTATATTCGTGACGCTGAACTTCAGACTCGGAGTACTTGGTTTCCTAAAGCCAAGTTTGGAGGAGAAGGTGACAAGCAACTTCGGCCTCCTTGACATGATTGCAGCCTTGAGGTGGCTCAAGGACAACATCATCGAATTCGGTGGAGACCCACATTCCATCACCCTCATGGGCCATCATACTGGTGCTATAGCTGTCAATTATTTGATGTTGTCACCAGTATCCCAAGCAGATAATGGTCTATTCCAACGGGCCATCCTGATGTCCGGTACCGCACTTAGCAGCTGGTCGGAAGTGAAGCATCCAGAGGAATCGGCCAGGGCACTCGCCGAACAACTGAAGTGCCCGATGGACGACCTGAGCAACTGCCTCAGGGAAAAGGACTGGGACGAACTGGTTCATGTTCGACTCCCCGAGGACCCTGCACCCACAGTGGACGGAGTCGTGGTACTCAACCATCCCAAGGATCTTATGTCGCATAATACCGGACTGTTCACGGGATATGACTTGCTCTGTGGTGTTACGGAGTCAGAAAGTTATCATATCCTGGATACCATTGCCCTCAATAATGGCCTTGAGGACCAAGAGAAAGAAGAAGTTCTTGCAAGATTCTTCAAAAAAAATTTTGGAAGCCAGTGGAGGACAGCCAAAGACAGAGCTAGCGGTGTATACGACCTCCACAGTGCTCGGATGTCGCCGCTGAAGGCACGGGACAACACGCTGACACTCCTCTCCGACGCGAGGGTGGTAGCTCCTGTCTTCCAGATGGCAACCTACCACGCTACCGCAGCCCAGGGGAACATCAAGACGTTCGTGTACGTCTTCTCCCACCGGTCCAAGCACATCGACCATCCCCTTTCGCTGCACAACGCGCAAGGTGAGAACTTGGCTTATGTCCTGGGCGAGCCCTTGGAAGGCGGAAGGTACGGCTCTTCTATCTATTACAGCCGACCAGAGAAACACCTCTCCGAGACAATGATGTCACTATGGACGAACTTCGCGAAGACGGGGAACCCAAATTTACCAGAAAGGACCAACTACTTGACTCCAGGACCAGTGGAGTGGAAATTAAGAGATGTCACCTGGGAAGCTTATGAACCAATAAATCGTACATCATTTAAAATAGAAATACCTCCCCAGCTTGAGTACAGATACAGGTACAATTTTCTAGACTTTTGGGATCACACACTGCCTATGTTCCTGAGGAACGTAGGCCACCATGACTTCAAGCCTCTGTACGGGCCAACGAAACCACTGGAATTAGAACGACCATGGAAGAAACCAGTTCCTCCAGGCTTTGGGAGGCTCGTACCAGAATGGGAAGCCCTCTATCCGAAACCAAAGCCATTCTCACCCCTCAACCCCAACCCTTCTAAGAGAACGGAAATCCGGCCAATCATGGACAAGTCTCCACCAACGACCCAACAATCAGAAGAGGAAACAGATGCCACACCGGAAGCAACTTCCGCTTCAGCCTTCACATCCACCATGATCATACTAGTCGGCATATGTTTCCTTATCATTAACATTTTCTTCTTTCTCTTCATTTGGTACCAGAAAAAGAAATTTCAAAAGACACGCCTAATGTCGAGATATAATAGGCGTGAATCGAGCCCTAGCCTCCCAGAAATAGAGTTCGACAAGAAGGAGGACAAGTGTGAGATCAAGAGCATTCTGAAATCGAACGAACGACTATACGATCTCAACAAAATAAAAACATCAACTTTAGGGAAGTGGACTGGAATGTACAGCCAAGGAAGTTCTTCTACTGTCACTATGGATCCACATACCAAAGTATCTCAGTGGATGAGCAGGGAAAAGGTGAGCACACACAGCAAAGTAAAGACTGACAAGTCTTCCGAGACAGCGGGGTCATCAGGAACAACCTCTAAAGGAAGCAAAGGAAAAGTAAAGAAGGTCTCAGTTGCGGTTGACGCGACACCGAGTGCAAGGAGCGCTAGTGTTCTCAAACAGACTCCAATTGAGCTCACTAAATCGATGGATTTCGGCAAAAGGAGGCTTGGTGCAACACTCAAACCTCTTCATAGATCAGAGGCGATTGATTCAGAAGAGTCAGCAGCACCACCTAACCACTCCCACTCCAACTCTGATCCCGCTCAACTTCTAGCAACTGACATAAAACCGAAAGAAGAAAAAGTTCTGAAGACGTTCGGTTCATTTTCTAAAGACATCAACGTCACATGCAGAGACGAAGATGAAGTAGCATCTACCTGTTCACAGGATGCGTTAGACAACATTAGGAGAAGGAACTATCCTAAGGTACTCCCAGATTTTCCTGGAACGCAAATATCTCTAGAAGGGGAAAACACTAGGACAAAAAGAATGTCACTACCTGTGGCAACGCCGGTTATAGATCCTAAAAAAATTCCCCCTCCTCCACCACCGAGGTATACACCTACATCTATTGCTAGGAGGCCGTCCAATAGAAACACAATACCCAACTTCATGACTTCATATGCGCAGCTGAAACCGCAATCAGATAATGAGGAGACATCTCAAAAGGATGAAAAGGCATCATCTGAAAAGTTTATCAAAGAAGAAAAGAAAATTGAAAAGAGGGTGGAGAAGAGACCTGAACCCAGAGTAATAATCAAACCGACTCTTACTGACCCAAATTTGAAAAAGACCAATTCCAAAATTCCTAGGGTCACTCATCAGCCGGACAGTGGGAAGGAGCAGAAGAGACCTACGAAAGATATGAAGCAAAGTTCTAAAACGAAGGCTCCACCCCTCAAAAAAAGCGTGGGCACAGACAGCAGCGGGAATACCTCAGGGACCTCAGGCAGTTCTATCTCCAGCATAGCTACCGTCCGAAAAGTACAAAGAGAT	
Glutathion transferases. Nucleotid sequences. 
>Nvir_GSTs-5
ATGGCAAAATATAAGCTGACCTACTTCGACCTGCCCGGGTTCGGAGAACCCATCAGGTGGCTGCTCAGCATCTTGGGAGACGAGTTCGAAGACAGGAGGTTGTCACGAGAAGAATGGCCTTCGATCAAACCAAGTACACCGTTCGGCAAAGTGCCTACCTTGGAATTTGAAGGGCAAGTTGTAGCCCAATCGACTGCCATATGTCGTTACCTGGGAAGGAAGGCCATGCTGGCTGGAGATGACGATTTGGAAGCACTTCAGATCGACATGGTAGTCGATGTTATCCATGACATCCGCCAAGCACTCTCCGGTGCTCGATATGAAACTAATGAAGAAGTCAAAGTGAAGAAATTAGAAGAATTGAACAAGGAAACTTTACCATTTTATTTTGAAAAACTTGATGAGAGGGTTGAGAAGAATAATGGATACCTCGCTAACGGGAAGTTGTCTTGGGGAGATGTGTTCTTCGTCGCTCTGATGGGAAGAATCAAGGAGGCAGTAGGATATGATCTCACAGAAAAGCATCAAAATTTAAAACGCTTGAACGACACCGTCCTCTCGTTGCCTCAAATTAAGAAATGGAACGAGTCTCATAACAAATCTGTT	
>Nvir_GSTs-6
TCCCTCTTTTCAGACATGCCTTTTGGTAAAGTACCAGTCCTAGAGGTCGATGGTAAAAAAGTCCATCAGTCGACTGCCATATCTCGTTATTTAGGAAAGCTAGCTAAGCTTGCTGGCAAGAATGACTGGGAAGCACTTCAGATTGATGTCGCTGTTGACACACTACATGACATGCGCCAAGCTATTGCTAATTATTGGTATGATGACAATGAAGAAACCAAAGCTAAAAAGCTTGGACCACTTAAAAGTGAAATATTACCATTTTATTTGAGTAAATTTGATGAACTTGCTAAAGAAAATAATGGCTATCTGGCTAATGGTGAATTATCTTGGGGAGATCTTTACTTTGTTGCCATATCTGAATACTTGATCAAAATGATTGGCTTTGACTTTTATGATAAGTATGAAAACCTGAAGCAATTAAGGGAGAATGTTCTGTCCCTTCCAAAGATCCAGGAATGGATCAAAAAGCGCCCCAAAACAGACTTT	
>Nvir_GSTs-1
ATGCCGCATTATAAATTAACTTATTTTGACATGAAGACATTAGGAGAACCAATAAGATTTTTGTTATCTTACATGGGTAAAGAATTTGAAGATAATCGAATCAACCTGGAACAATGGCAAGAAATTAAAGATCAAACACCATTTAGAAAACTTCCAACTTTAGAAATTGATGGTAAAGTTCTATATCAATCTACAGCGATACTAAGGTACTTGGGACAAGAGGCTGGTTTAGCTGGAGATAACTTGGAACAAAAGTTGGAAATTGATATGATTGCTGGAGTATTTGGAGACATAATTCAAGATATTATAAGATTCTATAAAATGGATATTCCAAATGATGAAAAACTAAAACTAACTCATGAGTCAATCGATTTTTATATGCCAAGGTTTGAAAAGGTTTTAAAGAAGAACAAAGGCTACCTGGCAAATGGAAAGTTGTCATGGGCCGACCTATATGTTGTAGCCTACTCTTCGTCCTTCCCAAGTATAATAAAGCTCGATCTAAATGAAAAATATCCGTTCTTCAAAGAATATTCTGAAAGGATCCACTCTTTGCCAGGAATTAAAGAATGGGTTGAAAAAAGGCCAGTAGGAATT	
>Nvir_GSTt-3
ATGTCTTTGAAGTTTTATTATGATTTAATGTCTCAGCCTTCTCGTGCGATTTATGTGTTTTTAAAAGTAACTGGAATTAAGTTTGAATCAAAACCTACGATACTGGGAAAATTGGGACACAAATCTGAAGAGTTTCTGAAAATAAATCCCATTGGTCAAGTTCCTGTCATTGATGATAATGGATTCATAGTTCGAGAAAGTGTTGGTATTCTTCGGTATCTGTGCCGTGAAAAGGGTATTCCTGACCACTGGTATCCTAAAGAAAGTAAAGCGCAAGCCAAATTGGATGAATTTATTGAATGGCAACATATTGGTTTACGACTACCGTGTGCATTCTACTTCAAGCTTAAATGGTTGGAACCAAGGTTAACTGGAGAGAAACCTTTGGAAAGTGAAATAGAAAGATTCCAACCCTTAATGTTAGACAGCTGTGATCTGATGGAAACTTTCTGGTTGAATCATAATAAAAAATTTCTTTTTGGAAACCATTTGACTATTGCTGATCTTCTTGCTGTGATGGAGTTAGAACAGCCAAAATTATGTGGCTTTGATCCTCGTCAAGGAAGACCGAGATTAGCGGCTTATATGGCTTCTGTAAAATCTGAAACAAGTCCGTACTACGATGAAGCGAATAAGATCATCGACAAGCTTGCTTCTATGAGCAAACTA	
>Nvir_GSTs-7
ATGGTGGTCAAATTGACTTACTTCGCAATGTCAGGGCTTGGAGACCCCATAAGGCTGTTACTGACTTTCTGCAAGATGGAATTTGAAGATATCAGGATTGGCAGGAAGGAATGGGAGAAACTGAAACCCACCTTAAAGTTGCCACATTTGCCAATGCTGGAAGTGGATGGAAAAACTTATTTTCAAGGGTATGCGATTTGCCGCTACTTAGCTCGAAAGGCAGGTCTCAACGGCTCTTCTGAAGAAGAAGGCCTTGCTATTGATGCAACTGTGGACACCTTGATGGATATGATAAAAAAAACGGTTTTAGATTATTACCAGCCTGATTCAGAAGAAAGAAGTAAATGTTTGAAAGCATCACTTGAAGTCACAATTCCATTTTATTTGAATGTACTTGAAAAACAGCTGGAGGAAAACAATGGATACTTCGTCGCTGGAAAGCTTACTTGGGCTGACATCGTGGTTTTGACTCTTGGTACCTATCTATGTGGTATATTCAAAGTAGATATTTTAGCGGATTTTCCAAAACTGAAGGAACACCGGCAAAAGATTTCTGAATTGCCAGTAATCAAAGAGTGGCTTGAAAAGCGACCTGCAGACCCAGAAGATTATAGGTTGTTA	
>Nvir_GSTs-3
ATGCCACAATACAAATTCACCTACTTAAACTTGAAGGGGTATGGAGAACCTGTAAGGTTCATGCTATCTTATATGGGAAAAGATTTTGAAGATAATCGAGTTTCGTGGGAAGAATGGGCAGAACTTAAGCACAAAACTCCGTTCGGGAAAATGCCAATTCTAGAATTTGATGGTAGAGTCCTCCATCAGTCAAGAGCCATTTTAAAATATTTGGCTTCTCAGGTAGGTTTAGCTGGAAATAATGCAGAGGAAGATTTGGAAATTGACATGGTAGTAGGAGCATTTGGAGACCTAGCTGCAGATATTTCAAGATGGGCTAGAACAGAAACCCCAGATGAAAAAGAAAAACTGAAGGAAATTGTAGTTAATGAGACAATTCCATTTTACATGTCAAAGTTAGAAAATATTCTGAAAAATAATGGAGGATAT	
>Nvir_GSTs-2
ATGCCACAATATAAGTTAACTTATTTCAATGTAAAGGCAATAGGAGAGCCTTTAAGGCTCATGTTATCTTACATGGGCAAAGAATTTGAAGATTGTCGAGTTACCCCAGAAGAATGGGCAAAGCTAAAAGAGAAAACGCCGTTTGGAAAACTTCCAATTTTAGAAGTAGACGGTAAAGTATTTTATCAGTCAACAGCCATACTAAGATATTTGGCAATCGAAGCCGGTTTAGCTGGTAGCAACGCAGAAGAAAATATGGAAATTGATATGGTTGTCGGAGCATTTGGAGACTTAGCTACAGATGTTTCGAGATGCTTCAAAATGGATGTACCAAGTGTGAAAGAAAAACTGAAGGAAATCCTAATCAATGAGACAATTCCATTTTATATGAAAAGGCTTGAAAATCTTATGAAAAGTAATGGAGGATATTTGGCAAATGGAAAACTCTCATGGGCTGAGATATATGTTGTAGGCTATAGTTCTTCATTACCTGGTTTGATTGGGATTGATTTAGAAGAGAAATATCCAGCCTTCAAAGAATTAGTGGAAAAGGTTCATTCTCTTCCAGGAATCAAGGAATGGGTCCAAAAGAGACCTGAGACCAATATA	
>Nvir_GSTs-4
ATGCCAGAATATAAATTAACCTATTTTAATGTCAAAGGTTTTGGGGAACCTATAAGGTTTATATTGTCTTATATGGGAAAAGAATTTCAAGACAATCGTGTTTCTTTTGAAGAATGGCCACAATTGAAGGGAAAAGCACCATTCGGCAAACTTCCAATTTTAGAAATTGATGGAAAAGTACTTCATCAATCATTAGCCATTTTAAAATATTTGGCATCTCAGGCTGGTTTGTCCGGAAAGAACGCCGAAGAAGATGTAGAAATTGATATGATTGTTGGAGCCTATGGAGACCTAGCTGCAGAGGTTGGAAGATTCATGCGAACAGAAAACCCTAGTGAGAAAGAAAAATTGAAGGAAACCTTAATTAAAGAAACAATTCCATTCTACATGTCAAAGTTTGAAGCTGTTTTGAAAAAAAATGGAGGATATATGGCAAACGGAAAGCTTTCATGGGCTGACTTATTAGTTGTGGGCCACAGTTCATCTCTACCTGGTTTGGTTGGTCATGATTTAACTGAGAACTATCCCTTCTGGAAAGAACTGACTGAAAAAGTTTACTCTCTTCCTGGAATAAAAGAATGGGTCAAAAAGAGACCAGAATCAGTTTTT	
>Nvir_GSTo-2
GCTGAGGTCACCCCTCCTCATTTAGGCAAAGGATCCAAAGATGTACCCTTGCAGGAAGGAAAATTGAGACTTTACAGCATGAGATTCTGTCCTTATGCGCAAAGAGTTCATTTTATGTTGTATGCTAAAGATATTCCGCATGATGTTGTGAACATTAATTTGAGAGATAAGCCAGAATGGTTCCTCAAAAAGTTTCCAGCTGGGAAAGTACCATCTCTTCACGTCGATGGAGAATTTATCTACGAAAGTCTGATTGTCTCCGACTACCTCGACGAGAAGTATCCTCAAAGACCCATGCACTCGAAGGATCCACTTCGCAAAGCTCAGGATCGTTTAATTATCGATGAATTTCCTAAATTACGTCGTCTTTTCCTAAAGTTTTGTTTCGCAAAACAACAAAAAGCTGATGGACTACCTTTTGAACCAGTGGAATTGAGTTTAATTGAGGATAATACAGATTATTTCGAATACGAACTCTGCAAGAGGGGTACAAAATTTTATTCAGGTAATGAACCAGGTATGGTAGATTACATGATTTGGCCTTGGTTTGAAAGGTTAGATTTGGAAGAAGTTCTACCAACTAAAGATCGTTTTGAAAAAATGTTACAATGGTACAAAGACATGTTAGCAGACCCAATAGTGAAGAAACACTTCTGTGACCTGGATACTCACAGAATATATGTTAAGCAATTTGTGGCTGGTTATGCCGATTACGACAACATTCTACCAAAAAGTCGTGCA	
>Nvir_GSTs-8
ATGGTGGTCAAATTAACATACTTCGCAATGCCAGGGCTTGGGGAGCCTATAAGGCTGATGCTTGCAGTCACCAAGACAGAATTCGAAGACATCCGGGTTGGCAAGGAGGAATGGCAAAAACTAAAGCCAACTCTTAAGTTACCATACTTACCAATGGTGGAAATGGATGGAAAAACTCTTTTTCAATCAATGGCAGTCTGCCGCCATATTGCACGAAAGGCAGGACTATACGGCTCTTCTGAAGATGAAGCACTTGAAATTGATGTGACTGTGGATACCTTGGAGGATATGAGAAAACACACGGTTTCACATTATTACCAGCCTGATTCTGAAGAGAGAGACCAAGGCATGAAGAAGTCAGTGGATGTCACGATTCCATTTTTTTTGAAGCTATTCGATAAACAGCTGGAGGAGAACAAGGGATACCTCGTCGCCGGAAAGCTTTCTTGGGCTGACATCCTATTTTTGTCTCATTGTGACTATTTATCTAGTCTATTCCATGTTGACATTTTAGCGGATTTTCCAAAACTGAAAGAGTACCAGCAGAAAATTGCTGATTTGCCAGGAATCAAAGAATGGCTTGAAAAGCGACCACCAAACCCAGAAGATTGTAGGATTTTCTTTTCT	
>Nvir_GSTo-1
ATGAGTGTAAAACATTTAGGCACAGGTTCTAAAGATGTGCCTCTTCAAGAAGGAAAGATCAGACTATACAGTATGAGATTTTGCCCTTATGCTCAAAGAATTCACCTGGTCCTACTTGCAAAAGATATTCCGCATGATGTTGTAAATATCAACTTGAAGAATAAACCAGAATGGTACCTAGAAAAATTTCCTTTGGGGAAAGTACCGGCTCTTTATGTTGATGGTGTTAATATATATGAAAGCCTTATAATTGCTGATTATATTGATGAAAAATATCCTCAGAGACCTTTATACCCGAAAGATCCTCTTCGTAAGGCTCTAGATCGTATACTTATTGAAGGTTTTTCTCGGGTCATAAACCTGCTTTATAAATTATATATTAATCCTGTAATGGATGCACTGCATTTAGCTCCAATTCTGGAAGAAATGGACCATTTTGAGAAAGAACTTGCCAAAAGGGGTACACCTTATTTTTCAGGTGATGAGCCTGGAATGGTGGATTATATGATTTGGCCCTGGTGTGAACGTCTAGAAATGGTGAGAGTTCTTGGGGGAGATCAGTTCAAAGTACCTAAGGAACGCTTTCAAAGAATGTTTCAGTGGTCAAAGGGAATGTTAGAAGATCCTGCCGTTAAGAGTCATTATTGCACACCAGAACAACATGCTAGGTTTCTTCAGTCATACCAGGCTGGCACTCCTGATTTTGATAATATTCTTGTG	
>Nvir_GSTz
ATGTCTGCTGTTGGCAAGCCTCTTCTATATTCTTACTGGAGAAGTTCATGTGCCTGGCGTGTCAGAATTGCCTTGAATTTAAAAGAAATACAATATGATATCAAGCCTATTAACTTAGTCAAAGATGGGGGAGAGCAAAACTCTGAGGAATTCAAAAAAATAAATCCTATGGGACGAGTTCCAGCTTTACATATTGATGGTCATACATTGATTGAATCAATGAATATAATTAACTATTTAGACGAAACTAGACCTGAAAGAGCTTTAATGCCTAATGATGTTCTTAAAAGAAGTAAAGTTCGAGAAATATGTGATATAATAGTCACAGGAATACAGCCTTTACAAAACTGGACTCTTTTATGTGAATTAGAAGAAGACAAAAGGAATGAATGGGCCCAGCGATGGATCGATAAAGGTTTCGAAGCTGTTGAAAAACTTTTAACCCTCTCTTCTGGAAAATATTGTGTTGGCAATGAAATTACTGTTGCTGACTGCTGTCTGATACCACAGATTTATAATGCTAGGAGGTATAAAGTAAATTTACAGTTATATCCATTAATTCTGAAAATCGAAAAAGAACTTGAAATCATCCCTGCTTTTCAAGCTGCTCATCCATTAAATCAACCAGATTGTCCTGAAGAAGCTAAAAAA	
>Nvir_GSTs-9
ATGCCTTTCGGAATGGTGCCCATCTTGGAGGTGGAAGGGGAGGGTCAAGTGGGCCAGAGTAATGCGATAGCCAGGTACCTAGCCCTCAAGTATGGGCTGGCAGGAAAGACACCCTGGGAGGCACTGGAGTGTGACGTTCTTGTGGATACTCTGGGGGATCTGAAGCAAGTTCTATGGCAGTATCGCACAGAACAAGACCCAGCCAAAAAAGAAGAAAGAAAAACAAACCTCATGAAAGAAGTCATTCCATTTTATTTAAGGAGATTTGAAAGAATAATCAGAGACAATAAAGGATTTGCTGTTGGAAATTCTGTTACATGGGCTGATTTCGCATTTGCAGTATCTCTTGAAAACTTTGAACTGATATTCGGAAAGGACTCCCTTGAACCATATCCCAACCTGCGAGGCCTCAAAGACAGAGTTTATTCACTTCCAAGAATTAAAGAATGGATTGCTCGCCGTCCACAAACTGAGTTC	
>Nvir_GSTt-1
ATGGCGTCATCCTCAGACCTATCCGACGTTATCATACTTTATCTCGACCCGCTTTCGCAGCCGTGCAGGGCTGTACAGCTGTTTCTCGGGATGAACGGGATCGACTACGACACCAGAGAAGTCGCTCTTTCGGAAGGCAGTTTGGAAGCGGAGGAGTTCCTCAAGATAAACCCTCTCAAGAAGGTCCCTGTGATATTGCACAAAGGCAATTACATCAAGGAGGGGATCGCTATACTGAGGTACCTCTGCAGAGAGTTCAACGTGAAGGACAACTGGTACCCGGAGGACAGCCTGAAGAGGGCGAGGGTGGACGAGTATCTGGAGTGGCACCACCTGGAGACGAGGGCCAAGTCGGTCATCTACATCTTCTCGGTGGCCTACAAGCCGACGGAGGAGTCGAGACTGGAACAGTGCCGATCGAAGCTGGACAGGAGTTGCGACCTCATCGAGAAGGTATGGCTCCAGGAAGGCAAGTACATCGCTGGAGAAGAGATATCCATCGCGGATATAGTGGCCGCCACGGAGCTGGAACAGCTGGCGATGACAGAGTACGATCCTCGGAAGGGAAGACCACGGCTGGACGCCTGGATGGTGAGGGTACGCCAGGAGACCAATCCGCTCTACGACGTAGTCCACAACTACCTGAAGGAGTTCTGTGCTGCCAGGCTGAAGTCATTAAGTTCTACATCTTCATTAAATAAA	
>Nvir_GSTm
CAGATCTTCATTACTCCTGAAGATACAACGATGTTTAAGGGTGCGAAGCATGGAGTAGAGGACCCGGACATTGAGAGAGTGCGAAGGGCGCATCGCAATGATCTGGAGAACATTCTGATCTACTTTGTTGCGGCTTATTGTTACTTGCTAACGAATCCTACAACAACTCTTGCCATAATGCTAATGAGATTGTTTACGATTGCACGAGTCGCACACACCTTTGTTTATGCTGTTTACGTCGTTCCACAGCCTGCTAGGGGGATTGCTTTCTTTCTCGGTTATTTCGTTACCGGATATATGGCTATCACTTCGATGATATATTTTATAAAC	
>Nvir_GSTt-2
ATGAATTTTCAATATCTGTATATTATAAACTTATGTTTGTCTAGTGTTGGAATTATGAGATACTTGTGCCGAGAAAAAAATATATCTGATCATTGGTATCCAAAAGATCACAAGTCTCAAGCTAAAATTGATGAGTTTATTGAATGGCATCATATTGGCTTGCGATTTCCTCTTACAATGTTTTTCCGTGTTTGTCATCTAGAACCGCTGTTAACTGGAAAAGAACCACTAAAAAGTGATGTAGAATGGAGTATAAGTGGAATGAAGATTAGCTGCAATGTGATGGAAAATTTCTGGCTCAGTAATGACCGCAAGTTTCTCTTTGGGGATCGTTTGACTATAGCTGATCTTCTTGCAGCTATGGAAATAGAACAACCTAGAATGTGCGGCTATGATCCAAGAAATGGACGACCAAAGTTGACAGCATATATGAACAATATCCGGGCTGAAACTAATCCATATTACGATGAAGCTTGCGAATTACTGAATTCCATCAGTGCTAAGAAGCTTTCAAAGGAAGAAATCAAATCAAATTTATGA	
