# Supplementary material for: Comparative analysis of detoxification-related gene superfamilies across five hemipteran species
Source: BMC Genomics. 2022 Nov 17;23:757. doi: 10.1186/s12864-022-08974-y (PMC9670383; doi:10.1186/s12864-022-08974-y)
Supplement: Supplementary file 8 — Additional file 8: Supplementary information 5. Gene-cluster analysis from each superfamily/clan for the different species analyzed in this study. Table A. Rhodnius prolixus genome. Table B. Halyomorpha halys genome. Table C. Cimex lectularius genome. Table D. Nilaparvata lugens genome. [file 12864_2022_8974_MOESM8_ESM.xlsx]

## Sheet: Table A
Gene-cluster analysis from each superfamily/clan for the different species analyzed in this study. Table A. Rhodnius prolixus genome.
Tree´s ID	Scaffold	Start	End	Family
RPRC003093	ACPB03039584	474	957	Cces
RPRC000482	KQ034057	3748494	3753087	Cces
RPRC003578	KQ034057	5292170	5299554	Cces
RPRC003619	KQ034057	5287821	5291639	Cces
RPRC003620	KQ034057	5263499	5272798	Cces
RPRC003733	KQ034059	4565520	4587985	Cces
RPRC001512	KQ034063	944749	953086	Cces
RPRC001513	KQ034063	975614	994505	Cces
RPRC012977	KQ034063	820375	831882	Cces
RPRC012978	KQ034063	645204	645614	Cces
RPRC001403	KQ034073	1755582	1768260	Cces
RPRC007770	KQ034073	1598289	1606482	Cces
RPRC003564	KQ034091	1935772	1949240	Cces
RPRC003565	KQ034091	1915178	1926180	Cces
RPRC003566	KQ034091	1895616	1903643	Cces
RPRC003605	KQ034091	1905426	1914269	Cces
RPRC003606	KQ034091	1888681	1891265	Cces
RPRC002570	KQ034103	1798971	1812696	Cces
RPRC007919	KQ034130	1669342	1676332	Cces
RPRC007965	KQ034130	1658023	1668339	Cces
RPRC005626	KQ034132	605268	610535	Cces
RPRC003806	KQ034160	15806	20984	Cces
RPRC003808	KQ034160	27693	32050	Cces
RPRC005115	KQ034161	972680	987246	Cces
RPRC001231	KQ034191	1001966	1008529	Cces
RPRC001592	KQ034212	1083690	1096524	Cces
RPRC007696	KQ034212	1029194	1032958	Cces
RPRC007698	KQ034212	1045117	1047614	Cces
RPRC007700	KQ034212	1060499	1067128	Cces
RPRC007702	KQ034212	1074680	1080768	Cces
RPRC007703	KQ034212	1047975	1049113	Cces
RPRC003013	KQ034269	49746	73886	Cces
RPRC008217	KQ034274	364623	366316	Cces
RPRC008235	KQ034274	372049	378423	Cces
RPRC000721	KQ034276	225399	255192	Cces
RPRC001239	KQ034279	276472	281732	Cces
RPRC010223	KQ034279	5438	6815	Cces
RPRC010224	KQ034279	33268	34448	Cces
RPRC010226	KQ034279	101185	110991	Cces
RPRC010228	KQ034279	185724	196550	Cces
RPRC010230	KQ034279	204259	207414	Cces
RPRC010231	KQ034279	215727	219866	Cces
RPRC010259	KQ034279	256840	260106	Cces
RPRC010260	KQ034279	246574	252827	Cces
RPRC010261	KQ034279	236699	238703	Cces
RPRC010262	KQ034279	145233	147530	Cces
RPRC010263	KQ034279	138692	142436	Cces
RPRC010265	KQ034279	128399	137736	Cces
RPRC010267	KQ034279	114210	125868	Cces
RPRC010268	KQ034279	12044	19085	Cces
RPRC004680	KQ034313	7700	9380	Cces
RPRC004681	KQ034313	513	4623	Cces
RPRC007352	KQ034320	579065	615184	Cces
RPRC002814	KQ034393	236189	244118	Cces
RPRC006234	KQ034498	157121	174514	Cces
RPRC006235	KQ034498	90712	156320	Cces
RPRC006236	KQ034498	5572	45132	Cces
RPRC013515	KQ034631	9016	17102	Cces
RPRC012523	KQ034851	36001	53905	Cces
RPRC014623	KQ035483	17746	20269	Cces
RPRC014625	KQ035483	25171	27379	Cces
RPRC014627	KQ035483	3356	9403	Cces
RPRC000840	KQ035487	4466	22657	Cces
RPRC008267	ACPB03027067	495	5478	CYPs
RPRC000592	KQ034056	9596322	9603021	CYPs
RPRC006417	KQ034057	6661595	6665630	CYPs
RPRC001745	KQ034065	3712154	3719308	CYPs
RPRC007864	KQ034069	978207	985340	CYPs
RPRC007865	KQ034069	988920	997641	CYPs
RPRC015286	KQ034074	59400	66340	CYPs
RPRC015287	KQ034074	51676	56205	CYPs
RPRC000196	KQ034083	443443	460247	CYPs
RPRC004731	KQ034083	499212	508767	CYPs
RPRC004733	KQ034083	462342	476948	CYPs
RPRC004736	KQ034083	472025	474525	CYPs
RPRC004758	KQ034083	371516	381729	CYPs
RPRC004766	KQ034083	478305	486099	CYPs
RPRC004769	KQ034083	489389	497703	CYPs
RPRC005323	KQ034084	2293408	2295346	CYPs
RPRC009032	KQ034091	358809	364532	CYPs
RPRC000176	KQ034102	1790280	1796176	CYPs
RPRC009414	KQ034108	1918753	1928530	CYPs
RPRC000234	KQ034110	1432851	1444617	CYPs
RPRC000046	KQ034111	89574	93206	CYPs
RPRC002590	KQ034111	7288	12369	CYPs
RPRC002591	KQ034111	16742	18666	CYPs
RPRC002592	KQ034111	1360	4328	CYPs
RPRC013597	KQ034111	45087	49231	CYPs
RPRC013598	KQ034111	96737	112325	CYPs
RPRC013612	KQ034111	83647	88207	CYPs
RPRC013613	KQ034111	23657	27006	CYPs
RPRC013614	KQ034111	19426	29265	CYPs
RPRC000005	KQ034121	3753	5371	CYPs
RPRC000171	KQ034121	1739568	1743406	CYPs
RPRC011301	KQ034121	1835464	1851556	CYPs
RPRC011368	KQ034121	3297	32643	CYPs
RPRC011370	KQ034121	10921	16776	CYPs
RPRC011373	KQ034121	5380	9640	CYPs
RPRC005503	KQ034131	1612590	1615285	CYPs
RPRC014138	KQ034131	674066	679202	CYPs
RPRC014201	KQ034131	707318	710481	CYPs
RPRC000027	KQ034146	1076607	1085125	CYPs
RPRC011241	KQ034193	1256020	1260084	CYPs
RPRC003227	KQ034203	336257	346717	CYPs
RPRC009967	KQ034213	4077	4864	CYPs
RPRC009968	KQ034213	14143	16560	CYPs
RPRC013674	KQ034213	30249	39283	CYPs
RPRC001678	KQ034216	1063173	1115470	CYPs
RPRC008750	KQ034225	462877	465652	CYPs
RPRC014382	KQ034228	1049278	1056043	CYPs
RPRC001357	KQ034255	942228	945598	CYPs
RPRC001358	KQ034255	945853	946740	CYPs
RPRC008625	KQ034255	925513	930079	CYPs
RPRC006536	KQ034265	4520	10509	CYPs
RPRC006625	KQ034265	65	412	CYPs
RPRC000513	KQ034272	45828	50373	CYPs
RPRC007197	KQ034326	5768	10121	CYPs
RPRC007082	KQ034352	243593	248814	CYPs
RPRC000261	KQ034362	588308	591442	CYPs
RPRC011595	KQ034364	579004	586754	CYPs
RPRC000277	KQ034366	71035	76666	CYPs
RPRC002132	KQ034366	83283	89295	CYPs
RPRC005136	KQ034366	96737	104352	CYPs
RPRC005182	KQ034366	114021	119119	CYPs
RPRC005184	KQ034366	107715	111336	CYPs
RPRC005286	KQ034366	61759	64366	CYPs
RPRC000358	KQ034391	535819	547934	CYPs
RPRC004827	KQ034391	549996	551158	CYPs
RPRC004888	KQ034396	8536	13876	CYPs
RPRC004897	KQ034396	16170	19483	CYPs
RPRC004913	KQ034396	51520	53511	CYPs
RPRC009721	KQ034409	216354	218847	CYPs
RPRC013652	KQ034411	124822	139029	CYPs
RPRC004305	KQ034413	473008	480222	CYPs
RPRC006697	KQ034426	71244	74744	CYPs
RPRC006739	KQ034426	63590	69323	CYPs
RPRC002974	KQ034434	469905	476153	CYPs
RPRC002481	KQ034480	418670	419311	CYPs
RPRC007299	KQ034480	370450	371393	CYPs
RPRC007300	KQ034480	353765	367421	CYPs
RPRC007301	KQ034480	328583	339075	CYPs
RPRC007304	KQ034480	374920	377854	CYPs
RPRC007305	KQ034480	386064	388301	CYPs
RPRC007307	KQ034480	390756	396475	CYPs
RPRC007309	KQ034480	322852	325997	CYPs
RPRC007310	KQ034480	293506	301019	CYPs
RPRC013847	KQ034484	75875	85106	CYPs
RPRC006945	KQ034491	302494	314501	CYPs
RPRC009370	KQ034539	55569	57064	CYPs
RPRC009372	KQ034539	32482	41556	CYPs
RPRC009377	KQ034539	14459	24392	CYPs
RPRC000172	KQ034561	231183	242804	CYPs
RPRC014313	KQ034579	249668	260937	CYPs
RPRC007947	KQ034611	17169	34313	CYPs
RPRC007948	KQ034611	49342	52806	CYPs
RPRC007949	KQ034611	225838	227923	CYPs
RPRC007950	KQ034611	218656	224909	CYPs
RPRC007952	KQ034611	206276	211655	CYPs
RPRC007953	KQ034611	9876	13364	CYPs
RPRC007284	KQ034633	19017	20129	CYPs
RPRC004126	KQ034691	98384	101135	CYPs
RPRC000788	KQ034742	64167	73246	CYPs
RPRC000795	KQ034742	98062	99495	CYPs
RPRC002146	KQ034742	107646	110013	CYPs
RPRC008405	KQ034742	23618	101459	CYPs
RPRC008431	KQ034742	118840	120347	CYPs
RPRC011591	KQ034757	38030	43437	CYPs
RPRC009053	KQ035001	11691	16751	CYPs
RPRC003225	KQ035168	5509	11257	CYPs
RPRC003226	KQ035168	17123	19836	CYPs
RPRC010496	KQ035229	38261	41388	CYPs
RPRC010477	KQ035254	12002	18386	CYPs
RPRC003089	KQ035657	18783	21007	CYPs
RPRC004242	KQ035657	275	2623	CYPs
RPRC009832	KQ035657	8342	11099	CYPs
RPRC007913	KQ035675	4981	20482	CYPs
RPRC014708	KQ038961	555	1007	CYPs
RPRC001773	KQ034072	87105	89882	Gsts
RPRC015269	KQ034074	343701	346917	Gsts
RPRC002917	KQ034084	1726454	1732445	Gsts
RPRC007741	KQ034163	1180503	1186503	Gsts
RPRC009617	KQ034224	835787	838709	Gsts
RPRC011128	KQ034372	518799	522490	Gsts
RPRC011244	KQ034372	523819	527037	Gsts
RPRC014626	KQ034377	591515	606922	Gsts
RPRC007353	KQ034383	405048	407240	Gsts
RPRC013179	KQ034451	388194	390096	Gsts
RPRC009358	KQ034577	276879	278732	Gsts
RPRC009365	KQ034577	90848	100496	Gsts
RPRC010609	KQ034612	2677	16626	Gsts
RPRC009138	KQ036103	1518	2112	Gsts

## Sheet: Table B
Gene-cluster analysis from each superfamily/clan for the different species analyzed in this study. Table B. Halyomorpha halys genome.																Gene-cluster analysis from each superfamily/clan for the different species analyzed in this study. Table A. Rhodnius prolixus genome.								Gene-cluster analysis from each superfamily/clan for the different species analyzed in this study. Table A. Rhodnius prolixus genome.								Gene-cluster analysis from each superfamily/clan for the different species analyzed in this study. Table A. Rhodnius prolixus genome.								Gene-cluster analysis from each superfamily/clan for the different species analyzed in this study. Table A. Rhodnius prolixus genome.								Gene-cluster analysis from each superfamily/clan for the different species analyzed in this study. Table A. Rhodnius prolixus genome.
Tree´s ID	Scaffold	Start	End	Family
XM_014437720.1	ML743918.1	7785	15689	Cyps
XM_014419567.1	ML744189.1	464721	497515	Cces
XM_014433443.1	ML744328.1	75811	103694	Cces
XM_014420535.1	ML744350.1	625569	646732	Cyps
XM_014420536.1	ML744350.1	690120	725573	Cyps
XM_014420539.1	ML744350.1	671892	677064	Cyps
HHAL011681	ML744369.1	56700	72902	Cces
XM_014417574.1	ML744369.1	45581	54980	Cces
XM_014417553.1	ML744369.1	213392	218640	Cyps
XM_014435347.1	ML744383.1	256561	278900	Cyps
XM_014435348.1	ML744383.1	214459	228312	Cyps
XM_014435353.1	ML744383.1	233862	251847	Cyps
XM_014435355.1	ML744383.1	293024	297906	Cyps
XM_014435356.1	ML744383.1	184833	200577	Cyps
XM_014438097.1	ML744563.1	654	3005	Cces
XM_014418338.1	ML744635.1	408818	418886	Gsts
XM_014418339.1	ML744635.1	421720	433425	Gsts
XM_014428715.1	ML744775.1	294704	313824	Cces
HHAL012142	ML744806.1	508912	509765	Gsts
XM_014418561.1	ML744831.1	220291	225185	Gsts
XM_014416238.1	ML744883.1	1014843	1028276	Cces
XM_014416244.1	ML744883.1	1032656	1044023	Cces
XM_014434364.1	ML744907.1	340926	352609	Cces
XM_014430413.1	ML744915.1	329154	342040	Cyps
XM_014426826.1	ML745448.1	801350	1048300	Cces
HHAL012420	ML745502.1	70	1746	Gsts
XM_014437184.1	ML745547.1	7604	40343	Cyps
XM_014425365.1	ML745646.1	508422	509585	Cyps
XM_014425364.1	ML745646.1	377568	388229	Gsts
XM_014423799.1	ML745676.1	13658	18388	Cyps
XM_014426127.1	ML745689.1	115657	166244	Cyps
XM_014425650.1	ML745728.1	594990	641239	Cces
XM_014438071.1	ML745972.1	10455	22995	Gsts
XM_014433856.1	ML746136.1	44815	94472	Cyps
XM_014433859.1	ML746136.1	116290	121714	Cyps
XM_014437741.1	ML746158.1	7237	13923	Cyps
XM_014429447.1	ML746196.1	396540	409776	Cyps
XM_014429449.1	ML746196.1	356406	387932	Cyps
XM_014416362.1	ML746421.1	677983	702878	Cyps
XM_014416364.1	ML746421.1	714004	735836	Cyps
XM_014422317.1	ML746502.1	133840	156407	Cyps
XM_014427571.1	ML746637.1	760665	816117	Cyps
XM_014423027.1	ML746735.1	11563	30211	Cces
XM_014435835.1	ML746739.1	18317	19237	Cyps
XM_014435836.1	ML746739.1	82434	85652	Cyps
XM_014435839.1	ML746739.1	26692	35155	Cyps
HHAL011583	ML746757.1	777995	787641	Cyps
XM_014432734.1	ML746898.1	83480	88637	Cyps
XM_014432736.1	ML746898.1	106821	113046	Cyps
XM_014432738.1	ML746898.1	151813	160628	Cyps
XM_014430355.1	ML746927.1	36335	39399	Cyps
XM_014430356.1	ML746927.1	119230	198765	Cyps
XM_014419011.1	ML746999.1	375876	402033	Cyps
XM_014423977.1	ML747000.1	616945	626008	Cces
XM_014430870.1	ML747068.1	661341	672861	Cyps
XM_014430871.1	ML747068.1	635381	644518	Cyps
XM_014435336.1	ML747168.1	19383	77546	Cces
XM_014415235.1	ML747242.1	432718	448917	Cyps
XM_014416311.1	ML747430.1	299222	310780	Cyps
HHAL012259	ML747484.1	264098	269920	Gsts
XM_014439193.1	ML747646.1	85339	97924	Cces
XM_014439146.1	ML747646.1	357196	378345	Cyps
XM_014439192.1	ML747646.1	299138	338773	Cyps
XM_014439194.1	ML747646.1	139673	188653	Cyps
XM_014439195.1	ML747646.1	221177	258453	Cyps
XM_014439197.1	ML747646.1	258477	280167	Cyps
XM_014421689.1	ML747812.1	13721	19499	Cces
XM_014419737.1	ML747993.1	599126	635298	Cces
XM_014415273.1	ML747994.1	801309	811689	Cces
HHAL011408	ML748093.1	690755	790053	Gsts
XM_014437197.1	ML748127.1	62572	64703	Cyps
XM_014437198.1	ML748127.1	11971	52437	Cyps
XM_014437199.1	ML748127.1	76	11269	Cyps
XM_014434429.1	ML748313.1	70256	83704	Cyps
XM_014417522.1	ML748367.1	552267	578996	Cces
XM_014417523.1	ML748367.1	626403	655562	Cces
XM_014417524.1	ML748367.1	592604	616434	Cces
XM_014417529.1	ML748367.1	457863	474763	Cces
XM_014417531.1	ML748367.1	481931	513868	Cces
XM_014417535.1	ML748367.1	522630	544428	Cces
XM_014438125.1	ML748472.1	1404	4388	Cyps
XM_014423374.1	ML748488.1	186436	216413	Cyps
XM_014423392.1	ML748488.1	911178	918308	Cyps
XM_014436507.1	ML748650.1	16356	148220	Cces
XM_014432248.1	ML748745.1	520055	536608	Cyps
XM_014432249.1	ML748745.1	495961	504561	Cyps
XM_014435003.1	ML748764.1	59038	102329	Cces
XM_014421793.1	ML748937.1	1322318	1362050	Cyps
XM_014421794.1	ML748937.1	1381801	1392497	Cyps
XM_014427214.1	ML748938.1	103049	122680	Cces
XM_014417896.1	ML749087.1	1483465	1513611	Cces
XM_014418005.1	ML749087.1	1177726	1203303	Cyps
XM_014418214.1	ML749087.1	1400330	1422141	Cyps
XM_014418223.1	ML749087.1	1115891	1151180	Cyps
XM_014434280.1	ML749104.1	73287	78729	Cyps
HHAL012206	ML749211.1	7010	16931	Gsts
XM_014425704.1	ML749309.1	792099	808607	Cyps
HHAL012383-RA	ML749479.1	3577	14668	Cces
XM_014437232.1	ML749479.1	102032	112843	Cyps
XM_014437237.1	ML749479.1	64972	73427	Cyps
XM_014429572.1	ML749494.1	355515	356254	Gsts
XM_014429573.1	ML749494.1	371294	386638	Gsts
XM_014429576.1	ML749494.1	363831	365999	Gsts
XM_014429579.1	ML749494.1	393441	398476	Gsts
XM_014418649.1	ML749514.1	9925	12842	Gsts
XM_014417722.1	ML749567.1	748630	761675	Cyps
XM_014417723.1	ML749567.1	734835	743015	Cyps
XM_014421033.1	ML749615.1	1447423	1456823	Cyps
XM_014421034.1	ML749615.1	1456923	1459412	Cyps
XM_014421039.1	ML749615.1	957670	968442	Cyps
XM_014421076.1	ML749615.1	1374720	1385169	Cyps
XM_014421077.1	ML749615.1	1345383	1367458	Cyps
XM_014421078.1	ML749615.1	1465950	1477036	Cyps
XM_014421083.1	ML749615.1	1394160	1401363	Cyps
XM_014431241.1	ML749685.1	92554	95365	Gsts
XM_014425178.1	ML749703.1	359768	384154	Cyps
XM_014425179.1	ML749703.1	488942	519003	Cyps
XM_014425197.1	ML749703.1	411150	430162	Cyps
XM_014425199.1	ML749703.1	389246	401240	Cyps
XM_014425203.1	ML749703.1	441189	478849	Cyps
XM_014424923.1	ML749757.1	453654	459052	Cyps
XM_014424931.1	ML749757.1	501053	505752	Cyps
HHAL011662-RA	ML749801.1	191462	208945	Cces
XM_014417126.1	ML749801.1	74827	82943	Cyps
XM_014417128.1	ML749801.1	49032	58688	Cyps
XM_014414955.1	ML749934.1	2122115	2128852	Cces
XM_014414977.1	ML749934.1	2145722	2156480	Cces
XM_014415055.1	ML749934.1	162971	195261	Cyps
XM_014436857.1	ML749947.1	136741	154130	Cyps
XM_014429983.1	ML750332.1	250908	264678	Cyps
HHAL011944	ML750350.1	995984	1005173	Cces
HHAL011945	ML750350.1	1016182	1020926	Cces
XM_014433254.1	ML750527.1	130392	134992	Cyps
XM_014427739.1	ML750561.1	173491	217109	Cces
XM_014430010.1	ML750572.1	140151	150100	Cces
XM_014427238.1	ML750781.1	525950	540610	Cces
XM_014434781.1	ML750790.1	246086	260448	Cces
XM_014434795.1	ML750790.1	232955	242514	Cces
XM_014434797.1	ML750790.1	219989	231477	Cces
XM_014434799.1	ML750790.1	209099	216616	Cces
HHAL011992	ML750791.1	167036	170158	Gsts
XM_014429531.1	ML750797.1	475819	485805	Cyps
XM_014429534.1	ML750797.1	509928	520608	Cyps
XM_014434611.1	ML751047.1	82419	98551	Gsts
XM_014436659.1	ML751092.1	31037	42189	Cyps
XM_014433453.1	ML751321.1	375426	391067	Cyps
XM_014428390.1	ML751656.1	116277	133128	Cyps
XM_014436046.1	ML752072.1	1895	3987	Cyps
XM_014436048.1	ML752072.1	45144	70263	Cyps
XM_014436049.1	ML752072.1	116780	123263	Cyps
XM_014436050.1	ML752072.1	31434	37347	Cyps
XM_014436054.1	ML752072.1	77071	87157	Cyps
XM_014415939.1	ML752129.1	2088370	2095976	Cyps
XM_014429849.1	ML752193.1	284801	305846	Cyps
XM_014435646.1	ML752298.1	51	3118	Cyps
XM_014435648.1	ML752298.1	109356	128702	Cyps
XM_014435650.1	ML752298.1	159261	169366	Cyps
XM_014435651.1	ML752298.1	68980	81985	Cyps
XM_014435652.1	ML752298.1	14803	25599	Cyps
XM_014437483.1	ML752299.1	66847	73644	Cces
XM_014437484.1	ML752299.1	74117	74985	Cces
XM_014437485.1	ML752299.1	5459	14330	Cces
XM_014437487.1	ML752299.1	30792	39047	Cces
XM_014437488.1	ML752299.1	81027	87374	Cces
XM_014437489.1	ML752299.1	51009	53576	Cces
XM_014418856.1	ML752370.1	194929	216341	Cyps
XM_014429111.1	ML752473.1	130105	138768	Gsts
XM_014417220.1	ML752603.1	321334	347512	Gsts
XM_014416908.1	ML752650.1	603785	639589	Cyps
XM_014429834.1	ML752825.1	49077	157003	Cces
XM_014437545.1	ML753010.1	39	2411	Cyps
XM_014422893.1	ML753268.1	692622	709162	Cces
XM_014437897.1	ML753287.1	2205	4045	Cyps
XM_014426760.1	ML753353.1	222919	226574	Gsts
XM_014435501.1	ML753376.1	375642	383535	Cyps
XM_014424956.1	ML753548.1	9329	18894	Gsts
XM_014432836.1	ML753563.1	960384	1011199	Cces
XM_014419050.1	ML753619.1	1240486	1253724	Cces
XM_014419470.1	ML754107.1	838352	867037	Cyps
XM_014419487.1	ML754107.1	874774	880597	Cyps
XM_014419498.1	ML754107.1	914146	946015	Cyps
XM_014419499.1	ML754107.1	893753	913184	Cyps
XM_014419500.1	ML754107.1	988503	1007418	Cyps
XM_014438394.1	ML754191.1	1356532	1367747	Cces
XM_014438390.1	ML754191.1	508328	514209	Cyps
XM_014419656.1	ML754260.1	216699	237414	Cyps
XM_014434467.1	ML754267.1	118344	119042	Gsts
XM_014437134.1	ML754279.1	11400	44714	Cces
XM_014425410.1	ML754280.1	204521	428871	Cces
XM_014425412.1	ML754280.1	8707	174194	Cces
XM_014416989.1	ML754640.1	546502	562724	Cyps
XM_014418463.1	ML754713.1	64469	65545	Gsts
XM_014430103.1	ML754732.1	142361	160606	Cyps
XM_014430108.1	ML754732.1	132148	138250	Cyps
XM_014432758.1	ML754755.1	129217	135934	Cces
XM_014420685.1	ML754861.1	248640	250971	Cces
XM_014420687.1	ML754861.1	189829	224692	Cces
XM_014419510.1	ML754882.1	692165	709949	Cyps
XM_014419512.1	ML754882.1	731472	760220	Cyps
XM_014419513.1	ML754882.1	837830	890243	Cyps
XM_014419531.1	ML754882.1	646431	671176	Cyps
XM_014419538.1	ML754882.1	903887	932195	Cyps
XM_014432609.1	ML755041.1	64115	69005	Gsts
HHAL012044	ML755057.1	285906	288493	Gsts
XM_014428410.1	ML755057.1	297868	300099	Gsts
XM_014428414.1	ML755057.1	317802	321827	Gsts
XM_014428697.1	ML755102.1	6897	87610	Cyps
XM_014417173.1	ML755310.1	1069290	1082092	Cyps
XM_014435170.1	ML755318.1	296443	315814	Cyps
XM_014435175.1	ML755318.1	339949	343917	Cyps
HHAL011379	ML755466.1	2650704	2654510	Gsts
XM_014438652.1	ML755527.1	2208067	2304497	Cces
XM_014430950.1	ML755687.1	28105	53741	Cyps
XM_014430953.1	ML755687.1	57009	67498	Cyps
XM_014430954.1	ML755687.1	108202	119086	Cyps
XM_014430955.1	ML755687.1	83947	97504	Cyps
XM_014430960.1	ML755687.1	137644	144756	Cyps
HHAL011739	ML755692.1	1059396	1068388	Cces
HHAL011740	ML755692.1	1124122	1135978	Cces
XM_014420114.1	ML755692.1	945162	953619	Cces
XM_014420115.1	ML755692.1	1030698	1037996	Cces
XM_014420116.1	ML755692.1	1044688	1053727	Cces
XM_014420121.1	ML755692.1	1078199	1092999	Cces
XM_014420146.1	ML755692.1	1006984	1023350	Cces
XM_014420150.1	ML755692.1	981358	1000116	Cces
XM_014420152.1	ML755692.1	955987	961643	Cces
XM_014420169.1	ML755692.1	1103634	1118882	Cces
XM_014430321.1	ML755789.1	426062	452484	Cyps
XM_014428830.1	ML755832.1	548769	563325	Cyps
XM_014428852.1	ML755832.1	533319	541755	Cyps
HHAL011677	ML755838.1	1793769	1796070	Cces
XM_014421111.1	ML755867.1	156465	173918	Cces
XM_014431885.1	ML755872.1	218123	357401	Cces

## Sheet: Table C
Gene-cluster analysis from each superfamily/clan for the different species analyzed in this study. Table C. Cimex lectularius genome.
GeneID	ID	Scaffold	Start	End	Family
GeneID:106663242	XP_014243415.1	NW_019392637.1	1099206	1101586	Cces
GeneID:106671932	XP_014258407.2	NW_019392637.1	3045820	3055263	Cces
GeneID:106671954	XP_014258453.1	NW_019392637.1	2755058	2757370	Cces
GeneID:106671958	XP_024083362.1	NW_019392637.1	2763409	2766041	Cces
GeneID:106670922	XP_014257087.1	NW_019392638.1	223021	230259	Cces
GeneID:106670923	XP_024083442.1	NW_019392638.1	230610	234244	Cces
GeneID:106669634	XP_014254701.1	NW_019392656.1	2048057	2055481	Cces
GeneID:106663630	XP_014244090.1	NW_019392663.1	632384	635691	Cces
GeneID:106667302	XP_014250658.1	NW_019392665.1	652726	655958	Cces
GeneID:106667314	XP_014250675.1	NW_019392665.1	984011	986758	Cces
GeneID:106667393	XP_014250794.1	NW_019392665.1	615631	616806	Cces
GeneID:106670290	XP_014255963.1	NW_019392668.1	523854	536542	Cces
GeneID:106674233	XP_014262335.1	NW_019392694.1	2039	158040	Cces
GeneID:106673973	XP_024081737.1	NW_019392694.1	210494	988219	Cces
GeneID:106666937	XP_014249976.1	NW_019392707.1	86601	128502	Cces
GeneID:106664272	XP_024082280.1	NW_019392716.1	1473387	1612281	Cces
GeneID:106666991	XP_014250058.1	NW_019392729.1	116172	757405	Cces
GeneID:106663701	XP_014244233.1	NW_019392743.1	443360	461837	Cces
GeneID:106665681	XP_024083239.1	NW_019392764.1	162529	474967	Cces
GeneID:106670758	XP_014256825.1	NW_019392777.1	101198	108037	Cces
GeneID:106670759	XP_014256828.1	NW_019392777.1	81232	89923	Cces
GeneID:106670760	XP_014256829.1	NW_019392777.1	89918	92232	Cces
GeneID:106670761	XP_014256830.1	NW_019392777.1	76628	78620	Cces
GeneID:106670763	XP_014256834.1	NW_019392777.1	71786	75089	Cces
GeneID:106670825	XP_014256941.1	NW_019392777.1	39138	41232	Cces
GeneID:106670899	XP_014257054.1	NW_019392777.1	57154	59972	Cces
GeneID:106670903	XP_014257059.1	NW_019392777.1	44383	46471	Cces
GeneID:106670762	XP_024083441.1	NW_019392777.1	96556	101099	Cces
GeneID:106670743	XP_014256810.1	NW_019392778.1	459396	460624	Cces
GeneID:106670744	XP_014256811.2	NW_019392778.1	462464	464421	Cces
GeneID:106670868	XP_014257008.1	NW_019392778.1	435834	439198	Cces
GeneID:106670882	XP_014257031.1	NW_019392778.1	449281	451226	Cces
GeneID:106670883	XP_014257032.1	NW_019392778.1	444562	446480	Cces
GeneID:106670890	XP_014257042.1	NW_019392778.1	455161	457278	Cces
GeneID:106670908	XP_024083483.1	NW_019392778.1	440717	444255	Cces
GeneID:106670891	XP_024083485.1	NW_019392778.1	457348	459400	Cces
GeneID:106663757	XP_014244331.1	NW_019392793.1	1353071	1359102	Cces
GeneID:106669437	XP_014254407.2	NW_019392803.1	7080	7993	Cces
GeneID:112127332	XP_024083868.1	NW_019392803.1	7	886	Cces
GeneID:106665566	XP_014247558.1	NW_019392810.1	304650	312162	Cces
GeneID:106664635	XP_024084408.1	NW_019392840.1	16541	548647	Cces
GeneID:106665055	XP_014246706.1	NW_019392909.1	314646	395117	Cces
GeneID:106666235	XP_024085399.1	NW_019392993.1	3695394	3716757	Cces
GeneID:106669436	XP_014254405.1	NW_019394179.1	823	3373	Cces
GeneID:106669386	XP_024085773.1	NW_019394179.1	14474	95844	Cces
GeneID:106666745	XP_014249629.1	NW_019394219.1	3848350	3872948	Cces
GeneID:106670924	XP_014257089.1	NW_019392638.1	236123	242221	Cyps
GeneID:106670925	XP_014257090.1	NW_019392638.1	198636	208352	Cyps
GeneID:106670912	XP_024083473.1	NW_019392638.1	242129	253284	Cyps
GeneID:106670089	XP_014255591.1	NW_019392644.1	818922	821824	Cyps
GeneID:106668127	XP_014252079.1	NW_019392647.1	1215470	1256385	Cyps
GeneID:106665205	XP_014246954.1	NW_019392657.1	2128592	2140338	Cyps
GeneID:106662622	XP_014242313.1	NW_019392661.1	361896	365391	Cyps
GeneID:106662345	XP_014241867.1	NW_019392664.1	1182141	1185651	Cyps
GeneID:106667256	XP_014250588.1	NW_019392665.1	616424	622095	Cyps
GeneID:106667287	XP_014250631.1	NW_019392665.1	526060	538429	Cyps
GeneID:106667290	XP_014250634.2	NW_019392665.1	489126	499106	Cyps
GeneID:106667291	XP_014250636.1	NW_019392665.1	552269	559967	Cyps
GeneID:106667392	XP_014250790.1	NW_019392665.1	591986	601172	Cyps
GeneID:106667404	XP_024080831.1	NW_019392665.1	575815	586206	Cyps
GeneID:106673892	NP_001303638.1	NW_019392667.1	3213924	3215662	Cyps
GeneID:106673495	XP_024080926.1	NW_019392667.1	3231079	3232890	Cyps
GeneID:106670277	XP_014255947.1	NW_019392668.1	1276458	1279945	Cyps
GeneID:106673525	XP_014261162.1	NW_019392677.1	2953292	2955150	Cyps
GeneID:106667061	XP_014250198.1	NW_019392678.1	997347	1013904	Cyps
GeneID:106661588	XP_014240589.1	NW_019392679.1	1369475	1372931	Cyps
GeneID:106661634	XP_014240651.1	NW_019392679.1	1331257	1363174	Cyps
GeneID:106665122	XP_014246819.1	NW_019392689.1	1062167	1069390	Cyps
GeneID:106670428	XP_014256245.1	NW_019392691.1	979767	988537	Cyps
GeneID:106670429	XP_024081689.1	NW_019392691.1	905360	913829	Cyps
GeneID:106674131	XP_014262147.2	NW_019392694.1	1193629	1200458	Cyps
GeneID:106664146	XP_024081785.1	NW_019392695.1	1420309	1432335	Cyps
GeneID:106673663	XP_024081942.1	NW_019392702.1	1559979	1568275	Cyps
GeneID:106666332	XP_014248921.1	NW_019392703.1	337054	346222	Cyps
GeneID:106666379	XP_014249033.1	NW_019392703.1	324489	328820	Cyps
GeneID:106663982	XP_014244761.1	NW_019392721.1	1845460	1853897	Cyps
GeneID:106663983	XP_024082418.1	NW_019392721.1	1827917	1838338	Cyps
GeneID:106663981	XP_024082420.1	NW_019392721.1	1865271	1876491	Cyps
GeneID:106668669	XP_014253115.1	NW_019392731.1	4269610	4281806	Cyps
GeneID:106672025	XP_024083028.1	NW_019392751.1	472315	475079	Cyps
GeneID:106662957	XP_024083088.1	NW_019392756.1	244716	249453	Cyps
GeneID:106663722	XP_014244280.1	NW_019392765.1	334283	347144	Cyps
GeneID:106663742	XP_014244304.1	NW_019392793.1	1013009	1020204	Cyps
GeneID:106669268	XP_014254092.1	NW_019392801.1	1599	16364	Cyps
GeneID:106669063	XP_014253807.1	NW_019392802.1	661471	669431	Cyps
GeneID:106672837	XP_014260065.1	NW_019392880.1	116018	126694	Cyps
GeneID:106672902	XP_024085167.1	NW_019392935.1	221932	265202	Cyps
GeneID:106662677	XP_014242399.1	NW_019392939.1	266752	272174	Cyps
GeneID:106662678	XP_024085187.1	NW_019392939.1	271610	294582	Cyps
GeneID:106665507	XP_014247446.1	NW_019392942.1	40597	49096	Cyps
GeneID:106666181	XP_014248669.1	NW_019392993.1	3657260	3663526	Cyps
GeneID:106666182	XP_014248670.1	NW_019392993.1	3669602	3682596	Cyps
GeneID:106663845	XP_014244486.1	NW_019393011.1	1379924	1384041	Cyps
GeneID:106663846	XP_014244487.1	NW_019393011.1	1347676	1361025	Cyps
GeneID:106666149	XP_014248590.1	NW_019393086.1	416683	430861	Cyps
GeneID:106666150	XP_024085651.1	NW_019393086.1	394289	404788	Cyps
GeneID:106673503	XP_014261140.1	NW_019393105.1	4880	6517	Cyps
GeneID:106664001	XP_014244824.1	NW_019393218.1	2462	3424	Cyps
GeneID:112128126	XP_024085699.1	NW_019393228.1	8	1146	Cyps
GeneID:112128127	XP_024085700.1	NW_019393228.1	1798	2730	Cyps
GeneID:106673506	XP_024085719.1	NW_019393645.1	445	971	Cyps
GeneID:106670087	XP_014255589.1	NW_019392644.1	1037675	1040967	Gsts
GeneID:106668275	XP_014252364.1	NW_019392655.1	1398701	1403190	Gsts
GeneID:106669350	XP_014254251.1	NW_019392673.1	775187	776890	Gsts
GeneID:106674292	XP_014262414.1	NW_019392705.1	92556	112962	Gsts
GeneID:106672932	XP_014260234.1	NW_019392708.1	1597703	1613296	Gsts
GeneID:106663686	XP_024082892.1	NW_019392743.1	915216	922800	Gsts
GeneID:106663963	XP_014244711.1	NW_019392763.1	502888	504185	Gsts
GeneID:106664023	XP_014244868.1	NW_019392763.1	493269	495040	Gsts
GeneID:106666926	XP_014249956.1	NW_019392763.1	418843	424890	Gsts
GeneID:106660806	XP_014239238.1	NW_019392860.1	407581	412358	Gsts
GeneID:106660807	XP_014239239.1	NW_019392860.1	401137	405986	Gsts
GeneID:106674273	XP_014262384.1	NW_019392879.1	108224	112470	Gsts
GeneID:106674256	XP_014262361.1	NW_019392929.1	126420	138992	Gsts
GeneID:106666464	XP_014249158.1	NW_019393002.1	87719	92139	Gsts

## Sheet: Table D
Gene-cluster analysis from each superfamily/clan for the different species analyzed in this study. Table D. Nilaparvata lugens genome.
GeneID	ID	Scaffold	Start	End	Family
GeneID:111058678	XP_039275755.1	NC_052504.1	100615982	100653644	Cces
GeneID:111059293	XP_039275765.1	NC_052504.1	100654856	100698385	Cces
GeneID:111052154	XP_039288226.1	NC_052504.1	17011396	17055742	Cces
GeneID:111046034	XP_039291020.1	NC_052504.1	45753294	45793826	Cces
GeneID:111051248	XP_022193404.2	NC_052504.1	17210503	17216277	Cyps
GeneID:111050897	XP_039275212.1	NC_052504.1	84997212	85003976	Cyps
GeneID:111045367	XP_039283176.1	NC_052504.1	1083078	1116171	Cyps
GeneID:111050559	XP_022192595.1	NC_052504.1	29317499	29345245	Gsts
GeneID:111064619	XP_039289060.1	NC_052504.1	38847581	38857825	Gsts
GeneID:120349774	XP_039276384.1	NC_052505.1	7348262	7350852	Cces
GeneID:111057026	XP_039277392.1	NC_052505.1	50944102	51247091	Cces
GeneID:111044661	XP_039277448.1	NC_052505.1	444726	531356	Cces
GeneID:111058458	XP_039275943.1	NC_052505.1	20969357	21006608	Cyps
GeneID:111057877	XP_039276427.1	NC_052505.1	9560855	9591588	Cyps
GeneID:111045006	XP_039276813.1	NC_052505.1	25052343	25070938	Cyps
GeneID:111055719	XP_039277042.1	NC_052505.1	36652231	36680323	Cyps
GeneID:111050678	XP_039277931.1	NC_052505.1	87353994	87377006	Cyps
GeneID:111050677	XP_039277935.1	NC_052505.1	87286302	87301558	Cyps
GeneID:111050676	XP_039277936.1	NC_052505.1	87303610	87337775	Cyps
GeneID:111048973	XP_022190646.2	NC_052505.1	93530602	93542743	Gsts
GeneID:111055942	XP_039277209.1	NC_052505.1	44007158	44025066	Gsts
GeneID:111057829	XP_022200993.2	NC_052505.1	6565086	6579037	Gsts
GeneID:111060650	XP_039276318.1	NC_052505.1	4534110	4549726	Gsts
GeneID:111045437	XP_022186545.2	NC_052506.1	50317719	50342814	Cces
GeneID:111048881	XP_022190556.2	NC_052506.1	74976255	74993692	Cces
GeneID:111051996	XP_022197708.2	NC_052506.1	72346429	72368243	Cces
GeneID:111057363	XP_022200481.2	NC_052506.1	95994652	96014812	Cces
GeneID:111064429	XP_022207848.2	NC_052506.1	6981761	7102844	Cces
GeneID:111045738	XP_039278642.1	NC_052506.1	6443355	6568129	Cces
GeneID:120350193	XP_039278644.1	NC_052506.1	6669909	6751069	Cces
GeneID:111048481	XP_039278885.1	NC_052506.1	89288818	89321149	Cces
GeneID:111059450	XP_039279152.1	NC_052506.1	19614907	19752951	Cces
GeneID:111050859	XP_039279154.1	NC_052506.1	19821486	19976935	Cces
GeneID:111047908	XP_039279515.1	NC_052506.1	33881310	33894877	Cces
GeneID:120350401	XP_039279516.1	NC_052506.1	33853094	33870775	Cces
GeneID:120350480	XP_039279888.1	NC_052506.1	50351454	50355822	Cces
GeneID:111054881	XP_039280676.1	NC_052506.1	79465572	79490418	Cces
GeneID:111043568	XP_039280677.1	NC_052506.1	79529815	79597179	Cces
GeneID:120350628	XP_039280918.1	NC_052506.1	89071923	89095018	Cces
GeneID:111048264	XP_039280927.1	NC_052506.1	89324362	89338926	Cces
GeneID:111064566	XP_039281300.1	NC_052506.1	12152821	12206283	Cces
GeneID:120350722	XP_039281384.1	NC_052506.1	6757655	6968713	Cces
GeneID:111052084	XP_022194395.2	NC_052506.1	68673914	68700080	Cyps
GeneID:111059592	XP_039278578.1	NC_052506.1	4623525	4654410	Cyps
GeneID:111062226	XP_039278583.1	NC_052506.1	4659768	4695599	Cyps
GeneID:111059646	XP_039278713.1	NC_052506.1	35956796	35966034	Cyps
GeneID:111059656	XP_039278715.1	NC_052506.1	35970460	35998400	Cyps
GeneID:111059900	XP_039281237.1	NC_052506.1	4546018	4564457	Cyps
GeneID:111047774	XP_039282489.1	NC_052507.1	78234858	78251736	Cces
GeneID:111045038	XP_022186035.2	NC_052507.1	15775104	15781488	Cyps
GeneID:111056287	XP_022199324.2	NC_052507.1	6941361	6973755	Cyps
GeneID:111057772	XP_022200933.2	NC_052507.1	67353721	67372380	Gsts
GeneID:111045596	XP_022186729.2	NC_052508.1	53235373	53277929	Cces
GeneID:111045597	XP_022186734.2	NC_052508.1	53160338	53221057	Cces
GeneID:111043260	XP_022183858.1	NC_052508.1	20325418	20348707	Cyps
GeneID:111055332	XP_039284285.1	NC_052508.1	40209537	40257382	Cyps
GeneID:111058575	XP_039285418.1	NC_052508.1	40309850	40350227	Cyps
GeneID:111048776	XP_022190440.2	NC_052508.1	60858932	60867386	Gsts
GeneID:111061700	XP_022205085.1	NC_052508.1	5469379	5481429	Gsts
GeneID:111053414	XP_022195997.2	NC_052509.1	35058579	35120486	Cyps
GeneID:111052846	XP_039285811.1	NC_052509.1	343196	365045	Cyps
GeneID:111055078	XP_039286576.1	NC_052509.1	31655715	31687449	Cyps
GeneID:111052581	XP_039286678.1	NC_052509.1	37857047	37912013	Cyps
GeneID:111046329	XP_039287610.1	NC_052509.1	64729979	64746282	Cyps
GeneID:111062288	XP_039288843.1	NC_052510.1	46094307	46105524	Cces
GeneID:111047266	XP_022188680.2	NC_052510.1	17691840	17709072	Cyps
GeneID:111047270	XP_022188683.2	NC_052510.1	17751846	17770636	Cyps
GeneID:111056333	XP_022199384.2	NC_052510.1	6783742	6805344	Cyps
GeneID:111051834	XP_039287796.1	NC_052510.1	17041060	17045174	Cyps
GeneID:120352288	XP_039288137.1	NC_052510.1	17053323	17069558	Cyps
GeneID:111047271	XP_039288153.1	NC_052510.1	17720390	18157952	Cyps
GeneID:120352290	XP_039288159.1	NC_052510.1	18094879	18107585	Cyps
GeneID:120352292	XP_039288167.1	NC_052510.1	18158865	18169671	Cyps
GeneID:111051815	XP_039288722.1	NC_052510.1	41012840	41037490	Cyps
GeneID:111051830	XP_039289339.1	NC_052510.1	868551	893460	Cyps
GeneID:111049897	XP_039289524.1	NC_052510.1	7646382	7700632	Cyps
GeneID:111046835	XP_039289967.1	NC_052511.1	14580486	14596684	Cces
GeneID:111044811	XP_022185728.2	NC_052511.1	17258183	17313551	Cyps
GeneID:111048261	XP_039290578.1	NC_052511.1	35208194	35228774	Cyps
GeneID:111045399	XP_039290708.1	NC_052511.1	41140308	41178455	Cyps
GeneID:111057329	XP_022200449.1	NC_052512.1	42141806	42168172	Cyps
GeneID:120353179	XP_039291923.1	NC_052512.1	45980612	46001676	Cyps
GeneID:111057054	XP_039291964.1	NC_052513.1	42045523	42066127	Cces
GeneID:111044653	XP_022185548.2	NC_052513.1	27802467	27815159	Cyps
GeneID:111051489	XP_022193707.2	NC_052513.1	28397372	28412497	Cyps
GeneID:111052016	XP_022194307.1	NC_052513.1	31585612	31603024	Cyps
GeneID:111064190	XP_022207574.2	NC_052513.1	28795988	28811792	Cyps
GeneID:111064359	XP_022207767.2	NC_052513.1	5812301	5827213	Cyps
GeneID:120353189	XP_039291928.1	NC_052513.1	30036594	30068000	Cyps
GeneID:111049506	XP_039291970.1	NC_052513.1	44860882	44907564	Cyps
GeneID:111058770	XP_039292734.1	NC_052513.1	37615384	37619552	Cyps
GeneID:111052017	XP_039293148.1	NC_052513.1	31608824	31623448	Cyps
GeneID:111050293	XP_039293183.1	NC_052513.1	32513443	32519695	Cyps
GeneID:111050882	XP_039292316.1	NC_052513.1	14245527	14254264	Gsts
GeneID:120353652	XP_039278713.1	NC_052514.1	20117144	20124310	Cyps
GeneID:111056179	XP_039293320.1	NC_052514.1	1164095	1179759	Cyps
GeneID:111060963	XP_039293475.1	NC_052514.1	8125465	8146703	Cyps
GeneID:111059926	XP_039294097.1	NC_052514.1	1182676	1207133	Cyps
GeneID:111049110	XP_039294465.1	NC_052514.1	45082531	45132461	Cyps
GeneID:111062391	XP_039294479.1	NC_052514.1	45590470	45601659	Cyps
GeneID:111058294	XP_022201494.2	NC_052515.1	5567309	5591288	Cces
GeneID:111063686	XP_039294584.1	NC_052515.1	3002943	3032419	Cces
GeneID:111048480	XP_039294688.1	NC_052515.1	4975500	5001105	Cces
GeneID:111052965	XP_039294745.1	NC_052515.1	6296828	6376290	Cces
GeneID:111064062	XP_039295007.1	NC_052515.1	18837610	18860226	Cces
GeneID:120353854	XP_039295011.1	NC_052515.1	19107117	19121957	Cces
GeneID:111060276	XP_039295370.1	NC_052515.1	6233388	6288309	Cces
GeneID:111064061	XP_039295407.1	NC_052515.1	18859931	19013925	Cces
GeneID:111049773	XP_039294539.1	NC_052515.1	895119	923588	Cyps
GeneID:111046190	XP_039294681.1	NC_052515.1	4859791	4890177	Cyps
GeneID:111060337	XP_039295607.1	NC_052516.1	5954897	6472774	Cces
GeneID:111058842	XP_039295926.1	NC_052516.1	19211528	19229096	Cces
GeneID:111058443	XP_039296048.1	NC_052516.1	24370806	25221724	Cces
GeneID:111051396	XP_039296332.1	NC_052516.1	23177962	23325888	Cces
GeneID:111055628	XP_039296333.1	NC_052516.1	24078602	24103244	Cces
GeneID:111043338	XP_039296334.1	NC_052516.1	24231889	24366006	Cces
GeneID:111047318	XP_039295528.1	NC_052516.1	3470571	3555884	Cyps
GeneID:111062417	XP_039296214.1	NC_052516.1	29906474	29946034	Cyps
GeneID:111054128	XP_039297237.1	NC_052518.1	49934299	50054931	Cces
GeneID:120354429	XP_039297515.1	NC_052518.1	72037957	72041669	Cces
GeneID:120354611	XP_039297905.1	NC_052518.1	50097872	50256461	Cces
GeneID:111048315	XP_039298162.1	NC_052518.1	1830691	1859304	Cyps
GeneID:111055143	XP_039299487.1	NC_052519.1	2178895	2186675	Gsts
GeneID:120355222	XP_039299490.1	NC_052519.1	2367924	2370413	Gsts
GeneID:120355272	XP_039299553.1	NC_052519.1	7953921	7958569	Gsts
GeneID:111062376	XP_039299663.1	NW_024089286.1	756	4916	Cces
GeneID:120355448	XP_039299757.1	NW_024090254.1	99357	105632	Gsts
GeneID:120356046	XP_039300765.1	NW_024091425.1	10264	15667	Gsts
GeneID:120356101	XP_039300859.1	NW_024091567.1	2836	10766	Cyps
GeneID:120356151	XP_039300946.1	NW_024091740.1	432	11093	Cyps
GeneID:120356284	XP_039301134.1	NW_024092140.1	151	9219	Cyps
GeneID:120356488	XP_039301359.1	NW_024092637.1	1794	9455	Cyps
GeneID:120356649	XP_039301538.1	NW_024093138.1	4781	12909	Cyps
GeneID:120356659	XP_039301550.1	NW_024093186.1	2364	3558	Cyps
GeneID:120349087	XP_039274976.1	NW_024093939.1	877	9369	Cyps
